# Supplementary material for: Transient and Prolonged Response of Chicken Cecum Mucosa to Colonization with Different Gut Microbiota
Source: PLoS One. 2016 Sep 29;11(9):e0163932. doi: 10.1371/journal.pone.0163932 (PMC5042506; doi:10.1371/journal.pone.0163932)
Supplement: S1 Table — (XLSX) [file pone.0163932.s001.xlsx]

## Sheet: primers
S1 Table. The list of primers used for QRT-PCR in the study. The Recipient and Donor indexes indicate if the gene was selected based on the proteomic results originated from donors and/or recipients. There were 40 the most up- or down-regulated genes selected from results from donor group and 60 from recipient group. The genes are sorted according the magnitude of change. Number 1 was assigned to…
Gene name	Protein name	Recipient index	Donor index	Uniprot accession number(s)	Forw. primer	Rev. primer	Product size (bp)	confirmed change
ADH1C	Alcohol dehydrogenase 1 subunit C (Alcohol dehydrogenase I)	20		P23991	TGGAAAGGGTCCGTCTTTGG	TACGAGGACGCTGCGAATAC	180	Yes
AKR1B10	Aldose Reductase	40, 51		F1NT57, Q90W83	ACAGCAACGCATTAAGGAAAAC	TGGGTAGTCCTTGTGATTAGCA	136	Yes
AKR1B1L	Aldo-Keto Reductase Family 1, Member B1-like	46, 49, 52		R4GKX1, E1C1I6, R4GG24,	AGGTTCTCCTTCGCTTCCAC	TTGTGTGTTTTGGCCTGGATG	184	Yes
ALDH1A1	Retinal dehydrogenase 1	27	38	F1NJC7	TGATGAGTTTGTTCGCCGGA	ACCCTTGTTTCCCCATGGAC	190	Yes
ALDH2	Alcohol dehydrogenase 2	44		E1BT93	CACAAGCTCCATTTGGTGGC	GTGGAGGCTGCTGTCCTTTA	139	Yes
ALDOB	Fructose-bisphosphate aldolase B (Liver-type aldolase)	9	4	P07341	GAAGGAGTGGGTCTCTTTGC	TTCTTCTGCTCTGGAGACAGTG	123	Yes
APOA1	Apolipoprotein A-I		3	P08250	TCGCTGTGCTCTTCCTGAC	AGGTTGTCAGCCAGCTTCAG	196
ATP1A1	Sodium/potassium-transporting ATPase subunit alpha-1	54		F1NSY1	ACTGCTCTAGCTGCATTCCTGT	TAGGTCTCTCTTTCCACCCAAC	182
ATP5J	ATP synthase-coupling factor 6, mitochondrial (ATPase subunit F6)	50		E1C4V1	GGATGTATGGGGAGGGAGAT	TGCCATATTCAGCAACTCCA	137
ATP5O	ATP synthase subunit O	60		F1P304	TGCTTGCTGAAAATGGTCGC	CAGTAAGGCTGGCCTCATCC	135	Yes
AVD	Avidin	38		P02701	CCTTTGGCTTCACTGTCAAT	GCGAGTGAAGATGTTGATGC	179	Yes
B2M	Beta-2-microglobulin	17	9	P21611	ACGTCCAGTCGTCGTTGAA	CCAAGAACGTCCTCAACTGC	129	Yes
BASP1	Brain acid soluble protein 1 homolog (CAP-23)		34	P23614	AGAGGCTGTTGTCGATGCAA	CATCGCTGCTAGGCTCAGAA	134
BRT-2	Beta-tropomyosin (Tropomyosin beta chain)		39	Q05705	AAATCCCTCATTGCCTCAGA	TGTATCCCCACATTCTCCTCTT	142
CALB1	Calbindin (Calbindin D28)	7	7	P04354	GCAAATAAGCAGATTGAAGACTCA	TTTTCCTGTACTGGGAGTAGCC	128	Yes
CATHL1	Cathelicidin-1 (CATH-1) (Fowlicidin-1)	14		Q6QLQ5	GGACGGGCTCGTCAAGG	TGGCTCTGGGGATGTTTCAC	194
CATHL2	Cathelicidin-2 (CATH-2) (Fowlicidin-2)	8		Q2IAL7	TGTGGACTCCTACAACCAACG	CTCCATGATGGTGAAGTTGAGC	124
CATHL3	Cathelicidin-3 (CATH-3) (Fowlicidin-3)	13		Q2IAL6	GGGCTACTCCCAGGCTCT	CATGATGGTGAAGTTGAGGTTG	148
CBR1	Carbonyl reductase 1		10	F1N8Y3	TGCTTTCAAAGTTAGCGACAGA	CCATGCTAGAGACATTCACCAC	146
CBS	Cystathionine beta-synthase (EC 4.2.1.22)	18	26	E1BYG4	ACCTGCAAGACAACTTGGGG	ACCATTTGCCGCTTACTGGA	118
CDD	Cydidine deaminase	15		F1P1D2	ATGCTTCTCCTCTGCACCAG	GTCCATGTCACACCACACCAC	150	Yes
CELA2A	Chymotrypsin-Like Elastase Family, Member 2A	53	30	E1BQL7	GGTATTGTCAGCTTTGGCTCTT	CGCAGGTCTCTCTGGATTAGTT	130	Yes
CIRBP	Cold-inducible RNA-binding protein		33	R4GK42	CGTTTGAAAACATAGACGATGC	CGGGATCTGTTCTCTGATGATT	115
COL6A2	Collagen alpha-2(VI) chain	59		R4GKA6	AGCGAGTCCAGAAGATGAGG	GGGCTACTGCAAGCTCTGTC	135
COL6A3	Collagen alpha-3(VI) chain	55, 57		F1P2F0, P15989	CGGAGGCAACGAGAACAGAT	CAGGGCTGATGTTACCAGGG	74
COXII	Cytochrome c oxidase subunit 2 (EC 1.9.3.1) (Cytochrome c oxidase polypeptide II)	23		P18944	CTCCACTCATGAGCCGTACC	TCCTGGTCGAGTGGTGATGA	90
CPA1	Preprocarboxypeptidase A		12	Q8UUK1	CAACTGGGACGCAGGATTT	GCTCTTCACAAAGTCCACAATG	120
CRIP1	Cysteine-Rich Protein 1	26		F1N8J7	TGAGAAGTGTAACAAGACCCTGA	CGGTGGATTTGTGCTGTCTT	200
CTRC	Chymotrypsinogen C	47		F1P457	AGTGGAACTCCTTCCTCATCG	GATCTCGCAAGGGTAGTCATTC	137
CTSG	Cathepsin G		40	H9L027	GCTTCCATGAGATGAAGGACTC	ACACCCTGTGCTACCTTATTGC	76	Yes
CUZD1	CUB and zona pellucida containing protein 1		2	E1BZF9	CGGCTCTACCAGTCTCTTCAAC	CGCATGTAAGTAGGCAGACAAG	109	Yes
DCN	Decorin		13	E1BRE9	TGACACAACTCTGCTGGATTTA	GTTTCTTCAGAGGAGCAAAAGC	149
EEF2	Elongation factor 2 (Fragment)	56		F1NFS0	TTCGAGCACGCTCACAACAT	TCCGGACTCCTCAATGATGC	165
ES1	ES1 protein homolog, mitochondrial	16		E1C2F4	GGCATTCCATGCTGCCAAAA	CAAGCTCCTTCACGGTCTCA	155	Yes
FLNB	Filamin B	39		F1N8D4	CAAGAGCCAGGCAACTATGAG	GATGCCGGCTGATTAACTTTTA	158
GC	Vitamin D-binding protein		17	F1NVF3	ATATCCCCATCGCCCACT	GGCAAGCATGGTCAGGTAG	150	Yes
Igλ	Immunoglobulin - light chain	48	5	R9PXM5	GCAGCATGTGTGGTATATTTGG	GGCTGGGGTAGAAGTCGTTTAT	159	Yes
HADHB	hydroxyacyl-CoA dehydrogenase/3-ketoacyl-CoA thiolase/enoyl-CoA hydratase	37		E1BTT4	CATGGCTGATATCGACGTGT	CCCAGGTGTTGAACTTCTCC	155
HBAD	Hemoglobin subunit alpha-D (Alpha-D-globin)		22	P02001	GTGAAGAACGTGGACAACCTC	GGTGTAGTCTTTGCCCATGTGT	147	Yes
HEXB	Hexosaminidase B		27	F1NTQ2	CACACCAAGACTCTGGCCTC	GCCATCTTGCTTCATGGGGA	179	Yes
HPX	Hemopexin (Fragment)		24	H9L385	CGTGATCTCCGTGACTACTTCA	GCCACTGTCATCAGAGGTGA	129	Yes
HSDL2	Hydroxysteroid Dehydrogenase Like 2		35	E1C7S2	AGCTGACGTTGTGATGAGCA	CCCCCTCACAGTTTAGCGTT	179
IFI30	Gamma-interferon-inducible lysosomal thiol reductase		29	F1NSR8	ACTACCCGACCCACCTCTG	CAGGCTCTCGTAGTATAGGCTCA	128	Yes
IgM	Ig mu chain C region		31	P01875	TCAAAGCGAAGGGAAAGAGA	GTGCATGGTGACGAAAAGG	119	Yes
ILK	Integrin-linked kinase		20	F1NP98	CCCCTACAAGGACACCTTCTG	GTCCCGAATTTTCAGCATTTTG	193
ISG12(2)	Putative ISG12(2) protein	1	1	Q6IEC5	CCTTCTGGAGGGACTACTGCTAC	GTAAAGCCTGAGGAGTGTGTTGA	71	Yes
KRT4	Uncharacterized protein (Fragment)		28	H9L107	CTCTCCAGCGAGAAGATCCAG	CTTTGTTCATGTAGACGCCATC	163
LECT2	Leukocyte cell-derived chemotaxin-2	3		F1NEF7	ATATGCAGCGGGAATCCTTT	GCTTTTCTCCTTTACCCTGTCT	94	Yes
LOC100857820	Uncharacterized protein (Fragment)	21		F1NFS8	AGAGGCGGACGGAGCAGTAT	GACGATGACCAGGTTGGGGT	210	Yes
LOC100859609	serine/arginine-rich splicing factor 7-like	42	14	E1BVX5	ATCAAGATCAAGGTCGAGATCC	CTTCTTTGAGGGCTTCCTGAT	114
HSD17B2-L	estradiol 17-beta-dehydrogenase 2-like	2		F1N9B0	CACCATTGCACCTCTCCTG	CTGGTGAGCATGTTCTGAGC	210	Yes
LYG2	Lysozyme G-Like 2	34		F1P5H6	GGGCACGAGAATACTTATTGACA	TCATTGCTGTAGTCATCATGGAG	171	Yes
LYZ	Lysozyme C (EC 3.2.1.17) (1,4-beta-N-acetylmuramidase C)	30		P00698	ACCGACTACGGAATCCTACAGA	AGTTCACGCTCGCTGTTATGT	130
MRP126	Protein MRP-126	25		P28318	TGAAGCTCTTGATTGAGAAGCA	CGAGATCCTTGAAGATTTGGTC	87	Yes
MYH10	Nonmuscle myosin heavy chain (Uncharacterized protein)	19		Q789A6	ACACGCAGACCAATACAAGGAG	GGCTGGAGGAAAAGGTGAT	230
MYH11	Myosin-11 (Myosin heavy chain 11)	5		P10587	CAGCACTGAAGAGCAAGCTAAG	TCTTCTTCACCTCCATCTGTTG	112
MYH9	Myosin-9	6		F1NCD4	CAGGGCAACACTGAGATAATCA	CACTCTCCATCTCCTGCAGTTT	175
NKL III.	NK-lysin		8	Q2I811	CTGCTCTCATCGTGCTGCT	CATTGCGTCCCCTTCATC	167	Yes
OASL	2'-5'-Oligoadenylate Synthetase-Like	24, 35		H9L0A2, H9L0X6	CCCTGCTAAGCTGAAAGACCT	GTACTTCGGCTTCAACATCTCC	70	Yes
OIH (SPINK5)	Ovoinhibitor	29	19	P10184	GGAGGTGCAGAGAGGAGGTT	CAAGATTGGTCCGCTGCTC	183	Yes
OVAL	Ovalbumin		18	P01012	GCTGTTGCCTGATGAAGTCTC	TGGTCCATTCAGTCAGTTTTTC	77
PKCI, HINT1	Protein kinase C inhibitor (Uncharacterized protein)		32	Q9I882	AATCTACGAGGACGAGCAGTG	GTCAGGCCCAGGTTAGCAG	180
PPIA	Peptidyl-prolyl cis-trans isomerase (EC 5.2.1.8) (Fragment)	4	36	R4GHX2	TCACCTTCGAGCTCTTCGCT	CGTTGTGGCGCGTAAAGTC	156
PRSS2	Trypsin 2	10	6	F1NP19	CGATTCTGAGTGACCAAGAGTG	CAGTTCTCCATTGCACACAACT	140
DMBT1-L	Deleted in malignant brain tumor 1 - like	11		R4GFL5	GCTTCTGAGTGTCCCTGTGGA	GCAGTGTTTGGAGCCGTTCA	206	Yes
ANGPTL6	Angiopoetin related protein 6	12		R4GMB8	AGCCCCATATAAGCGCTCTG	AAAGCAAGAACTGGGGCGAG	142	Yes
RPL7	60S ribosomal protein L7 (Fragment)	43		F1NCI6	GCCCTTCAAGTTATCCTCTCCT	AAAACTGCAGCTGGGCATC	147
RPS21	40S ribosomal protein S21	41		E1BSJ2	CGTGGATCTCTACGTGCCTC	TTTGCCAGACGCAGAATGGA	198
RSFR	Ribonuclease homolog (EC 3.1.27.-) (RSFR)	33		P30374	CGGCGGCACTTTCGTATCA	CATGGAGAGGTGCCATCCAG	140	Yes
SERPINH1	Serpin H1 (47 kDa heat shock protein) (Collagen-binding protein) (Colligin)		37	P13731	TATTGTCAACGCCATGTTCTTC	GCTTCTCTGCCTCATCATCATA	161	Yes
SPINK7	serine peptidase inhibitor, Kazal type 7	45	21	F1NMN2	AGCGAGTACCCTAAGCCTGA	TGAGAGTCCCGTTGCTTTCC	121
SRSF7	serine/arginine-rich splicing factor 7	58		Q5ZMI0	GGTATTCTCGCTCACGCAGT	GAGGCCATACAACAGACCGA	186
STMN1	Stathmin	22		P31395	CTGCCAAACTGGAACGCTTG	TCAGTTGGTTTCGGCCTCAC	98
TAGLN	Transgelin (Smooth muscle protein 22-alpha) (SM22-alpha)	31		P19966	CAGACCGTTGACCTCTTTGAA	AATGATGTTCTTGCCCTCCTT	189
tcp-1delta	T-complex protein 1 subunit delta		15	Q9I8D6	CAGAGCTGAGGAACAGACACG	CCCTTATTCAGCTTACCGAGTG	200
TLN1	Talin-1	32		E1C2S1	GAGGCTATGAAGAGGCTCCA	CCACCACTGTCTCATCATGG	115
TTC38	Tetratricopeptide containing protein	28 , 36	23, 16	F1N854, F1NYM4	GTACCCGATCCGTTACCAACTA	ATCACATCACGTTCTCTCAGGA	150
TTR	Transthyretin		11	P27731	AGTTCTTACTGGAAGGGACTTGG	GGAGAGCAGCGATGGTATAATG	106	Yes
VTG2	Vitellogenin-2		25	F1NFL6	ATATGATGCAGAATGCGAACAG	ACGAATGAACGATGCAGTTTAC	135	Yes
GAPDH	glyceraldehyde-3-phosphate dehydrogenase				CTAGGGAAGCAGGACCCTTT	GGAACAGAACTGGCCTCTCA	86
TBP	TATA box binding protein				GTTCCCTGTGTCGCTTGC	TAGCCCGATGATGCCGTAT	147
UB	Ubiquitin				GGGTGGCTATTAGTTGTTGTCAG	GACTACAGTGCAAACACAAGTGC	70
