# Supplementary material for: Transient and Prolonged Response of Chicken Cecum Mucosa to Colonization with Different Gut Microbiota
Source: PLoS One. 2016 Sep 29;11(9):e0163932. doi: 10.1371/journal.pone.0163932 (PMC5042506; doi:10.1371/journal.pone.0163932)
Supplement: S3 Table — (XLSX) [file pone.0163932.s003.xlsx]

## Sheet: MassSpectrometry
S3 Table. LC-MS/MS data exported from Proteome Discoverer supplemented with protein ranks in each experimental animal.
													peptide peak area																															Protein ranking
Accession	Description	ΣCoverage	Σ# Proteins	Σ# Unique Peptides	Σ# Peptides	Σ# PSMs	Molecular Function	Cellular Component	Biological Process	Pfam IDs	Gene IDs	Accession	D1: Area	D1: Area	D1: Area	D3: Area	D3: Area	D3: Area	D16: Area	D16: Area	D16: Area	D28: Area	D28: Area	D28: Area	D42: Area	D42: Area	D42: Area	R1: Area	R1: Area	R1: Area	R3: Area	R3: Area	R3: Area	R16: Area	R16: Area	R16: Area	R28: Area	R28: Area	R28: Area	R42: Area	R42: Area	R42: Area	Accession	D1: Ranking	D1: Ranking	D1: Ranking	D3: Ranking	D3: Ranking	D3: Ranking
R4GHX2	Peptidyl-prolyl cis-trans isomerase (Fragment) OS=Gallus gallus GN=PPIA PE=3 SV=1 - [R4GHX2_CHICK]	61.22	1	8	8	928	catalytic activity		metabolic process			R4GHX2	8.36955e+08	6.16792e+08	2.46475e+08	1.26574e+09	8.07286e+08	6.83436e+08	5.21026e+09	1.45083e+09	1.16851e+09	1.47113e+09	1.86837e+09	4.82599e+08	2.34266e+09	1.40246e+09	3.72124e+09	2.32304e+09	2.59465e+09	2.21664e+09	1.36969e+09	1.42542e+09	1.27579e+09	2.35318e+09	1.84488e+09	1.01819e+09	1.1974e+09	1.15915e+09	1.26446e+09	1.785e+09	5.29942e+08	1.48029e+09	R4GHX2	11	38	32	12	8	11
P63270	Actin, gamma-enteric smooth muscle OS=Gallus gallus GN=ACTG2 PE=1 SV=1 - [ACTH_CHICK]	89.63	2	3	32	7406	nucleotide binding	cytoplasm; cytoskeleton		Pf00022	396084	P63270	2.22573e+09	3.76979e+09	7.15985e+08	4.03903e+09	1.99702e+09	2.12881e+09	1.31855e+10	3.00181e+09	2.93175e+09	3.37002e+09	4.50565e+09	8.9711e+08	6.21504e+09	3.01736e+09	7.92579e+09	4.0129e+09	6.5887e+09	7545572381	7.65213e+08	8.61298e+08	5.71805e+08	1.81834e+09	3.30137e+09	1.06951e+09	1.9967e+09	1.72395e+09	9.81917e+08	2.40941e+09	6.17433e+08	9.90324e+08	P63270	1	1	8	1	1	1
P68139	Actin, alpha skeletal muscle OS=Gallus gallus GN=ACTA1 PE=1 SV=1 - [ACTS_CHICK]	83.29	2	3	31	6946	nucleotide binding	cytoskeleton; cytoplasm; extracellular	cell differentiation; cell organization and biogenesis; development	Pf00022	421534	P68139	2.22573e+09	3455950524	6.85177e+08	4.03903e+09	1.97342e+09	1.9986e+09	1.31855e+10	3.00181e+09	2.93175e+09	3.37002e+09	4.50565e+09	8.9711e+08	6.21504e+09	3.01736e+09	7.92579e+09	4.0129e+09	6.5887e+09	7545572381	7.65213e+08	8.61298e+08	5.71805e+08	1.81834e+09	3.30137e+09	1.06951e+09	1.9967e+09	1.72395e+09	9.81917e+08	2.40941e+09	6.17433e+08	9.90324e+08	P68139	3	3	11	2	2	2
F1N8P3	Uncharacterized protein OS=Gallus gallus GN=ACTBL2 PE=3 SV=2 - [F1N8P3_CHICK]	79.31	1	2	30	6706	nucleotide binding	cytoplasm; cytoskeleton		Pf00022	426652	F1N8P3	2.22573e+09	3455950524	6.85177e+08	3.78622e+09	1.97342e+09	1.96342e+09	1.31044e+10	3.00181e+09	2.93175e+09	3.37002e+09	4.50565e+09	8.9711e+08	6.21504e+09	3.01736e+09	7.92579e+09	4.0129e+09	6.5887e+09	7.39632e+09	7.65213e+08	8.61298e+08	5.69929e+08	1.81834e+09	3.30137e+09	1.06951e+09	1.9967e+09	1.72395e+09	9.81917e+08	2.40941e+09	6.17433e+08	9.90324e+08	F1N8P3	2	2	10	3	3	3
Q6IEC5	Putative ISG12(2) protein OS=Gallus gallus GN=ISG12(2) PE=4 SV=1 - [Q6IEC5_CHICK]	88.79	1	7	7	620		membrane		Pf06140	403120	Q6IEC5	0	0	0	1.37825e+08	1.1236e+08	9.89016e+07	5.26556e+08	8.9831e+07	2.69634e+08	5.21815e+07	4.72402e+07	1.78612e+07	1.36344e+08	4.42375e+07	1.79949e+08	8.54013e+06	1.32199e+08	3.52225e+07	2.5728e+08	6.85319e+08	8.30145e+08	2.04854e+09	7.82437e+08	2.85151e+08	7.31417e+08	3.1703e+08	3.3858e+08	1.12748e+09	7.70438e+08	9.796e+08	Q6IEC5	1500	1500	1500	99	69	75
P60706	Actin, cytoplasmic 1 OS=Gallus gallus GN=ACTB PE=1 SV=1 - [ACTB_CHICK]	89.87	4	14	32	5323	nucleotide binding; protein binding	cytoplasm; cytosol; cytoskeleton; nucleus; organelle lumen; extracellular		Pf00022	396526	P60706	1.69897e+09	2.70221e+09	5.15897e+08	3.0705e+09	1.44675e+09	1.2804e+09	1.21622e+10	2.41999e+09	2.36803e+09	3.05135e+09	3.72908e+09	7.04953e+08	6.10953e+09	2.88751e+09	8.20638e+09	3.60504e+09	5.68104e+09	7.02378e+09	6.83988e+08	8.06284e+08	5.52017e+08	1.50875e+09	2.82425e+09	8.8255e+08	1.6639e+09	1.4355e+09	8.044e+08	2.17408e+09	5.78716e+08	9.0993e+08	P60706	4	4	15	4	4	5
P19966	Transgelin OS=Gallus gallus GN=TAGLN PE=1 SV=3 - [TAGL_CHICK]	90.5	1	22	24	1938	protein binding	cytoplasm	development	Pf00307; Pf00402	396490	P19966	8.47805e+08	1.11573e+09	3.43788e+08	2.40088e+09	9.06183e+08	1.17776e+09	6.85431e+09	1.64467e+09	1.17809e+09	3.78199e+09	3.59512e+09	4.96862e+08	3.04978e+09	1.10455e+09	6.19932e+09	2.41934e+09	2.36159e+09	2.50558e+09	7.96066e+08	1306220574	1.06107e+09	1.71516e+09	1.52576e+09	6.53413e+08	6.84427e+08	7.89725e+08	6.69819e+08	1.89189e+09	9.37633e+08	7.83442e+08	P19966	10	19	22	5	7	6
P0C1H3	Histone H2B 1/2/3/4/6 OS=Gallus gallus GN=H2B-I PE=1 SV=2 - [H2B1_CHICK]	58.73	4	2	9	1047	DNA binding; protein binding	chromosome; nucleus; organelle lumen	cell organization and biogenesis; metabolic process; defense response; response to stimulus	Pf00125	769973	P0C1H3	1.27729e+09	1.36197e+09	1.05582e+09	2.13879e+09	9.60836e+08	8.00566e+08	5.52577e+09	2.27287e+09	2.18436e+09	3.08232e+09	4.24221e+09	8.57074e+08	5.05957e+09	3.18097e+09	7.32438e+09	1.77476e+09	1.99769e+09	3.75255e+09	6.81949e+08	1.00792e+09	1.03978e+09	3.32728e+09	2.16749e+09	1.19708e+09	1.11814e+09	1.24602e+09	1.08875e+09	1.6187e+09	5.34021e+08	7.74774e+08	P0C1H3	5	15	1	6	6	8
P70082	Histone H2A.J OS=Gallus gallus GN=H2A-IX PE=3 SV=1 - [H2AJ_CHICK]	63.57	2	7	10	629	DNA binding; protein binding	chromosome; nucleus; organelle lumen	cell organization and biogenesis; metabolic process	Pf00125; Pf00808	417947	P70082	6.80379e+08	2.02782e+09	3.74875e+08	1.44357e+09	5.93756e+08	3.85397e+08	3.21192e+09	1.65639e+09	7.83014e+08	1.33662e+09	1.06825e+09	6.51596e+08	1.84672e+09	1.82265e+09	4.1894e+09	1.72466e+09	2.72487e+09	3.21122e+09	6.9928e+08	9.39069e+08	9.99652e+08	2.07052e+09	1.19714e+09	5.63408e+08	7.16521e+08	5.61043e+08	7.87366e+08	1.04826e+09	3.91448e+08	733755856	P70082	20	5	20	8	19	27
E1BRK6	Uncharacterized protein OS=Gallus gallus GN=C28H19orf50 PE=4 SV=2 - [E1BRK6_CHICK]	18.75	1	2	2	84		cytoplasm; cytosol	transport	Pf10241	771070	E1BRK6	7.3041e+08	9.10139e+07	3.77787e+07	0	2.28904e+07	7.03586e+08	4635367298	6.5806e+07	1.36433e+09	6.97373e+07	1.05175e+08	5.02205e+08	6.01889e+07	4.17212e+07	0	9.1728e+07	1.19609e+09	1.95233e+08	1.32073e+08	3.35882e+08	4.39255e+07	110985489	5.76106e+07	6.37331e+08	3.08191e+07	3.24225e+07	6.09217e+08	3.96991e+07	1.80589e+08	6.97414e+08	E1BRK6	18	169	140	1500	278	9
P00356	Glyceraldehyde-3-phosphate dehydrogenase OS=Gallus gallus GN=GAPDH PE=2 SV=3 - [G3P_CHICK]	77.48	2	20	20	3913	catalytic activity; protein binding; nucleotide binding	nucleus; cytoplasm; cytosol; cytoskeleton; membrane; extracellular	cell organization and biogenesis; metabolic process; cell death; regulation of biological process; cellular component movement; defense response; response to stimulus	Pf00044; Pf02800	374193	P00356	5.15815e+08	7.25503e+08	2.72382e+08	9.60204e+08	4.0365e+08	3.20956e+08	3.7799e+09	9.7458e+08	5.59743e+08	1.10026e+09	1.22191e+09	2.48528e+08	1.93893e+09	9.76518e+08	2.96747e+09	1.02056e+09	1.28913e+09	1.98713e+09	4.5648e+08	5.49111e+08	4.84524e+08	6.76481e+08	7.62176e+08	3.38643e+08	4.17917e+08	3.48457e+08	3.79502e+08	9.67571e+08	3.2744e+08	6.92064e+08	P00356	26	35	25	22	25	34
F1P593	Heat shock protein beta-1 OS=Gallus gallus GN=HSPB1 PE=3 SV=2 - [F1P593_CHICK]	90.21	2	21	21	1478	protein binding; enzyme regulator activity	nucleus; cytoplasm; membrane	metabolic process; regulation of biological process; response to stimulus; cell communication; cellular component movement; development; cell death	Pf00011		F1P593	6.62228e+08	1.54307e+09	5.41233e+08	1.16671e+09	6.57051e+08	6.93779e+08	4.94279e+09	1.12528e+09	8.36689e+08	1.3487e+09	1.33318e+09	4.16557e+08	2.23334e+09	1.06743e+09	3.02847e+09	1.95975e+09	1.81974e+09	2.86226e+09	5.46389e+08	6.83919e+08	574455083	1.70641e+09	1.20808e+09	8.5662e+08	5.62231e+08	7.953e+08	6.52623e+08	1.06455e+09	4.05706e+08	6.415e+08	F1P593	21	11	14	17	17	10
P0C1H5	Histone H2B 7 OS=Gallus gallus GN=H2B-VII PE=1 SV=2 - [H2B7_CHICK]	53.17	3	1	8	552	DNA binding; protein binding	chromosome; nucleus; organelle lumen	cell organization and biogenesis; metabolic process; defense response; response to stimulus	Pf00125	417956	P0C1H5	5.51843e+08	7.917e+08	3.39706e+08	8.18356e+08	3.09466e+08	2.57057e+08	3.09348e+09	1.1856e+09	7.53236e+08	9.6749e+08	1.03014e+09	3.96516e+08	1.19964e+09	626179999	1.09008e+09	7.38115e+08	1.00346e+09	1.41878e+09	4.54853e+08	7.39725e+08	6.89478e+08	1.81381e+09	1.13299e+09	4.76268e+08	4.98616e+08	4.11083e+08	6.87052e+08	7.18236e+08	2.64149e+08	5.61541e+08	P0C1H5	22	27	23	26	36	37
P26932	Calponin-1 OS=Gallus gallus GN=CNN1 PE=1 SV=2 - [CNN1_CHICK]	87.67	1	30	31	2222	protein binding		cell organization and biogenesis	Pf00307; Pf00402	396522	P26932	8.23204e+08	1.12089e+09	3.94638e+08	2.12525e+09	1.05291e+09	1.3265e+09	6.73057e+09	1.56284e+09	1.03179e+09	2.21777e+09	2.25091e+09	6.51313e+08	2.47238e+09	8.77119e+08	4.10685e+09	1.92808e+09	2.23567e+09	2.41733e+09	7.23716e+08	9.74147e+08	8.09493e+08	1.55627e+09	1.38291e+09	6.97556e+08	6.77132e+08	8.06755e+08	5.71239e+08	1.23553e+09	6.04046e+08	5.56441e+08	P26932	13	18	19	7	5	4
P02542	Desmin OS=Gallus gallus GN=DES PE=1 SV=1 - [DESM_CHICK]	70.63	3	5	43	2635	structural molecule activity; protein binding	cytoplasm; cytoskeleton		Pf00038; Pf04732; Pf08317		P02542	4.64294e+08	5.70878e+08	2.43106e+08	1.0489e+09	4.34449e+08	4.56375e+08	4.35309e+09	8.87702e+08	6.23802e+08	1.27841e+09	1.46378e+09	2.48102e+08	1.33696e+09	679331486	2.56478e+09	1.30084e+09	1.35213e+09	2.52315e+09	3.21986e+08	4.41994e+08	3.2201e+08	6.13893e+08	6.34604e+08	2.91098e+08	3.65233e+08	3.20851e+08	2.5181e+08	8.55517e+08	3.99068e+08	4.89162e+08	P02542	37	43	33	21	23	25
Q05705	Beta-tropomyosin OS=Gallus gallus GN=BRT-2 PE=2 SV=1 - [Q05705_CHICK]	63.31	2	9	30	959	protein binding	cytoplasm; cytoskeleton		Pf00261; Pf12718	396430	Q05705	8.66109e+08	1.53777e+09	7.84344e+08	1.28412e+09	6.8465e+08	6.10354e+08	4301048073	1.03594e+09	7.56483e+08	1.32649e+09	1.20792e+09	5.12346e+08	1.80789e+09	7.34297e+08	2.11505e+09	2.041e+09	1.80782e+09	1.72571e+09	2.98814e+08	7.08241e+08	4.55299e+08	1.79011e+09	1.0015e+09	7.89362e+08	6.72703e+08	7.41928e+08	5.80255e+08	1.42384e+09	5.16729e+08	4.84389e+08	Q05705	7	12	3	10	12	13
Q05706	Beta-tropomyosin OS=Gallus gallus GN=BRT-1 PE=2 SV=1 - [Q05706_CHICK]	60.07	3	11	36	1192	protein binding	cytoplasm; cytoskeleton	metabolic process; regulation of biological process	Pf00261; Pf12718	396430	Q05706	8.66109e+08	1.53777e+09	7.74719e+08	1.23384e+09	6.67913e+08	6.10354e+08	4.43865e+09	9.98533e+08	7.29446e+08	1.2519e+09	1.20792e+09	4.94814e+08	1.83993e+09	7.16728e+08	2.11505e+09	2.041e+09	2.07678e+09	1.72571e+09	2.81345e+08	6.75073e+08	4.45266e+08	1.78702e+09	9.88745e+08	7.61068e+08	6.60603e+08	7.74654e+08	5.19321e+08	1.44423e+09	4.96483e+08	4.75953e+08	Q05706	8	13	4	16	16	14
P62801	Histone H4 OS=Gallus gallus GN=H4-I PE=1 SV=2 - [H4_CHICK]	53.4	2	9	9	642	DNA binding; protein binding	chromosome; nucleus; organelle lumen; cytoskeleton	cell organization and biogenesis; metabolic process; cell differentiation; development; regulation of biological process	Pf00125	770079	P62801	7.67527e+08	1.45327e+09	4.74183e+08	1.36459e+09	7.76526e+08	5.06987e+08	5.14118e+09	1.40581e+09	1.44708e+09	1.48166e+09	1.86718e+09	2.0227e+08	2.98892e+09	1.8984e+09	2.91244e+09	1.56403e+09	1.85095e+09	2.3053e+09	5.2376e+08	6.18717e+08	5.60162e+08	1.21526e+09	6.15811e+08	2.73574e+08	3.24596e+08	3.18957e+08	2.28838e+08	5.65215e+08	1.77225e+08	4.58699e+08	P62801	17	14	16	9	9	22
Q8AWI4	Alpha-tropomyosin 2 OS=Gallus gallus GN=TPM1 PE=2 SV=1 - [Q8AWI4_CHICK]	76.06	2	9	41	1666	protein binding	cytoplasm; cytoskeleton		Pf00261; Pf12718	396366	Q8AWI4	8.4791e+08	1.57877e+09	8.8453e+08	1.28061e+09	6.91271e+08	6.34294e+08	4.97751e+09	1.02251e+09	7.80678e+08	1.22412e+09	1.17113e+09	5.45623e+08	2.22819e+09	9.00827e+08	2.09062e+09	2.63922e+09	1.56383e+09	1.63687e+09	2.37095e+08	6.59836e+08	4.69071e+08	1.8889e+09	9.70591e+08	8.05818e+08	6.56825e+08	7.873e+08	6.09706e+08	1.27575e+09	5.31628e+08	4.42856e+08	Q8AWI4	9	7	2	11	11	12
P04268	Tropomyosin alpha-1 chain OS=Gallus gallus GN=TPM1 PE=1 SV=2 - [TPM1_CHICK]	76.76	3	8	42	1462	DNA binding; protein binding	nucleus; cytoplasm; cytoskeleton	metabolic process; response to stimulus; cell organization and biogenesis; regulation of biological process; cell division	Pf00261; Pf12718	396366	P04268	8.14462e+08	1.57877e+09	7.72879e+08	1.24664e+09	6.78134e+08	6.0163e+08	4.97751e+09	1.02251e+09	7.80678e+08	1.20081e+09	1.17113e+09	478485589	1.90542e+09	8.72618e+08	2.09062e+09	2.34799e+09	1.45836e+09	1.63687e+09	2.37095e+08	6.59215e+08	4.69071e+08	1.85402e+09	9.4204e+08	7.41215e+08	6.24659e+08	7.39686e+08	5.78324e+08	1.1754e+09	5.05499e+08	4.42856e+08	P04268	16	10	5	13	13	15
H9L074	Uncharacterized protein OS=Gallus gallus PE=3 SV=2 - [H9L074_CHICK]	54.4	2	2	29	1151		cytoskeleton; cytoplasm				H9L074	8.14462e+08	1.57877e+09	7.61875e+08	1.24664e+09	6.78134e+08	6.0163e+08	4.97751e+09	1.02251e+09	7.80678e+08	1.20081e+09	1.17113e+09	478485589	1.90542e+09	8.72618e+08	2.09062e+09	2.34799e+09	1.45836e+09	1.63687e+09	2.37095e+08	6.59215e+08	4.69071e+08	1.85402e+09	9.4204e+08	7.41215e+08	6.24659e+08	7.39686e+08	5.78324e+08	1.1754e+09	5.05499e+08	4.42856e+08	H9L074	14	8	6	14	14	16
H9L3K0	Uncharacterized protein OS=Gallus gallus PE=3 SV=2 - [H9L3K0_CHICK]	65.7	2	1	26	1173						H9L3K0	8.14462e+08	1.57877e+09	7.61875e+08	1.24664e+09	6.78134e+08	6.0163e+08	4.97751e+09	1.02251e+09	7.80678e+08	1.20081e+09	1.17113e+09	478485589	1.90542e+09	8.72618e+08	2.09062e+09	2.34799e+09	1.45836e+09	1.63687e+09	2.37095e+08	6.59215e+08	4.69071e+08	1.85402e+09	9.4204e+08	7.41215e+08	6.24659e+08	7.39686e+08	5.78324e+08	1.1754e+09	5.05499e+08	4.42856e+08	H9L3K0	15	9	7	15	15	17
A4GTP0	Galectin OS=Gallus gallus PE=2 SV=1 - [A4GTP0_CHICK]	48.55	1	11	11	1173		extracellular; nucleus; cytoplasm; membrane; mitochondrion	development; cell organization and biogenesis	Pf00337	373917	A4GTP0	2.46442e+08	3.42021e+08	9.95483e+07	2.6639e+08	1.33203e+08	1.36476e+08	8.80942e+08	2.12202e+08	2.42643e+08	3.28179e+08	1.18393e+08	1.18604e+08	9.01329e+08	6.40949e+08	9.76182e+08	6.72462e+08	9.27207e+08	1431173170	2.3019e+08	1.81195e+08	1.6085e+08	4.22923e+08	5.20893e+08	1.6954e+08	2.08567e+08	2.72748e+08	2.09888e+08	5.47153e+08	1.661e+08	4.34588e+08	A4GTP0	55	59	64	60	52	55
E1BZ05	Uncharacterized protein OS=Gallus gallus GN=Gga.535 PE=3 SV=2 - [E1BZ05_CHICK]	81.99	3	7	45	3160	structural molecule activity; protein binding	cytoskeleton; cytoplasm; membrane				E1BZ05	4.64294e+08	8.01068e+08	4.07498e+08	9.06678e+08	4.69163e+08	5.24085e+08	3.56713e+09	8.45443e+08	6.69307e+08	1.25959e+09	1.27624e+09	3.25536e+08	1.22148e+09	7.29608e+08	3159485414	9.75576e+08	1.00269e+09	1.84687e+09	3.13429e+08	3.98148e+08	2.92162e+08	5.41609e+08	5.54347e+08	2.82788e+08	3.6162e+08	2.94893e+08	2.24018e+08	6.71078e+08	3.33563e+08	4.32983e+08	E1BZ05	36	26	18	24	21	19
P02272	Histone H2A.V OS=Gallus gallus GN=H2AFV PE=1 SV=2 - [H2AV_CHICK]	53.91	3	4	6	306	DNA binding; protein binding	chromosome; nucleus	cell organization and biogenesis; metabolic process	Pf00125		P02272	3.28694e+08	4.26934e+08	2.47742e+08	5.17034e+08	3.12787e+08	2.30908e+08	9.15613e+08	7.72109e+08	4.17444e+08	4.39361e+08	4.65178e+08	3.11878e+08	7.4003e+08	5.44967e+08	8.33818e+08	3.69201e+08	6.88608e+08	1.11031e+09	3.61708e+08	5.80227e+08	5.86731e+08	1.19987e+09	6.66634e+08	2.63118e+08	4.07252e+08	2.22393e+08	4.60025e+08	6.53119e+08	2.36655e+08	4.18007e+08	P02272	46	48	31	39	33	39
P02607	Myosin light polypeptide 6 OS=Gallus gallus GN=MYL6 PE=1 SV=3 - [MYL6_CHICK]	70.2	3	8	11	863	metal ion binding; protein binding; structural molecule activity; catalytic activity	cytoplasm; cytosol; cytoskeleton	metabolic process; cell organization and biogenesis		100996929	P02607	3.88227e+08	8.14509e+08	159007173	9.41527e+08	4.51799e+08	4.98141e+08	4.02457e+09	8.39356e+08	5.86691e+08	7.86539e+08	1.07924e+09	2.62999e+08	1.28704e+09	5.44553e+08	1.46128e+09	1.9394e+09	1.87113e+09	2.25288e+09	2.86272e+08	5.17944e+08	4.65738e+08	6.89652e+08	6.63599e+08	4.94078e+08	3.69723e+08	3.10998e+08	4.01601e+08	1.01255e+09	3.72254e+08	3.86759e+08	P02607	41	25	41	23	22	24
R4GJN7	Histone H2A OS=Gallus gallus GN=LOC100857391 PE=3 SV=1 - [R4GJN7_CHICK]	59.44	3	5	7	359	DNA binding; protein binding	chromosome; nucleus; organelle lumen; membrane	response to stimulus; metabolic process; cell organization and biogenesis; reproduction	Pf00125	100857391	R4GJN7	2.81993e+08	3.92648e+08	2.80419e+08	4.73569e+08	2.40046e+08	1.63716e+08	8.76827e+08	6.88588e+08	4.05132e+08	4.19901e+08	4.53682e+08	2.30346e+08	7.21236e+08	5.80787e+08	1.12195e+09	2.94906e+08	6.73555e+08	1.1522e+09	3.06443e+08	5.61463e+08	4.86799e+08	9.289e+08	5.9556e+08	2.42908e+08	3.91573e+08	2.25372e+08	4.27102e+08	6.08891e+08	2.87987e+08	3.82485e+08	R4GJN7	50	51	24	42	37	45
F1NK75	Uncharacterized protein OS=Gallus gallus PE=3 SV=2 - [F1NK75_CHICK]	63.03	2	8	31	697		cytoskeleton; cytoplasm		Pf00261; Pf12718		F1NK75	7.09455e+08	1.33024e+09	6.95711e+08	1.13889e+09	5.94649e+08	5.14167e+08	3.95071e+09	9.04984e+08	6.4012e+08	1.19138e+09	1.20792e+09	4.13013e+08	1.66604e+09	6.77064e+08	2.11505e+09	1.91758e+09	1.69739e+09	1.56079e+09	2.37012e+08	5.05737e+08	3.32532e+08	1.32272e+09	8.35698e+08	6.4242e+08	5.85635e+08	6.51571e+08	4.64722e+08	1.06535e+09	3.75802e+08	3.73412e+08	F1NK75	19	16	9	18	18	21
P67966	Cysteine and glycine-rich protein 1 OS=Gallus gallus GN=CSRP1 PE=1 SV=2 - [CSRP1_CHICK]	69.27	1	12	13	1112	metal ion binding	cytoplasm; cytoskeleton		Pf00412	396176	P67966	4.26766e+08	5.56276e+08	2.56818e+08	8.69944e+08	4.11085e+08	5.30633e+08	3.56738e+09	7.00903e+08	4.29405e+08	7.7665e+08	7.71643e+08	1.72778e+08	9.25626e+08	4.71724e+08	1.02777e+09	1.21765e+09	1.23498e+09	1.6495e+09	3.5982e+08	5.18814e+08	3.35659e+08	8.7857e+08	7.72101e+08	2.85958e+08	4.51247e+08	4.33696e+08	3.12678e+08	6.42914e+08	2.71945e+08	3.52658e+08	P67966	38	44	26	25	24	18
P08629	Thioredoxin OS=Gallus gallus GN=TXN PE=3 SV=2 - [THIO_CHICK]	79.05	1	7	7	2317	catalytic activity	extracellular; nucleus; cytoplasm	metabolic process; regulation of biological process; transport; response to stimulus; cellular homeostasis	Pf00085	396437	P08629	1.96905e+08	2.27163e+08	4.93016e+07	1.90847e+08	7.00727e+07	7.63021e+07	1.28688e+08	9.32746e+07	8.12465e+07	2.22101e+08	2.04905e+08	7.48001e+07	290239306	2.15593e+08	4.89489e+08	4.6235e+08	5.03695e+08	9.19514e+08	2.29419e+08	2.75797e+08	1.72466e+08	4.44212e+08	3.97401e+08	1.42472e+08	231123678	2.65457e+08	1.80245e+08	4.99291e+08	1.25765e+08	3.52336e+08	P08629	63	82	115	75	112	93
P02612	Myosin regulatory light chain 2, smooth muscle major isoform OS=Gallus gallus PE=1 SV=2 - [MLRM_CHICK]	83.72	1	10	16	1228	metal ion binding	cytoskeleton; cytoplasm		Pf00036	396215	P02612	5.09146e+08	1.04449e+09	4.30711e+08	1.05879e+09	4.73259e+08	4.51269e+08	3.84508e+09	1.14649e+09	7.81848e+08	1.01684e+09	1.48659e+09	3.63012e+08	1.70881e+09	5.92235e+08	2.12971e+09	1.82667e+09	1.85006e+09	3.20783e+09	2.73202e+08	4.62607e+08	4.07423e+08	7.84022e+08	7.62425e+08	4.33624e+08	4.35527e+08	3.49364e+08	3.65279e+08	8.76288e+08	3.53452e+08	342771610	P02612	27	21	17	20	20	26
Q90835	Elongation factor 1-alpha 1 OS=Gallus gallus GN=EEF1A PE=2 SV=1 - [EF1A_CHICK]	72.94	1	15	25	2579	nucleotide binding; RNA binding; catalytic activity; protein binding	cytoplasm; membrane	metabolic process; cell death; regulation of biological process	Pf00009; Pf03143; Pf03144	373963	Q90835	3.51332e+08	8.25213e+08	2.30862e+08	5.25584e+08	2.24699e+08	2.03343e+08	1.28749e+09	4.18535e+08	4.64184e+08	4.40267e+08	7.56058e+08	1.55632e+08	9.99727e+08	7.28425e+08	1.5616e+09	9.24249e+08	9.55845e+08	1.74771e+09	2.53725e+08	3.72978e+08	2.70132e+08	3.1405e+08	4.33119e+08	2.27038e+08	2.94579e+08	2.54079e+08	2.47129e+08	5.73995e+08	1.69333e+08	3.31386e+08	Q90835	43	24	35	38	40	40
F2Z4L6	Serum albumin OS=Gallus gallus GN=ALB PE=4 SV=2 - [F2Z4L6_CHICK]	90.97	2	5	52	5890	DNA binding; protein binding	extracellular; cytoplasm	transport; cell communication; response to stimulus; cell death; regulation of biological process			F2Z4L6	4.16835e+08	9.31643e+08	5.70983e+08	7.12851e+08	3.8718e+08	5.19397e+08	2.4803e+09	1.24012e+09	7.03563e+08	5.82735e+08	1.28651e+09	5.37695e+08	2.50012e+09	1.23363e+09	4.13018e+09	1.27195e+09	1.58093e+09	1.92739e+09	2.88476e+08	4.06904e+08	4.75717e+08	7.97807e+08	6.5364e+08	4.65899e+08	5.37542e+08	3.62501e+08	4.25132e+08	7.39347e+08	2.79825e+08	3.23239e+08	F2Z4L6	40	23	13	29	26	20
E1C937	Uncharacterized protein OS=Gallus gallus GN=AGR2 PE=4 SV=1 - [E1C937_CHICK]	58.72	1	9	9	688	protein binding	cytoplasm; mitochondrion; endoplasmic reticulum	cell differentiation; development; transport		420596	E1C937	1.18068e+08	1.98469e+08	5.03638e+07	1.85958e+08	1.05511e+08	6.54223e+07	5.2572e+08	1.87393e+08	1.30994e+08	2.04352e+08	2.65834e+08	5.50571e+07	3.99132e+08	2.14597e+08	4.60273e+08	1.94652e+08	2.36431e+08	5.14383e+08	2.03462e+08	2.4769e+08	2.76803e+08	2.45044e+08	1.82292e+08	2.11802e+08	1.61307e+08	1.43218e+08	1.63394e+08	4.53239e+08	1.34775e+08	3.19999e+08	E1C937	99	93	113	78	73	103
P19121	Serum albumin OS=Gallus gallus GN=ALB PE=1 SV=2 - [ALBU_CHICK]	80.98	2	3	50	5870	DNA binding; metal ion binding	extracellular; cytoplasm	transport; cell communication; response to stimulus; cell death; regulation of biological process	Pf00273	396197	P19121	4.16835e+08	9.31643e+08	5.70983e+08	6.83254e+08	3.74168e+08	4.98609e+08	2.4803e+09	1.16764e+09	6.77309e+08	5.55075e+08	1.16891e+09	5.37695e+08	2.50012e+09	1.23363e+09	4.13018e+09	1.27195e+09	1.58093e+09	1.92739e+09	2.83809e+08	3.97432e+08	4.37522e+08	7.97807e+08	6.5364e+08	4.65899e+08	5.37542e+08	3.62501e+08	4.09507e+08	7.28367e+08	2.73373e+08	3.03525e+08	P19121	39	22	12	30	27	23
F1NF81	Acyl-CoA-binding protein (Fragment) OS=Gallus gallus GN=DBI PE=4 SV=1 - [F1NF81_CHICK]	63.95	2	6	6	215		cytoplasm; mitochondrion	metabolic process; development	Pf00887		F1NF81	2.63411e+08	3.64733e+08	3.66121e+08	1.91576e+08	9.16263e+07	6.84049e+07	6.53284e+08	2.01378e+08	2.01538e+08	1.72235e+08	1.54043e+08	1.02227e+08	4.11534e+08	3.03734e+08	1.70355e+08	526915222	4.29228e+08	5.01028e+08	1.12058e+08	1.86441e+08	1.16979e+08	3.13694e+08	1.70886e+08	1.06126e+08	1.16308e+08	1.49778e+08	1.08247e+08	2.25181e+08	1.28777e+08	2.90502e+08	F1NF81	53	55	21	74	82	98
E1C6R9	Uncharacterized protein OS=Gallus gallus GN=LOC770011 PE=4 SV=2 - [E1C6R9_CHICK]	83.72	2	7	13	678	metal ion binding			Pf00036	770011	E1C6R9	3.55859e+08	6.97222e+08	2.37264e+08	7.54962e+08	3.1164e+08	3.84855e+08	3665040821	1.04222e+09	5.54486e+08	9.70353e+08	1.11023e+09	2.89437e+08	1.2548e+09	5.33144e+08	1.31645e+09	1.59979e+09	1.70693e+09	1.84856e+09	1.88288e+08	3.34267e+08	3.30574e+08	6.22999e+08	6.26101e+08	4.01506e+08	3.99059e+08	2.92717e+08	3.19046e+08	7.74167e+08	3.01003e+08	2.78813e+08	E1C6R9	42	36	34	28	34	28
P0CB50	Peroxiredoxin-1 OS=Gallus gallus GN=PRDX1 PE=1 SV=1 - [PRDX1_CHICK]	85.43	1	15	16	579	antioxidant activity; catalytic activity; protein binding	nucleus; cytoplasm; mitochondrion	response to stimulus; cell proliferation; metabolic process; cell communication; regulation of biological process; defense response; transport	Pf00578; Pf08534; Pf10417	424598	P0CB50	1.03249e+08	1.99058e+08	3.46872e+07	259504181	6.62103e+07	7.95584e+07	8.96447e+08	1.43632e+08	1.94599e+08	2.68235e+08	3.78463e+08	5.50919e+07	4.49918e+08	3.00722e+08	7.45707e+08	3.22008e+08	4.53014e+08	6.85536e+08	1.34377e+08	1.46039e+08	1.63517e+08	2.06096e+08	2.67323e+08	9.31306e+07	1.42672e+08	1.23916e+08	9.91363e+07	3.38159e+08	9.07739e+07	2.60321e+08	P0CB50	106	92	148	62	118	88
F1NWP3	Heat shock cognate 71 kDa protein OS=Gallus gallus GN=HSPA8 PE=2 SV=1 - [F1NWP3_CHICK]	80.8	2	26	41	2240	nucleotide binding; catalytic activity; protein binding	nucleus; organelle lumen; cytoplasm; cytosol; extracellular	cell organization and biogenesis; metabolic process; regulation of biological process	Pf00012; Pf02463; Pf06723		F1NWP3	1.63828e+08	2.19014e+08	9.17835e+07	3.00314e+08	1.486e+08	1.12456e+08	6.77812e+08	2.82264e+08	2.26733e+08	2.41181e+08	3.33635e+08	8.42019e+07	3.84382e+08	2.85907e+08	7.34471e+08	3.8464e+08	4.85579e+08	6.92167e+08	1.50209e+08	2.38715e+08	1.78108e+08	2.02832e+08	2.31857e+08	1.09712e+08	1.61658e+08	1.35988e+08	1.36424e+08	4.04034e+08	1.26753e+08	2.49255e+08	F1NWP3	73	84	66	54	48	65
R4GKE0	Peptidyl-prolyl cis-trans isomerase (Fragment) OS=Gallus gallus GN=FKBP1A PE=4 SV=1 - [R4GKE0_CHICK]	60	1	3	3	359	catalytic activity; protein binding	membrane; cytoplasm; endoplasmic reticulum	metabolic process; regulation of biological process; development; cell communication; response to stimulus; cell proliferation; cellular homeostasis; transport	Pf00254		R4GKE0	2.32157e+08	3.2509e+08	1.06173e+08	8.72784e+07	7.28576e+07	7.61141e+07	8.11292e+08	1.47755e+08	2.29038e+08	1.77097e+08	1.58679e+08	1.05587e+08	1.25322e+08	1.04447e+08	8.81624e+08	1.10503e+08	1.58568e+08	2.63543e+08	1.42975e+08	2.08557e+08	1.25125e+08	6.0146e+08	2.77336e+08	2.43948e+08	2.02957e+08	2.40733e+08	2.02384e+08	2.06691e+08	1.13071e+08	2.39898e+08	R4GKE0	58	65	57	135	107	94
P18359	Destrin OS=Gallus gallus GN=DSTN PE=1 SV=3 - [DEST_CHICK]	70.3	1	15	16	1702	protein binding	cytoskeleton; cytoplasm	cell division; cellular component movement; cell organization and biogenesis; regulation of biological process	Pf00241	396539	P18359	2.72147e+08	2.69151e+08	1.26999e+08	1.41216e+08	1.84491e+08	1.37583e+08	1.14061e+09	1.91065e+08	2.19201e+08	2.55171e+08	3.93926e+08	1.08749e+08	3.24355e+08	1.83231e+08	1.03396e+09	4.38112e+08	6.03311e+08	6.87028e+08	1.63153e+08	1.52161e+08	1.53462e+08	3.52391e+08	2.44135e+08	1.48471e+08	1.50328e+08	1.29341e+08	1.50329e+08	2.52495e+08	1.06651e+08	2.37274e+08	P18359	52	72	50	95	46	54
Q9I9D1	Uncharacterized protein OS=Gallus gallus GN=VDAC2 PE=2 SV=1 - [Q9I9D1_CHICK]	75.62	1	14	15	1731	transporter activity	cytoplasm; mitochondrion; membrane; organelle lumen	transport; cell organization and biogenesis; regulation of biological process; cell communication; cell death; response to stimulus	Pf01459	395498	Q9I9D1	2.26032e+08	3.22569e+08	1.12335e+08	2.52418e+08	1.28437e+08	1.14579e+08	5.61639e+08	2.3637e+08	2.27517e+08	2.02307e+08	1.89934e+08	8.57232e+07	3.88275e+08	2.34743e+08	4.61704e+08	4.00684e+08	5.20716e+08	6.57027e+08	1.47249e+08	1.85808e+08	1.4452e+08	2.73197e+08	2.11915e+08	9.29489e+07	1.23622e+08	8.55893e+07	1.12203e+08	3.01309e+08	1.10072e+08	2.33637e+08	Q9I9D1	59	67	55	65	55	61
F1NZ78	Alpha-enolase OS=Gallus gallus GN=ENO1 PE=3 SV=2 - [F1NZ78_CHICK]	73.04	2	20	29	2410	metal ion binding; catalytic activity	cytoplasm; cytosol; extracellular	metabolic process; response to stimulus; cell growth; cell organization and biogenesis; regulation of biological process			F1NZ78	2.09343e+08	4.56089e+08	1.54752e+08	2.71108e+08	1.49312e+08	1.44847e+08	9.89033e+08	2.21778e+08	2.50755e+08	3.8278e+08	5.5267e+08	8.42628e+07	7.48032e+08	3.90252e+08	1.25281e+09	3.46408e+08	4.52818e+08	8.04899e+08	1.14756e+08	1.63098e+08	1.45403e+08	1.79715e+08	1.84188e+08	1.26336e+08	1.23499e+08	1.18211e+08	1.01189e+08	3.01788e+08	1.19725e+08	2.30678e+08	F1NZ78	61	46	42	57	47	49
R4GJ67	Uncharacterized protein OS=Gallus gallus PE=4 SV=1 - [R4GJ67_CHICK]	53.79	1	12	13	870	protein binding					R4GJ67	1.7642e+08	3.90855e+08	1.31493e+08	3.64883e+08	1.87e+08	1.5951e+08	8.96851e+08	3.01788e+08	2.40338e+08	2.67354e+08	5.4132e+08	9.70154e+07	7.76899e+08	5.32652e+08	8.85453e+08	4.5554e+08	5.19423e+08	8.63993e+08	1.75788e+08	2.71092e+08	1.7639e+08	3.25889e+08	2.83627e+08	1.83412e+08	1.80043e+08	2.04743e+08	1.77757e+08	3.36504e+08	1.21405e+08	2.23531e+08	R4GJ67	67	52	49	46	44	47
F1NYB1	Uncharacterized protein OS=Gallus gallus GN=TUBB3 PE=2 SV=2 - [F1NYB1_CHICK]	81.57	2	2	28	1642	nucleotide binding; RNA binding; catalytic activity; structural molecule activity; protein binding	nucleus; cytoplasm; cytoskeleton; membrane; extracellular	metabolic process; cellular component movement; cell organization and biogenesis	Pf00091; Pf03953; Pf10644	417255	F1NYB1	5.01367e+08	7.27256e+08	2.5203e+08	6.62379e+08	3.29833e+08	3.7737e+08	2.56381e+09	6.21923e+08	8.9854e+08	9.31905e+08	1.36099e+09	2.12196e+08	1.98719e+09	1.20496e+09	3.71786e+09	9.1345e+08	9.99878e+08	1.93725e+09	1.55803e+08	2.11473e+08	2.42422e+08	2.24038e+08	4.34669e+08	1.74198e+08	2.83003e+08	2.56399e+08	1.78585e+08	3.46957e+08	8.72015e+07	2.16969e+08	F1NYB1	31	34	30	34	29	30
P09244	Tubulin beta-7 chain OS=Gallus gallus PE=2 SV=1 - [TBB7_CHICK]	81.76	2	4	28	1577	nucleotide binding; catalytic activity; structural molecule activity	cytoplasm; cytoskeleton	metabolic process; cellular component movement; cell organization and biogenesis	Pf00091; Pf03953; Pf10644	396254	P09244	5.01367e+08	7.27256e+08	2.5203e+08	6.62379e+08	3.29833e+08	3.7737e+08	2.56381e+09	6.17345e+08	8.9854e+08	8.96463e+08	1.31379e+09	2.12196e+08	1.98719e+09	1.20496e+09	3.71786e+09	9.1345e+08	9.99878e+08	1.93725e+09	1.55803e+08	2.11473e+08	2.42422e+08	2.24038e+08	4.34669e+08	1.74198e+08	2.83003e+08	2.56399e+08	1.78585e+08	3.46957e+08	8.72015e+07	2.16969e+08	P09244	30	33	29	33	28	29
P32882	Tubulin beta-2 chain OS=Gallus gallus PE=2 SV=1 - [TBB2_CHICK]	82.47	1	2	28	1432	nucleotide binding; catalytic activity; structural molecule activity	cytoplasm; cytoskeleton	metabolic process; cellular component movement; cell organization and biogenesis	Pf00091; Pf03953; Pf10644	420883	P32882	5.01367e+08	7.27256e+08	2.5203e+08	6.62379e+08	3.28912e+08	3.7737e+08	2.56381e+09	6.17345e+08	8.9854e+08	8.96463e+08	1.26596e+09	2.12196e+08	1.98719e+09	1.20496e+09	3.71786e+09	9.1345e+08	9.99878e+08	1.93725e+09	1.55803e+08	2.11473e+08	2.42422e+08	2.24038e+08	4.34669e+08	1.74198e+08	2.83003e+08	2.56399e+08	1.78585e+08	3.46957e+08	8.72015e+07	2.16969e+08	P32882	28	31	27	31	30	31
G1K338	Uncharacterized protein OS=Gallus gallus GN=LOC768337 PE=3 SV=1 - [G1K338_CHICK]	81.57	2	1	27	1440	nucleotide binding; catalytic activity; structural molecule activity	cytoplasm; cytoskeleton	metabolic process; cell organization and biogenesis	Pf00091; Pf03953	768337	G1K338	5.01367e+08	7.27256e+08	2.5203e+08	6.62379e+08	3.28912e+08	3.7737e+08	2.56381e+09	6.17345e+08	8.9854e+08	8.96463e+08	1.26596e+09	2.12196e+08	1.98719e+09	1.20496e+09	3.71786e+09	9.1345e+08	9.99878e+08	1.93725e+09	1.55803e+08	2.11473e+08	2.42422e+08	2.24038e+08	4.34669e+08	1.74198e+08	2.83003e+08	2.56399e+08	1.78585e+08	3.46957e+08	8.72015e+07	2.16969e+08	G1K338	29	32	28	32	31	32
Q7SX63	Heat shock protein 70 OS=Gallus gallus GN=HSP70 PE=2 SV=1 - [Q7SX63_CHICK]	73.5	2	26	41	1182	nucleotide binding; protein binding; catalytic activity	chromosome; nucleus; organelle lumen; extracellular; cytoplasm; mitochondrion; cell surface; membrane	cell organization and biogenesis; metabolic process; regulation of biological process; response to stimulus; cell division; reproduction; cell differentiation	Pf00012; Pf01968; Pf06723	423504	Q7SX63	1.37035e+08	1.09664e+08	3.94602e+07	1.60046e+08	1.20207e+08	1.05602e+08	5.97703e+08	2.33309e+08	1.92647e+08	1.65983e+08	2.2195e+08	7.36016e+07	3.05491e+08	2.11007e+08	4.83271e+08	3.26828e+08	4.85579e+08	6.23896e+08	1.26898e+08	2.15504e+08	1.56321e+08	1.90659e+08	1.93931e+08	9.30027e+07	1.15765e+08	7.72335e+07	1.11946e+08	3.48071e+08	1.21853e+08	2.16203e+08	Q7SX63	83	144	132	85	62	73
Q90WA9	Fatty acid-binding protein, liver OS=Gallus gallus GN=LFABP PE=2 SV=1 - [Q90WA9_CHICK]	78.74	1	9	9	384	transporter activity; antioxidant activity; catalytic activity	nucleus; cytoplasm	transport; cell death; regulation of biological process; metabolic process; response to stimulus		374015	Q90WA9	1.24866e+08	2.03588e+08	1.49899e+08	7.85952e+07	3.67363e+07	2.18829e+07	3.16585e+08	1.74291e+08	1.13869e+08	1.14444e+08	2.65681e+07	5.16066e+07	3.65327e+08	2.62332e+08	4.62078e+08	5.42374e+08	6.33736e+08	1.19693e+09	3.35051e+07	9.80402e+07	4.73341e+07	2.9096e+08	1.0565e+08	6.27753e+07	5.52834e+07	5.45108e+07	7.05468e+07	2.13663e+08	8.36109e+07	2.14691e+08	Q90WA9	91	87	44	150	191	234
F1N9H4	Elongation factor 1-alpha OS=Gallus gallus GN=EEF1A2 PE=2 SV=2 - [F1N9H4_CHICK]	46.44	1	3	13	1738	nucleotide binding; RNA binding; catalytic activity	cytoplasm	metabolic process; cell death; regulation of biological process	Pf00009; Pf03143; Pf03144	419244	F1N9H4	1.22172e+08	1.6724e+08	7.69953e+07	1.5248e+08	1.01587e+08	6.56852e+07	4.18158e+08	2.01859e+08	1.08093e+08	1.78257e+08	1.39121e+08	4.63444e+07	2.35893e+08	1.24775e+08	2.61868e+08	4.65632e+08	5.65499e+08	6.22437e+08	1.26588e+08	2.11945e+08	1.65363e+08	1.60423e+08	2.34497e+08	9.31201e+07	1.32514e+08	7.17943e+07	1.14159e+08	3.66354e+08	1.0387e+08	2.14116e+08	F1N9H4	94	106	73	89	78	102
F1NEF7	Uncharacterized protein OS=Gallus gallus GN=LECT2 PE=4 SV=2 - [F1NEF7_CHICK]	69.25	2	14	14	311	protein binding		cell communication; regulation of biological process; response to stimulus			F1NEF7	2.1038e+06	7.0684e+06	3.59866e+06	2.35016e+07	9.57131e+06	1.22301e+07	1.75987e+07	1.06338e+07	1.00879e+08	2.94829e+07	1.97244e+06	6.97607e+06	8.11656e+07	1.40015e+07	2.87367e+07	1.18327e+07	1.56344e+07	3.18631e+07	2.66829e+07	4.29176e+07	1.87144e+07	1.62424e+08	4.5713e+07	2.67096e+07	4.15221e+07	3.07895e+07	1.62505e+07	2.85549e+08	1.24094e+08	2.11891e+08	F1NEF7	1174	866	643	369	503	354
O93532	Keratin, type II cytoskeletal cochleal OS=Gallus gallus PE=2 SV=1 - [K2CO_CHICK]	73.78	27	18	41	1704	structural molecule activity	cytoskeleton		Pf00038	395772	O93532	1.24245e+08	4.06523e+08	1.35162e+08	1.40073e+08	7.06131e+07	4.14706e+07	8.72519e+08	2.99129e+08	1.932e+08	2.63766e+08	2.87976e+08	1.03462e+08	7.1318e+08	5.75712e+08	1.72861e+09	2.13973e+08	3.1568e+08	3.84698e+08	8.53857e+07	8.71831e+07	6.92291e+07	1.26871e+08	1.63516e+08	5.35171e+07	7.50601e+07	6.59554e+07	4.54492e+07	2.50586e+08	1.0289e+08	2.05505e+08	O93532	92	50	47	97	108	149
P84229	Histone H3.2 OS=Gallus gallus GN=H3-I PE=1 SV=2 - [H32_CHICK]	50	1	1	6	1310	DNA binding; protein binding	chromosome; nucleus	cell organization and biogenesis; metabolic process	Pf00125	417953	P84229	2.99992e+08	6.40072e+07	1.44961e+08	2.92174e+08	1.31015e+08	1.35171e+08	9.66611e+08	5.66963e+08	5.37468e+08	1.85624e+08	7.07267e+08	3.48282e+08	1.96857e+08	1.70359e+08	2.58908e+09	1.6871e+08	1.28403e+08	1.03297e+08	1.6025e+08	2.68544e+08	2.87974e+08	6.9195e+08	3.67795e+08	2.18711e+08	1.9548e+08	1.46489e+08	2.2415e+08	2.96233e+08	1.50287e+08	2.01214e+08	P84229	47	226	45	56	54	56
P05122	Creatine kinase B-type OS=Gallus gallus GN=CKB PE=1 SV=1 - [KCRB_CHICK]	77.43	2	4	24	1763	nucleotide binding; catalytic activity	cytoplasm	metabolic process	Pf00217; Pf02807	396248	P05122	5.35828e+08	1.25579e+09	1.88838e+08	5.43455e+08	3.28571e+08	3.57546e+08	2.08177e+09	3.91966e+08	4.0068e+08	9.51611e+08	1.60224e+09	1.35996e+08	8.00709e+08	1.03076e+09	3336775458	1.32949e+09	1938114347	2.21421e+09	1.84066e+08	1.21447e+08	1.15474e+08	2.72341e+08	3.49805e+08	1.79037e+08	2.12334e+08	2.0189e+08	1.62988e+08	2.97969e+08	8.64002e+07	1.94776e+08	P05122	24	17	39	37	32	33
H9KZP6	Uncharacterized protein OS=Gallus gallus PE=4 SV=2 - [H9KZP6_CHICK]	69.96	14	1	18	488	structural molecule activity	cytoskeleton				H9KZP6	1.23484e+08	1.41981e+08	5.31964e+07	7.88427e+07	8.51641e+07	4.22617e+07	6.11337e+08	2.63706e+08	1.45265e+08	1.60918e+08	2.18116e+08	9.42255e+07	2.59206e+08	2.8717e+08	8.11071e+08	1.57148e+08	2.6581e+08	2.23579e+08	7.26942e+07	8.10312e+07	6.40828e+07	1.28359e+08	1.59084e+08	5.79976e+07	7.33293e+07	7.47084e+07	4.33803e+07	1.89482e+08	9.67188e+07	1.91508e+08	H9KZP6	93	118	105	148	89	147
F1NJ08	Vimentin OS=Gallus gallus GN=VIM PE=2 SV=1 - [F1NJ08_CHICK]	84.13	9	42	49	1462	RNA binding; catalytic activity; motor activity; structural molecule activity; protein binding; transporter activity	cytoplasm; cytosol; cytoskeleton; membrane; extracellular	cell organization and biogenesis; metabolic process; regulation of biological process; cell differentiation; development; transport	Pf00038; Pf01496; Pf01576; Pf04111; Pf04156; Pf04286; Pf04732; Pf05622; Pf09726; Pf10186; Pf12128		F1NJ08	1.76045e+08	3.35926e+08	9.03702e+07	3.44104e+08	1.86827e+08	1.60784e+08	1.17207e+09	3.27967e+08	3.04824e+08	3.38076e+08	5.63298e+08	1.36112e+08	6.57515e+08	3.96585e+08	6.24489e+08	4.38152e+08	5.82934e+08	9.2811e+08	1.45562e+08	2.30199e+08	1.59533e+08	2.32469e+08	1.94771e+08	1.14705e+08	1.08307e+08	1.24312e+08	8.05552e+07	4.27775e+08	1.77499e+08	1.88675e+08	F1NJ08	68	61	67	47	45	46
P00940	Triosephosphate isomerase OS=Gallus gallus GN=TPI1 PE=1 SV=2 - [TPIS_CHICK]	80.65	1	16	16	691	catalytic activity	cytoplasm; cytosol	metabolic process; development	Pf00121	396435	P00940	8.61983e+07	2.46848e+08	4.90124e+07	3.35528e+08	1.03838e+08	1.12765e+08	1.14317e+09	2.38355e+08	2.85706e+08	3.71706e+08	4.89326e+08	7.59499e+07	9.45056e+08	3.13742e+08	1.30581e+09	1.14939e+08	1.11152e+08	2.18774e+08	1.51619e+08	9.54737e+07	1.66607e+08	8.34174e+07	9.15456e+07	2.66461e+07	5.07411e+07	6.11159e+07	4.05058e+07	2.47239e+08	7.73075e+07	1.86142e+08	P00940	125	78	116	48	74	64
F1P1L8	Uncharacterized protein OS=Gallus gallus GN=SERPINB6 PE=3 SV=1 - [F1P1L8_CHICK]	57.78	1	16	17	251	enzyme regulator activity	extracellular	metabolic process; regulation of biological process	Pf00079; Pf05833		F1P1L8	8.55697e+06	2.35599e+07	4.7419e+06	2.13795e+07	6.98294e+06	6.37898e+06	6.75128e+07	1.75304e+07	1.99209e+07	1.88434e+07	4.79632e+07	5.77788e+06	6.35791e+07	3.90978e+07	1.02876e+08	7.17096e+08	2.64831e+07	5.07823e+07	4.44078e+06	4.48657e+06	3.73355e+06	6.36409e+06	1.96953e+07	4.93277e+06	5.225e+06	5.96453e+06	5.50295e+06	4.02474e+08	5.84654e+06	1.86062e+08	F1P1L8	630	441	533	400	612	541
F1NZ30	Creatine kinase B-type OS=Gallus gallus GN=CKB PE=3 SV=2 - [F1NZ30_CHICK]	77.09	2	1	21	1377	nucleotide binding; catalytic activity	cytoplasm; mitochondrion	metabolic process			F1NZ30	5.35828e+08	1.07347e+09	1.64048e+08	4.21327e+08	3.09844e+08	3.0331e+08	2.08177e+09	3.44825e+08	3.3376e+08	8.81926e+08	1.52887e+09	1.18487e+08	5.9892e+08	9.91771e+08	2.17265e+09	1.28693e+09	1.8568e+09	2.11468e+09	1.78505e+08	1.12347e+08	1.15474e+08	2.72341e+08	3.49805e+08	1.76883e+08	2.12334e+08	1.95836e+08	1.59262e+08	2.72788e+08	8.49904e+07	1.82142e+08	F1NZ30	25	20	40	44	35	36
Q5ZME1	Uncharacterized protein OS=Gallus gallus GN=HNRNPA2B1 PE=2 SV=1 - [Q5ZME1_CHICK]	78.8	1	21	23	702	nucleotide binding; RNA binding; DNA binding	nucleus; spliceosomal complex; organelle lumen	metabolic process; regulation of biological process; transport	Pf00076	420627	Q5ZME1	5.98383e+07	1.22341e+08	8.05098e+07	1.51472e+08	6.26214e+07	5.51437e+07	2.14734e+08	1.31474e+08	1.21469e+08	1.48479e+08	1.45702e+08	5.86173e+07	1.33119e+08	7.68694e+07	1.3373e+08	1.42745e+08	1.59962e+08	2.19902e+08	1.46049e+08	2.29557e+08	1.94569e+08	3.13913e+08	1.75036e+08	1.06781e+08	1.03387e+08	1.03773e+08	9.47408e+07	1.64813e+08	1.1073e+08	1.81591e+08	Q5ZME1	163	130	69	90	123	120
Q90593	78 kDa glucose-regulated protein OS=Gallus gallus GN=HSPA5 PE=1 SV=1 - [GRP78_CHICK]	67.94	1	39	41	1312	nucleotide binding; protein binding; catalytic activity; enzyme regulator activity	nucleus; cytoplasm; endoplasmic reticulum; organelle lumen; cytosol; cell surface; membrane	cell organization and biogenesis; cell communication; regulation of biological process; response to stimulus; metabolic process; development; cell death	Pf00012; Pf01968; Pf06723	396487	Q90593	8.35727e+08	1.56666e+08	5.6772e+07	8.75347e+07	7.35047e+08	8.6593e+08	4.16758e+08	1.85627e+08	1.62478e+08	1.47795e+08	3.37647e+08	1.0358e+08	1.66531e+08	6.51913e+08	4.85233e+08	2.03718e+08	3.03275e+08	4.04664e+08	1.01773e+08	1.93532e+08	1.37455e+08	6.6733e+08	5.53907e+08	7.75581e+07	1.05423e+08	2.83407e+08	9.11591e+07	2.56508e+08	9.15298e+07	1.78795e+08	Q90593	12	110	98	134	10	7
Q90WR6	Sulfotransferase 1C OS=Gallus gallus GN=SULT1C PE=2 SV=1 - [Q90WR6_CHICK]	83.39	1	23	24	918	catalytic activity	cytoplasm	metabolic process	Pf00685	395300	Q90WR6	2.1993e+08	2.77581e+08	1.08383e+08	1.32714e+08	8.33168e+07	5.26745e+07	5.58439e+08	1.81208e+08	1.54927e+08	2.632e+08	3.37644e+08	4.40056e+07	4.57294e+08	2.69033e+08	1.62459e+09	5.44984e+08	2.1751e+08	9.70826e+08	6.59993e+07	8.21134e+07	3.29865e+07	2.34335e+08	1.76984e+08	8.31186e+07	7.46775e+07	9.1411e+07	5.44648e+07	1.39317e+08	5.26799e+07	1.73737e+08	Q90WR6	60	70	56	102	93	127
P07630	Carbonic anhydrase 2 OS=Gallus gallus GN=CA2 PE=2 SV=3 - [CAH2_CHICK]	78.85	1	15	15	449	catalytic activity; metal ion binding	cytoplasm; cytosol; membrane	metabolic process; transport; cell communication; regulation of biological process; response to stimulus; cellular homeostasis	Pf00194	396257	P07630	3.37565e+07	3.40997e+07	2.16143e+07	7.10791e+07	4.82786e+07	1.77733e+07	4.03906e+08	8.92339e+07	8.52133e+07	1.86288e+08	1.47589e+08	2.04046e+07	2.58493e+08	1.59865e+08	1.41803e+09	1.22342e+08	8.95479e+07	3.30483e+08	6.17973e+07	3.75553e+07	4.70185e+07	6.15176e+07	5.52847e+07	4.4268e+07	5.17133e+07	3.94334e+07	3.22651e+07	2.01946e+08	2.11323e+07	1.73457e+08	P07630	251	354	202	162	148	269
E1BZE6	Uncharacterized protein OS=Gallus gallus GN=LOC100859627 PE=4 SV=2 - [E1BZE6_CHICK]	62.37	1	21	21	555	nucleotide binding	nucleus; organelle lumen; spliceosomal complex				E1BZE6	8.21947e+07	1.53129e+08	6.7076e+07	1.40339e+08	8.27705e+07	6.02545e+07	2.64599e+08	1.23297e+08	1.25893e+08	1.17271e+08	9.19165e+07	7.30121e+07	1.56131e+08	9.58587e+07	1.99918e+08	2.12837e+08	2.54492e+08	3.82412e+08	1.56779e+08	2.16953e+08	1.71914e+08	1.37054e+08	1.9514e+08	1.152e+08	6.42109e+07	1.10302e+08	6.35661e+07	2.16888e+08	1.20846e+08	1.71578e+08	E1BZE6	130	112	80	96	94	110
P24367	Peptidyl-prolyl cis-trans isomerase B OS=Gallus gallus GN=PPIB PE=2 SV=1 - [PPIB_CHICK]	59.42	1	4	13	451	catalytic activity; protein binding	cytoplasm; endoplasmic reticulum; organelle lumen	metabolic process; regulation of biological process	Pf00160	396447	P24367	7.9028e+07	5.88152e+07	6.36909e+07	4.99527e+07	6.13843e+07	4.14382e+07	1.36233e+08	4.80322e+07	9.07562e+07	4.2389e+07	7.23293e+07	5.46928e+07	1.3843e+08	1.28899e+08	1.88336e+08	1.99266e+08	2.52998e+08	4.13648e+08	1.17318e+08	2.00058e+08	1.69613e+08	2.88001e+08	1.73318e+08	1.04207e+08	1.33113e+08	1.39852e+08	1.24124e+08	2.63953e+08	8.71895e+07	1.65187e+08	P24367	134	244	88	221	126	150
F1NV93	Peptidyl-prolyl cis-trans isomerase (Fragment) OS=Gallus gallus GN=PPIB PE=3 SV=2 - [F1NV93_CHICK]	64.63	1	1	10	330	catalytic activity		metabolic process			F1NV93	6.91634e+07	3.48997e+07	6.36909e+07	4.99527e+07	3.45038e+07	2.85382e+07	8.46174e+07	3.23645e+07	5.95567e+07	2.44966e+07	4.73886e+07	4.31509e+07	1.03105e+08	8.00133e+07	8.7777e+07	1.72377e+08	2.27632e+08	3.66785e+08	1.12582e+08	1.76537e+08	1.63562e+08	2.42848e+08	1.33999e+08	7.67688e+07	1.1344e+08	1.0829e+08	1.00541e+08	2.46407e+08	8.26913e+07	1.65187e+08	F1NV93	146	344	89	222	204	195
F1NGP9	Uncharacterized protein (Fragment) OS=Gallus gallus GN=HSPE1 PE=3 SV=2 - [F1NGP9_CHICK]	64.86	2	10	10	295	nucleotide binding	cytoplasm	metabolic process			F1NGP9	6.70157e+07	9.70774e+07	4.8042e+07	1.04811e+08	6.50349e+07	4.5652e+07	276648191	7.67816e+07	8.32924e+07	6.88987e+07	5.79373e+07	5.24347e+07	1.16196e+08	7.11054e+07	1.42306e+08	2.65422e+08	4.18869e+08	4.41947e+08	9.60618e+07	1.75601e+08	1.76002e+08	2.50234e+08	1.03342e+08	9.04408e+07	7.94668e+07	8.7867e+07	1.28375e+08	2.41048e+08	8.9547e+07	1.65157e+08	F1NGP9	150	157	118	120	120	141
E1BVT3	Malate dehydrogenase OS=Gallus gallus GN=MDH2 PE=3 SV=1 - [E1BVT3_CHICK]	78.64	1	21	21	923	catalytic activity; nucleotide binding	nucleus; cytoplasm; mitochondrion; membrane	metabolic process	Pf00056; Pf01073; Pf01118; Pf02866		E1BVT3	1.83757e+08	3.71492e+08	1.01669e+08	2.67189e+08	1.15232e+08	1.19476e+08	7.7594e+08	1.50112e+08	1.97975e+08	2.29262e+08	3.22613e+08	5.93443e+07	5.48251e+08	3.84652e+08	7.38721e+08	4.29321e+08	4.22941e+08	8.50443e+08	1.03315e+08	1.31566e+08	1.01407e+08	2.11831e+08	2.05284e+08	1.13646e+08	1.15701e+08	1.17233e+08	9.63284e+07	1.96405e+08	6.91257e+07	1.63576e+08	E1BVT3	66	54	59	59	65	59
F1N8Q1	Superoxide dismutase [Cu-Zn] OS=Gallus gallus GN=SOD1 PE=3 SV=2 - [F1N8Q1_CHICK]	77.92	2	9	9	331	antioxidant activity; catalytic activity; metal ion binding; protein binding	extracellular; nucleus; cytoplasm; mitochondrion; cytosol; membrane	cell communication; metabolic process; regulation of biological process; response to stimulus; development; reproduction; cellular homeostasis; cellular component movement; transport; cell differentiation; cell organization and biogenesis; cell death	Pf00080		F1N8Q1	1.7122e+08	1.0927e+08	6.35571e+07	2.5676e+08	1.11584e+08	8.79034e+07	9.64077e+08	2.32047e+08	1.45048e+08	2.95049e+08	4.34927e+08	1.17994e+08	6.82567e+08	4.35543e+08	1.1943e+09	2.86337e+08	3.91626e+08	5.60292e+08	1.09961e+08	2.13898e+08	1.72903e+08	3.77492e+08	1.73509e+08	1.24762e+08	1.20063e+08	1.38438e+08	1.22446e+08	2.17825e+08	9.69328e+07	1.58944e+08	F1N8Q1	72	145	90	64	70	82
O57535	Nucleoside diphosphate kinase OS=Gallus gallus PE=2 SV=1 - [NDK_CHICK]	81.05	3	10	11	570	nucleotide binding; catalytic activity; metal ion binding	cytoplasm; mitochondrion; membrane	metabolic process; cell death; regulation of biological process; cell differentiation; development; cell proliferation	Pf00334	395916	O57535	8.64771e+07	1.08908e+08	6.10245e+07	1.24357e+08	8.51316e+07	5.04611e+07	5.62689e+08	1.03071e+08	1.14093e+08	2.911e+08	3.84251e+08	3.92529e+07	2.04278e+08	2.35653e+08	9.39739e+08	1.79273e+08	1.64412e+08	2.65603e+08	9.10063e+07	1.08929e+08	1.30055e+08	1.6345e+08	1.20945e+08	8.32421e+07	9.61852e+07	8.25562e+07	1.04248e+08	1.86442e+08	7.04189e+07	1.57615e+08	O57535	124	147	93	104	90	130
P08250	Apolipoprotein A-I OS=Gallus gallus GN=APOA1 PE=1 SV=2 - [APOA1_CHICK]	73.48	1	25	25	608	transporter activity; protein binding; enzyme regulator activity	extracellular; cytoplasm	metabolic process; regulation of biological process; cell proliferation; response to stimulus; transport; cell communication; cell organization and biogenesis; development; cellular component movement; cell differentiation; defense response	Pf01442; Pf05667; Pf10186	396536	P08250	2.45767e+08	3.41069e+08	2.08111e+08	4.10756e+08	1.31292e+08	1.88558e+08	7.00665e+08	2.8227e+08	2.39779e+08	2.65214e+07	3.76264e+07	2.83052e+07	1.16325e+08	4.39616e+07	8.701e+07	6.83686e+08	6.527e+08	1.01539e+09	1.36194e+08	2.6308e+08	2.08465e+08	4.1063e+08	2.41297e+08	1.22506e+08	1.55194e+08	1.09167e+08	1.44987e+08	3.95727e+08	9.37933e+07	1.44338e+08	P08250	56	60	38	45	53	42
P10184	Ovoinhibitor OS=Gallus gallus GN=OIH PE=1 SV=2 - [IOV7_CHICK]	55.93	1	7	19	561	protein binding; enzyme regulator activity	extracellular	metabolic process; regulation of biological process	Pf00050; Pf07648	416235	P10184	2.65241e+07	2.81513e+07	2.04273e+07	8.20726e+07	8.04565e+07	9.46215e+07	2.34609e+08	1.70337e+08	1.0271e+08	2.53171e+07	4.33776e+07	5.41102e+07	4.90947e+07	2.26235e+07	1.43492e+08	1.34438e+08	2.03285e+08	1.77382e+08	1.39284e+08	1.4588e+08	2.10391e+08	3.46792e+08	1.68833e+08	1.02359e+08	1.4143e+08	1.52756e+08	1.4569e+08	1.90569e+08	7.99254e+07	1.42791e+08	P10184	300	394	213	138	97	77
E1C0Z4	Galectin (Fragment) OS=Gallus gallus GN=LGALS2 PE=1 SV=2 - [E1C0Z4_CHICK]	76.74	1	9	9	376						E1C0Z4	7.45804e+07	8.75742e+07	2.35365e+07	5.62515e+07	2.34818e+07	3.10443e+07	1.09735e+08	3.46428e+07	3.77629e+07	4.33792e+07	4.64657e+07	1.96855e+07	3.30446e+07	5.1035e+07	1.1915e+08	1.66117e+08	1.50247e+08	3.22137e+08	6.09266e+07	6.54104e+07	6.01932e+07	1.60874e+08	1.47796e+08	3.27793e+07	4.85255e+07	7.28616e+07	5.38081e+07	1.15602e+08	2.84649e+07	1.40966e+08	E1C0Z4	139	176	189	194	274	183
F1NBV0	Peroxiredoxin-6 OS=Gallus gallus GN=PRDX6 PE=2 SV=1 - [F1NBV0_CHICK]	74.55	2	23	23	706	catalytic activity; antioxidant activity	cytoplasm	response to stimulus; metabolic process	Pf00578; Pf08534; Pf10417		F1NBV0	1.84234e+08	2.5106e+08	6.60251e+07	1.14825e+08	5.82936e+07	4.09503e+07	878779951	2.80607e+08	4.2148e+08	4.49712e+08	4.11954e+08	7.54005e+07	5.02091e+08	6.21054e+08	1.36017e+09	3.65867e+08	4.51835e+08	7.62992e+08	4.24786e+07	7.0848e+07	5.98311e+07	3.59895e+08	1.5023e+08	7.28867e+07	6.68085e+07	9.48938e+07	5.1305e+07	1.56086e+08	5.6114e+07	1.36798e+08	F1NBV0	65	77	83	114	131	151
P84247	Histone H3.3 OS=Gallus gallus GN=H3-IX PE=1 SV=2 - [H33_CHICK]	50	1	2	7	309	DNA binding; protein binding	chromosome; nucleus	cell organization and biogenesis; metabolic process	Pf00125	396233	P84247	2.56403e+08	3.13761e+08	1.51762e+08	2.94263e+08	1.9846e+08	9.31012e+07	1.01985e+09	4.03107e+08	2.73583e+08	2.78505e+08	4.83223e+08	3.45428e+08	6.09649e+08	3.56812e+08	1.13269e+09	1.74145e+08	8.44131e+07	1.69284e+08	1.11305e+08	1.68885e+08	1.9969e+08	4.74103e+08	2.46403e+08	1.33183e+08	1.21622e+08	6.81424e+07	1.42764e+08	2.22275e+08	1.02072e+08	1.36105e+08	P84247	54	68	43	55	42	80
F1NT51	Caldesmon OS=Gallus gallus GN=CALD1 PE=2 SV=2 - [F1NT51_CHICK]	48.81	2	46	46	1047	protein binding	membrane; cytoskeleton; cytoplasm				F1NT51	1.21412e+08	1.278e+08	4.50063e+07	2.30574e+08	1.21742e+08	1.22878e+08	7.80488e+08	2.23547e+08	1.19951e+08	2.52033e+08	1.94915e+08	8.45416e+07	1.98986e+08	9.80618e+07	3.28463e+08	3.73806e+08	2.64727e+08	3.76403e+08	1.17025e+08	1.90416e+08	2.01164e+08	3.97886e+08	1.82082e+08	1.54994e+08	1.25111e+08	1.45677e+08	1.27996e+08	2.64575e+08	1.44102e+08	1.3524e+08	F1NT51	96	128	124	67	61	58
F1N9B0	Uncharacterized protein OS=Gallus gallus GN=LOC769668 PE=3 SV=2 - [F1N9B0_CHICK]	87.64	1	11	17	1479	catalytic activity		metabolic process			F1N9B0	9.52801e+08	1.70943e+09	2.08173e+08	1.97699e+08	1.44122e+08	7.85077e+07	1.27722e+09	3.64232e+08	3.61935e+08	1.57164e+08	7.5004e+08	1.68461e+08	3.36406e+08	1.59034e+09	4.1056e+09	6.92833e+08	6.14537e+08	1.43598e+09	3.94003e+07	5.9651e+07	3.9939e+07	2.92241e+08	1.5126e+08	7.55589e+07	9.98208e+07	1.38986e+08	9.27778e+07	1.74395e+08	3.50063e+07	1.32516e+08	F1N9B0	6	6	37	71	51	89
R4GM10	Fructose-bisphosphate aldolase OS=Gallus gallus GN=ALDOC PE=3 SV=1 - [R4GM10_CHICK]	72.53	2	24	25	903	catalytic activity; protein binding	cytoplasm; mitochondrion; cytosol	metabolic process	Pf00274	395492	R4GM10	1.47532e+08	257478345	6.24693e+07	1.71e+08	9.7593e+07	9.49878e+07	8.47971e+08	1.28238e+08	1.04023e+08	2.24979e+08	3.11644e+08	3.96734e+07	5.55706e+08	2.84873e+08	8.3875e+08	5.58029e+08	5.00428e+08	4.44611e+08	5.06481e+07	1.19043e+08	9.31698e+07	1.16061e+08	1.40544e+08	8.61169e+07	1.0179e+08	8.44563e+07	6.94991e+07	1.91989e+08	5.94211e+07	1.30654e+08	R4GM10	78	74	91	81	81	76
E1C658	Uncharacterized protein (Fragment) OS=Gallus gallus GN=ATP5H PE=4 SV=2 - [E1C658_CHICK]	74.69	1	12	12	409	transporter activity; catalytic activity	cytoplasm; membrane; mitochondrion	metabolic process; transport			E1C658	6.74336e+07	7.33572e+07	2.28025e+07	8.93458e+07	6.18046e+07	5.1336e+07	3.55698e+08	8.92904e+07	1.07406e+08	1.24651e+08	1.47604e+08	3.11827e+07	1.46404e+08	1.24584e+08	3.8253e+08	7.62138e+07	1.08036e+08	1.26955e+08	9.38422e+07	1.24336e+08	7.97311e+07	2.65652e+08	1.33847e+08	7.67237e+07	7.14492e+07	1.05545e+08	3.83765e+07	84852051	5.1558e+07	1.29709e+08	E1C658	149	200	194	132	125	128
F2Z4K8	Uncharacterized protein (Fragment) OS=Gallus gallus GN=CALM1 PE=2 SV=1 - [F2Z4K8_CHICK]	84.46	4	13	13	489	metal ion binding; protein binding; enzyme regulator activity	cytoskeleton; cytoplasm; membrane	regulation of biological process; response to stimulus; cellular homeostasis; transport; metabolic process; cell division	Pf00036; Pf08726; Pf12763		F2Z4K8	1.31207e+08	1.52138e+08	1.18463e+08	2.58138e+08	1.25736e+08	1.07216e+08	818151333	2.987e+08	2.59813e+08	2.62055e+08	2.73425e+08	1.28756e+08	2.64156e+08	2.61323e+08	5.07562e+08	4.64696e+08	5.8709e+08	8.96458e+08	5.42667e+07	1.63625e+08	1.66096e+08	1.09846e+08	1.19837e+08	7.38092e+07	1.01703e+08	5.49792e+07	7.42562e+07	2.51138e+08	9.58575e+07	1.27427e+08	F2Z4K8	88	114	52	63	59	71
H9KZK6	Uncharacterized protein OS=Gallus gallus GN=PIT 54 PE=4 SV=2 - [H9KZK6_CHICK]	50.59	1	16	16	714	receptor activity	membrane	transport			H9KZK6	1.48943e+08	2.14309e+08	1.21677e+08	2.02189e+08	1.25795e+08	1.38674e+08	4.14558e+08	1.6397e+08	2.43057e+08	1.98363e+08	2.58521e+08	1.15824e+08	2.02441e+08	1.39293e+08	7.57808e+08	2.96649e+08	3.61141e+08	4.39008e+08	1.21862e+08	2.74253e+08	2.56415e+08	4.75161e+08	1.68319e+08	1.86293e+08	1.84283e+08	1.82811e+08	1.72848e+08	2.52147e+08	1.0297e+08	1.25783e+08	H9KZK6	77	86	51	70	58	52
Q8JG64	Protein disulfide-isomerase A3 OS=Gallus gallus GN=PDIA3 PE=2 SV=1 - [PDIA3_CHICK]	69.7	1	40	40	1075	catalytic activity	cytoplasm; endoplasmic reticulum; organelle lumen; cell surface	metabolic process; response to stimulus; cell death; regulation of biological process; cellular homeostasis; cell communication	Pf00085	373899	Q8JG64	7.80025e+07	1.14084e+08	4.18337e+07	1.011e+08	6.89118e+07	4.68891e+07	3.81757e+08	1.42643e+08	1.32079e+08	1.11138e+08	1.806e+08	4.97252e+07	2.53622e+08	1.32186e+08	3.61221e+08	2.23569e+08	2.53015e+08	4.38253e+08	8.87287e+07	1.52911e+08	1.00408e+08	1.73492e+08	1.45324e+08	1.1768e+08	9.29941e+07	8.25378e+07	9.4264e+07	1.88687e+08	7.09518e+07	1.23832e+08	Q8JG64	135	138	128	122	114	138
H9L340	ATP synthase subunit beta (Fragment) OS=Gallus gallus GN=ATP5B PE=2 SV=2 - [H9L340_CHICK]	82.26	2	29	29	1488	nucleotide binding; catalytic activity; transporter activity; protein binding	cytoplasm; mitochondrion; membrane; cell surface; organelle lumen	development; metabolic process; transport; cellular component movement; regulation of biological process; cellular homeostasis			H9L340	1.33286e+08	3.32796e+08	6.48648e+07	1.56914e+08	1.02e+08	8.25817e+07	8.32523e+08	1.61123e+08	1.93029e+08	2.17284e+08	2.69523e+08	5.02319e+07	5.02106e+08	2.8614e+08	1.24827e+09	2.87229e+08	3.33395e+08	5.45634e+08	7.34864e+07	6.64798e+07	5.17606e+07	9.24528e+07	1.50706e+08	4.40743e+07	8.09907e+07	7.21118e+07	4.92043e+07	1.71404e+08	6.28921e+07	1.22436e+08	H9L340	86	64	87	88	76	86
R4GJK8	Uncharacterized protein OS=Gallus gallus GN=LOC100857226 PE=4 SV=1 - [R4GJK8_CHICK]	88.54	3	38	38	1807	protein binding			Pf05694; Pf10282	100857226	R4GJK8	2.90135e+08	4.4811e+08	6.82984e+07	1.88468e+08	1.0192e+08	110411186	1.02366e+09	2.98286e+08	3.02921e+08	5.18015e+08	6.16663e+08	9.49939e+07	7.59887e+08	7.7603e+08	1.7437e+09	6.38242e+08	9.85707e+08	1.39543e+09	9.82527e+07	8.03792e+07	5.91656e+07	1.9222e+08	2.7179e+08	1.05855e+08	1.13003e+08	1.32836e+08	7.88455e+07	1.25331e+08	4.23469e+07	1.20998e+08	R4GJK8	49	47	78	77	77	68
P79781	Ubiquitin-40S ribosomal protein S27a OS=Gallus gallus GN=RPS27A PE=2 SV=3 - [RS27A_CHICK]	50.64	2	6	7	298	structural molecule activity; protein binding; metal ion binding	nucleus; organelle lumen; cytoplasm; ribosome; cytosol	defense response; regulation of biological process; response to stimulus; cell communication; metabolic process	Pf00240; Pf01599; Pf11976	395796	P79781	2.79785e+07	7.12208e+07	1.78474e+07	5.22432e+07	4.81438e+07	3.40688e+07	6.81986e+07	3.35975e+07	6.09872e+07	5.32252e+07	4.38118e+07	2.73022e+07	1.05423e+08	2.02852e+07	7.2213e+07	9.31716e+07	8.56716e+07	7.85977e+07	5.14725e+07	1.2923e+08	1.13623e+08	1.90344e+08	1.44635e+08	7.2348e+07	9.38506e+07	6.74247e+07	8.73053e+07	1.84667e+08	7.54184e+07	1.1868e+08	P79781	290	206	237	212	150	171
E1C2F4	Uncharacterized protein OS=Gallus gallus GN=LOC422305 PE=4 SV=1 - [E1C2F4_CHICK]	68.75	1	8	10	249				Pf01965	422305	E1C2F4	1.75964e+06	2.00507e+06	979801	5.43262e+06	1.86147e+06	7.13924e+06	36968650	1.17664e+07	7.84619e+06	1.14665e+08	3.83174e+06	4.05986e+06	9.91686e+06	6.30819e+06	1.14838e+07	2.05646e+07	2.62401e+07	5.41732e+07	2.56096e+07	4.97061e+07	1.27405e+08	1.00424e+08	6.92907e+07	8.50586e+07	5.00647e+07	2.75351e+07	2.30065e+07	8.36997e+07	3.2362e+07	1.15574e+08	E1C2F4	1227	1235	1059	869	1110	498
Q5F3D2	Uncharacterized protein OS=Gallus gallus GN=HNRNPH3 PE=2 SV=1 - [Q5F3D2_CHICK]	75.15	1	14	16	934	nucleotide binding	nucleus		Pf00076	423686	Q5F3D2	5.81447e+07	7.15195e+07	2.79509e+07	9.28919e+07	5.4109e+07	2.96286e+07	2.31053e+08	8.71117e+07	9.1697e+07	7.58597e+07	1.17879e+08	3.89259e+07	1.34654e+08	7.14016e+07	2.30393e+08	8.33367e+07	1.27754e+08	1.64227e+08	9.29083e+07	1.32443e+08	9.86854e+07	1.49822e+08	115131994	6.04008e+07	6.94129e+07	6.74988e+07	6.5816e+07	1.23695e+08	5.34296e+07	1.14563e+08	Q5F3D2	165	205	169	129	138	190
P13731	Serpin H1 OS=Gallus gallus GN=SERPINH1 PE=1 SV=2 - [SERPH_CHICK]	58.77	1	20	20	1572	enzyme regulator activity; protein binding	extracellular; cytoplasm; endoplasmic reticulum; organelle lumen	response to stimulus; metabolic process; regulation of biological process; cell organization and biogenesis	Pf00079	396228	P13731	8.10311e+07	1.34805e+08	8.20606e+07	1.31752e+08	6.43136e+07	6.42003e+07	2.14745e+08	4.48188e+07	5.79427e+07	6.57001e+07	5.30992e+07	2.27049e+07	6.45963e+07	3.5917e+07	1.63454e+08	1.73698e+08	2.66058e+08	3.99369e+08	9.56726e+07	1.70217e+08	1.17523e+08	2.2729e+08	1.51757e+08	1.00151e+08	8.41701e+07	1.14006e+08	8.23909e+07	1.40596e+08	4.55999e+07	1.13394e+08	P13731	131	120	68	103	122	104
P21611	Beta-2-microglobulin OS=Gallus gallus GN=B2M PE=1 SV=3 - [B2MG_CHICK]	66.39	1	6	6	326	protein binding	extracellular; cell surface; membrane	regulation of biological process; response to stimulus; cell differentiation; development; metabolic process	Pf07654; Pf08205	414830	P21611	3.4628e+06	8.30914e+06	1.6304e+07	3.94299e+07	42550681	2.68312e+07	3.08953e+08	1.18397e+08	9.25944e+07	7.01094e+07	9.37604e+07	3.82048e+07	3.16438e+07	6.08885e+07	1.73893e+08	5.05137e+07	5.08756e+07	4.04859e+07	4.62188e+07	6.36246e+07	7.39518e+07	2.87816e+08	8.79964e+07	4.46113e+07	7.31934e+07	6.25125e+07	4.70828e+07	1.6058e+08	6.12991e+07	1.11468e+08	P21611	975	804	255	260	170	203
P01994	Hemoglobin subunit alpha-A OS=Gallus gallus GN=HBAA PE=1 SV=2 - [HBA_CHICK]	77.46	1	8	8	769	transporter activity; metal ion binding	cytoplasm; cytosol	transport	Pf00042	100858011	P01994	2.75578e+08	6.0752e+08	2.13797e+08	7.55512e+08	1.95791e+08	1.962e+08	1.91414e+09	1.92864e+08	6.535e+08	3.87947e+08	3.91335e+08	5.29383e+07	7.44678e+08	6.56665e+08	7.38611e+08	7.27804e+08	1.14428e+09	1.50907e+09	2.66836e+08	2.71538e+08	8.58392e+07	3.94721e+08	3.85716e+08	9.7859e+07	1.62946e+08	1.46638e+08	1.71403e+08	1.52568e+08	4.81321e+07	1.07717e+08	P01994	51	39	36	27	43	41
F1NDP8	Uncharacterized protein OS=Gallus gallus GN=KRT20 PE=3 SV=2 - [F1NDP8_CHICK]	75.23	4	30	33	885	structural molecule activity; protein binding	cytoplasm; cytoskeleton; membrane	cell organization and biogenesis; response to stimulus; regulation of biological process; transport	Pf00038; Pf05622; Pf06160; Pf12128	420045	F1NDP8	8.42593e+07	1.58443e+08	5.79852e+07	6.1183e+07	3.59741e+07	3.8115e+07	5.31995e+08	1.78353e+08	1.14431e+08	1.43568e+08	1.79912e+08	7.31722e+07	2.41109e+08	2.45405e+08	3.872e+08	1.44684e+08	1.75058e+08	2.27695e+08	2.68753e+07	3.96205e+07	3.23043e+07	9.71062e+07	1.30439e+08	5.44652e+07	5.03221e+07	4.98882e+07	2.74098e+07	1.20458e+08	5.62378e+07	1.05341e+08	F1NDP8	127	109	97	180	196	159
P13648	Lamin-A OS=Gallus gallus GN=LMNA PE=2 SV=1 - [LMNA_CHICK]	70.17	1	47	50	1200	catalytic activity; motor activity; structural molecule activity	chromosome; nucleus; organelle lumen; extracellular; membrane; cytoskeleton; cytoplasm	cell organization and biogenesis; transport; cell division; reproduction; metabolic process; regulation of biological process	Pf00038; Pf00932; Pf01442; Pf01576; Pf02463; Pf04012; Pf05483; Pf05667; Pf05911; Pf06160; Pf08317; Pf10186; Pf12128	396224	P13648	5.12975e+07	7.3274e+07	5.60005e+07	2.15372e+08	7.05904e+07	6.12011e+07	4.98351e+08	1.75803e+08	1.07859e+08	1.3213e+08	1.91171e+08	5.52432e+07	1.8214e+08	1.94005e+08	3.9169e+08	2.23128e+08	2.46905e+08	4.07023e+08	7.90852e+07	1.09271e+08	7.13922e+07	1.84889e+08	7.45628e+07	7.93989e+07	8.55469e+07	6.03422e+07	6.21411e+07	1.25304e+08	5.60576e+07	1.04969e+08	P13648	183	201	100	69	109	108
Q5ZLN1	Phosphoglycerate mutase 1 OS=Gallus gallus GN=PGAM1 PE=1 SV=3 - [PGAM1_CHICK]	77.17	2	16	16	759	catalytic activity	cytoplasm; cytosol	metabolic process	Pf00300	428969	Q5ZLN1	1.13816e+08	1.45982e+08	3.78714e+07	1.23925e+08	6.55232e+07	9.09233e+07	4.14961e+08	1.10392e+08	1.04013e+08	1.65709e+08	2.049e+08	4.47836e+07	260496209	1.89108e+08	3.56816e+08	2.41195e+08	3.06349e+08	4.55361e+08	6.07746e+07	9.29764e+07	6.55173e+07	1.37153e+08	1.61895e+08	6.2436e+07	9.05704e+07	3.51998e+07	7.91213e+07	1.28491e+08	3.69199e+07	1.04824e+08	Q5ZLN1	102	116	139	105	119	81
F1NU17	Phosphoglycerate kinase OS=Gallus gallus GN=PGK1 PE=3 SV=1 - [F1NU17_CHICK]	70.74	2	31	31	826	nucleotide binding; catalytic activity		metabolic process	Pf00162		F1NU17	1.05549e+08	2.17949e+08	7.9615e+07	1.38669e+08	1.05532e+08	5.96211e+07	4.78651e+08	1.24368e+08	1.59883e+08	1.80103e+08	2.80631e+08	5.08841e+07	4.75429e+08	2.71139e+08	4.65977e+08	2.47026e+08	3.86509e+08	5.7353e+08	7.72765e+07	9.85123e+07	7.73056e+07	9.30966e+07	1.15012e+08	6.90491e+07	7.21005e+07	6.56761e+07	6.55766e+07	1.61611e+08	4.56496e+07	1.02643e+08	F1NU17	105	85	70	98	72	111
F1NG74	Gamma-enolase OS=Gallus gallus GN=ENO2 PE=3 SV=1 - [F1NG74_CHICK]	25.81	2	2	10	1031	metal ion binding; catalytic activity	cytoplasm; cytosol	metabolic process	Pf00113; Pf03952		F1NG74	9.01291e+07	2.00082e+08	6.55678e+07	1.17901e+08	8.25613e+07	5.83597e+07	4.00106e+08	1.13201e+08	1.24173e+08	1.894e+08	2.58148e+08	3.96259e+07	2.64142e+08	1.1128e+08	4.90064e+08	1.50781e+08	2.00602e+08	2.02325e+08	4.79811e+07	7.41438e+07	6.51112e+07	7.54544e+07	8.8155e+07	5.45563e+07	4.48131e+07	3.76568e+07	4.00224e+07	1.12069e+08	5.73448e+07	1.00136e+08	F1NG74	118	91	86	110	95	114
P02604	Myosin light chain 1, skeletal muscle isoform OS=Gallus gallus PE=1 SV=3 - [MLE1_CHICK]	11.98	3	1	3	115	metal ion binding	cytoskeleton; cytoplasm			396470	P02604	1.01918e+08	8.31746e+07	3.61654e+07	1.13467e+08	8.36922e+07	1.13738e+08	8.17648e+08	1.32952e+08	1.28638e+08	1.28839e+08	1.95365e+08	1.08281e+07	2.03719e+08	9.77095e+07	3.46526e+08	1.3081e+08	2.17164e+08	1.343e+08	6.07767e+07	1.21482e+08	2.4806e+08	1.83897e+08	9.592e+07	6.45854e+07	7.70979e+07	5.91519e+07	1.55669e+07	3.24982e+08	1.14305e+08	9.78649e+07	P02604	110	182	145	116	92	62
E1BY89	Uncharacterized protein OS=Gallus gallus GN=RPL23 PE=3 SV=2 - [E1BY89_CHICK]	68.57	1	8	8	428	structural molecule activity	nucleus; organelle lumen; cytoplasm; ribosome; cytosol	metabolic process	Pf00238	420001	E1BY89	5.51522e+07	1.67525e+08	6.14869e+07	1.14694e+08	7.04214e+07	4.39595e+07	1.84143e+08	9.18729e+07	9.2016e+07	8.13991e+07	1.73886e+08	4.35766e+07	3.71653e+07	2.31764e+07	4.14603e+07	1.44277e+08	1.81909e+08	3.0007e+08	8.67151e+07	1.38604e+08	1.17767e+08	1.94245e+08	1.43654e+08	9.19184e+07	8.39249e+07	1.01063e+08	1.14136e+08	1.74361e+08	4.84428e+07	9.69434e+07	E1BY89	173	105	92	115	110	144
F1N9C1	Uncharacterized protein OS=Gallus gallus GN=LOC415661 PE=3 SV=2 - [F1N9C1_CHICK]	87.64	1	14	20	648	catalytic activity		metabolic process	Pf00106; Pf05368; Pf08659	415661	F1N9C1	4.75804e+08	7.76141e+08	9.96142e+07	1.85944e+08	7.03762e+07	8.32765e+07	5.20106e+08	2.38233e+08	2.05103e+08	1.43355e+08	2.9241e+08	6.2545e+07	1.92965e+08	2.92249e+08	9.9289e+08	7.48656e+08	5.97329e+08	1.37783e+09	5.33993e+07	7.71528e+07	5.8348e+07	1.96976e+08	1.61266e+08	5.43726e+07	6.77573e+07	8.28806e+07	9.36742e+07	1.88333e+08	3.60039e+07	9.58175e+07	F1N9C1	35	29	63	79	111	85
F1NPX5	SH3 domain-binding glutamic acid-rich-like protein (Fragment) OS=Gallus gallus GN=SH3BGRL PE=2 SV=2 - [F1NPX5_CHICK]	68.42	1	12	12	330	catalytic activity		cellular homeostasis; regulation of biological process	Pf00462; Pf04908		F1NPX5	9.96793e+07	1.62349e+08	7.86802e+07	9.46094e+07	7.61332e+07	6.95395e+07	5.73743e+08	1.51123e+08	1.36977e+08	151668877	1.9095e+08	7.13763e+07	1.90146e+08	1.26253e+08	5.10459e+08	1.75243e+08	2.34644e+08	3.41311e+08	7.01481e+07	8.29503e+07	7.27751e+07	1.8656e+08	9.41891e+07	8.06856e+07	6.84188e+07	8.7987e+07	6.75713e+07	1.12285e+08	5.50753e+07	9.48697e+07	F1NPX5	112	108	71	128	100	97
P51890	Lumican OS=Gallus gallus GN=LUM PE=1 SV=1 - [LUM_CHICK]	36.15	1	10	10	670	protein binding	extracellular	cell organization and biogenesis; metabolic process; regulation of biological process	Pf01462	417891	P51890	1.54754e+08	1.71179e+08	9.19647e+07	1.94883e+08	2.2599e+08	1.15517e+08	8.56592e+08	4.36394e+08	3.50887e+08	5.28902e+08	7.95537e+08	2.1904e+08	5.8175e+08	3.37747e+08	2.08679e+09	2.01796e+08	2.9176e+08	4.13764e+08	1.06236e+08	1.19212e+08	8.31984e+07	3.5449e+08	2.90786e+08	1.76418e+08	2.03145e+08	1.71065e+08	1.19318e+08	1.26093e+08	5.15424e+07	9.44327e+07	P51890	75	103	65	72	39	60
F1NMN2	Uncharacterized protein OS=Gallus gallus GN=Gga.5085 PE=4 SV=2 - [F1NMN2_CHICK]	46.17	1	1	14	396	protein binding					F1NMN2	2.65241e+07	2.81513e+07	1.66438e+07	4.5905e+07	4.92914e+07	4.56966e+07	1.8334e+08	8.79134e+07	8.21873e+07	3.28137e+07	4.59878e+07	3.52785e+07	2.94215e+07	1.89152e+07	1.43492e+08	1.05662e+08	1.43261e+08	1.29111e+08	9.35319e+07	8.67502e+07	1.29083e+08	3.46792e+08	1.31991e+08	1.02359e+08	1.43074e+08	9.24814e+07	8.93573e+07	1.16405e+08	5.96525e+07	9.2732e+07	F1NMN2	299	393	249	231	144	140
H9KZP2	Uncharacterized protein (Fragment) OS=Gallus gallus GN=KRT8 PE=3 SV=2 - [H9KZP2_CHICK]	75.61	7	20	27	593	structural molecule activity; protein binding	cytoplasm; cytoskeleton; membrane	cell communication; regulation of biological process; response to stimulus; cell death			H9KZP2	3.73749e+07	7.11979e+07	3.43655e+07	2.34324e+07	4.16617e+07	3.00508e+07	1.97809e+08	9.99982e+07	4.06798e+07	4.99371e+07	3.19022e+07	5.11954e+07	1.22523e+08	6.85408e+07	1.94398e+08	4.95917e+07	7.03959e+07	9.50513e+07	3.07326e+07	3.93494e+07	3.48007e+07	2.23296e+07	4.55922e+07	2.81387e+07	2.83063e+07	2.70553e+07	2.45026e+07	1.08275e+08	3.6048e+07	9.19031e+07	H9KZP2	238	207	150	372	173	188
R4GHG5	Uncharacterized protein (Fragment) OS=Gallus gallus PE=3 SV=1 - [R4GHG5_CHICK]	68.09	1	12	12	840	RNA binding; protein binding; metal ion binding	extracellular; nucleus; cytoplasm; endoplasmic reticulum; organelle lumen; cytosol; cell surface; membrane	metabolic process; regulation of biological process; cell organization and biogenesis; transport; cell proliferation; cell communication; response to stimulus; cell division; reproduction; cell differentiation; development; cellular component movement			R4GHG5	6.55078e+07	1.39373e+08	4.511e+07	8.65898e+07	1.1454e+08	5.05312e+07	4.38034e+08	2.1927e+08	1.33907e+08	1.76077e+08	3.91572e+08	1.59811e+08	2.10057e+08	1.60746e+08	1.65885e+09	1.83539e+08	1.97454e+08	3.20336e+08	4.7401e+07	1.39102e+08	1.0751e+08	2.07421e+08	1.73908e+08	1.01231e+08	1.48332e+08	9.30683e+07	8.81024e+07	1.44833e+08	4.88629e+07	9.11205e+07	R4GHG5	154	119	123	136	66	129
P02001	Hemoglobin subunit alpha-D OS=Gallus gallus GN=HBAD PE=1 SV=1 - [HBAD_CHICK]	90.78	1	14	14	592	transporter activity; metal ion binding	cytoplasm; cytosol	transport	Pf00042	100858044	P02001	1.75708e+08	2.01906e+08	5.26816e+07	1.08488e+09	2.0047e+08	2.41769e+08	4.90783e+08	2.18029e+08	4.28539e+08	2.21642e+08	1.13682e+08	3.24064e+07	5.68546e+08	2.9026e+08	3.8724e+08	6.54637e+08	8.60549e+08	1.1404e+09	3.69189e+08	2.29961e+08	8.70923e+07	2.94827e+08	3.33088e+08	7.89291e+07	1.68703e+08	1.5511e+08	1.40278e+08	1.21695e+08	4.8519e+07	9.08211e+07	P02001	69	88	106	19	41	38
E1BTG1	Uncharacterized protein OS=Gallus gallus GN=RPL12 PE=3 SV=2 - [E1BTG1_CHICK]	59.39	1	7	7	304	structural molecule activity	cytoplasm; ribosome; cytosol	metabolic process	Pf00298; Pf03946	417264	E1BTG1	5.8405e+07	8.18247e+07	3.37318e+07	1.05893e+08	5.65211e+07	2.56171e+07	2.00332e+08	7.03132e+07	5.973e+07	7.63351e+07	1.10175e+08	2.96776e+07	2.8476e+07	8.0885e+07	2.02271e+08	1.22039e+08	1.73979e+08	2.18551e+08	4.46557e+07	1.0365e+08	8.47495e+07	1.0815e+08	1.00222e+08	5.70021e+07	6.97542e+07	2.41981e+07	7.18959e+07	1.39891e+08	4.19105e+07	8.9431e+07	E1BTG1	164	187	152	119	135	210
E1C043	Uncharacterized protein OS=Gallus gallus GN=COX5A PE=4 SV=2 - [E1C043_CHICK]	54.84	1	10	10	315	catalytic activity; transporter activity	cytoplasm; mitochondrion; membrane	transport			E1C043	1.35161e+08	2.55261e+08	2.05332e+07	8.11882e+07	7.50349e+07	5.77726e+07	1.31119e+09	1.92836e+08	2.98285e+08	2.93523e+08	2.27661e+08	5.23793e+07	3.48263e+08	1.92227e+08	1.10447e+09	1.16523e+08	2.38919e+08	2.74323e+08	6.07782e+07	8.75715e+07	6.81199e+07	222767032	1.63911e+08	9.61048e+07	1.22103e+08	1.40913e+08	7.62882e+07	1.16529e+08	5.59678e+07	8.83589e+07	E1C043	85	75	211	141	103	117
F1NI22	ATP synthase subunit alpha OS=Gallus gallus GN=ATP5A1 PE=2 SV=1 - [F1NI22_CHICK]	65.28	1	3	32	1212	nucleotide binding; catalytic activity; transporter activity	membrane	metabolic process; transport	Pf00006; Pf00306; Pf02663; Pf02874; Pf05943		F1NI22	1.02762e+08	2.00521e+08	6.59653e+07	1.15106e+08	6.6467e+07	4.73624e+07	7.15687e+08	3.16182e+08	1.52016e+08	3.05394e+08	2.97155e+08	3.32645e+07	3.7202e+08	3.26295e+08	1.42947e+09	2.41854e+08	2.36979e+08	4.25271e+08	4.12614e+07	6.57801e+07	4.70355e+07	5.69047e+07	8.40514e+07	3.05062e+07	5.3918e+07	4.01736e+07	3.26919e+07	1.34996e+08	4.89973e+07	8.78977e+07	F1NI22	108	90	85	113	116	137
F1NGA2	ATP synthase subunit alpha OS=Gallus gallus GN=ATP5A1W PE=2 SV=2 - [F1NGA2_CHICK]	64.2	1	2	31	1170	nucleotide binding; catalytic activity; transporter activity	membrane	metabolic process; transport	Pf00006; Pf00306; Pf02663; Pf02874; Pf05943	431564	F1NGA2	1.02762e+08	2.00521e+08	6.59653e+07	1.15106e+08	6.6467e+07	4.73624e+07	7.15687e+08	1.05531e+08	9.8715e+07	1.26791e+08	2.49977e+08	3.32645e+07	2.67468e+08	1.39957e+08	1.14182e+09	2.41854e+08	2.36979e+08	4.25271e+08	4.12614e+07	6.57801e+07	4.70355e+07	5.69047e+07	8.40514e+07	3.05062e+07	5.3918e+07	4.01736e+07	3.26919e+07	1.34996e+08	4.89973e+07	8.78977e+07	F1NGA2	107	89	84	112	115	136
P07322	Beta-enolase OS=Gallus gallus GN=ENO3 PE=1 SV=3 - [ENOB_CHICK]	23.04	1	3	6	908	metal ion binding; catalytic activity	cytoplasm; cytosol	metabolic process	Pf00113; Pf03952	396016	P07322	8.31041e+07	1.199e+08	6.63132e+07	8.01925e+07	5.8206e+07	4.48286e+07	3.59159e+08	8.53056e+07	8.16272e+07	1.01407e+08	9.07872e+07	4.39611e+07	1.66462e+08	9.11603e+07	3.08892e+08	1.21515e+08	1.59155e+08	2.19137e+08	3.64984e+07	5.4857e+07	5.15811e+07	9.86804e+07	8.57345e+07	4.19414e+07	3.76436e+07	4.26397e+07	3.22877e+07	1.13606e+08	6.29264e+07	8.6251e+07	P07322	129	132	82	145	132	142
F1NPA9	Uncharacterized protein OS=Gallus gallus GN=RPS3 PE=2 SV=2 - [F1NPA9_CHICK]	74.07	1	17	17	491	DNA binding; RNA binding; structural molecule activity; catalytic activity; protein binding	nucleus; cytoplasm; cytosol; ribosome; membrane	metabolic process; cell death; regulation of biological process; response to stimulus	Pf00189; Pf07650		F1NPA9	7.46348e+07	5.94121e+07	3.0099e+07	8.15337e+07	7.30584e+07	2.82287e+07	3.22293e+08	5.35481e+07	5.39894e+07	4.52313e+07	1.56455e+08	3.48285e+07	1.61156e+08	6.947e+07	2.12723e+08	1.18582e+08	1.48146e+08	2.44639e+08	5.13456e+07	7.74762e+07	6.46653e+07	8.19492e+07	1.02357e+08	4.44593e+07	7.08292e+07	5.04069e+07	6.55099e+07	1.16063e+08	2.78633e+07	8.57796e+07	F1NPA9	138	242	165	140	106	197
Q5F464	Lipoma-preferred partner homolog OS=Gallus gallus GN=LPP PE=2 SV=1 - [LPP_CHICK]	83.28	1	31	32	820	metal ion binding	nucleus; cytoplasm		Pf00412	429148	Q5F464	9.09004e+07	8.44162e+07	4.19748e+07	1.18623e+08	7.55561e+07	6.36905e+07	4.8696e+08	9.35149e+07	7.06532e+07	1.26934e+08	1.08737e+08	3.28762e+07	1.60526e+08	9.74471e+07	1.88619e+08	1.86888e+08	2.77464e+08	2.58079e+08	1.09745e+08	1.09633e+08	7.19581e+07	1.56605e+08	1.73743e+08	7.71725e+07	1.04514e+08	6.44194e+07	7.18714e+07	1.38839e+08	4.40961e+07	8.57248e+07	Q5F464	117	180	127	109	102	106
P09652	Tubulin beta-4 chain OS=Gallus gallus PE=1 SV=1 - [TBB4_CHICK]	67.26	1	6	23	738	nucleotide binding; catalytic activity; structural molecule activity	cytoplasm; cytoskeleton	metabolic process; cellular component movement; cell organization and biogenesis	Pf00091; Pf03953; Pf10644	431043	P09652	1.73523e+08	3.55735e+08	5.51434e+07	4.75267e+08	1.47865e+08	1.42522e+08	8.43549e+08	2.86898e+08	3.75095e+08	4.92035e+08	6.60037e+08	8.26504e+07	9.35879e+08	5.93446e+08	1.26539e+09	4.35856e+08	5.3231e+08	9.26818e+08	6.06476e+07	7.8822e+07	9.23398e+07	9.06666e+07	2.07066e+08	6.92605e+07	1.3101e+08	1.22685e+08	8.71048e+07	1.41598e+08	3.97152e+07	8.37352e+07	P09652	71	57	102	41	50	51
P02789	Ovotransferrin OS=Gallus gallus PE=1 SV=2 - [TRFE_CHICK]	75.32	1	2	49	2359	metal ion binding	extracellular	transport; cellular homeostasis; defense response; response to stimulus	Pf00405; Pf12974	396241	P02789	5.21052e+07	7.90963e+07	5.15722e+07	9.86331e+07	4.28213e+07	5.84879e+07	3.58469e+08	1.35167e+08	1.54349e+08	2.74545e+08	2.33582e+08	8.22695e+07	3.30087e+08	2.24924e+08	8.58266e+08	1.70994e+08	2.39003e+08	3.50854e+08	1.13105e+08	1.76772e+08	1.25991e+08	1.41189e+08	2.21293e+08	6.44179e+07	8.25318e+07	6.13295e+07	7.14033e+07	1.56021e+08	9.9404e+07	8.22674e+07	P02789	180	193	111	125	169	113
E1BQC2	Uncharacterized protein OS=Gallus gallus GN=LTF PE=4 SV=2 - [E1BQC2_CHICK]	79.01	1	3	50	2267	metal ion binding	extracellular	transport; cellular homeostasis			E1BQC2	5.21052e+07	7.90963e+07	5.15722e+07	9.86331e+07	4.28213e+07	5.84879e+07	2.73038e+08	1.35167e+08	1.54349e+08	2.74545e+08	2.33582e+08	8.22695e+07	3.30087e+08	2.24924e+08	8.58266e+08	1.70994e+08	2.39003e+08	3.50854e+08	1.13105e+08	1.76772e+08	1.25991e+08	1.41189e+08	2.21293e+08	6.44179e+07	8.25318e+07	6.13295e+07	7.14033e+07	1.56021e+08	9.9404e+07	8.22674e+07	E1BQC2	179	192	110	124	168	112
P08636	40S ribosomal protein S17 OS=Gallus gallus GN=RPS17 PE=2 SV=3 - [RS17_CHICK]	62.96	2	12	12	271	structural molecule activity	cytoplasm; ribosome; cytosol	cell organization and biogenesis; metabolic process	Pf00833	374053	P08636	5.50653e+07	8.19885e+07	4.51329e+07	7.53601e+07	4.54235e+07	1.94921e+07	1.28064e+08	4.62913e+07	6.89364e+07	5.61452e+07	7.78929e+07	2.49375e+07	2.09375e+08	1.47763e+08	3.07328e+08	7.3963e+07	7.73632e+07	1.95757e+08	5.12953e+07	9.26261e+07	7.92383e+07	1.30066e+08	9.39389e+07	4.70344e+07	5.30568e+07	5.20695e+07	7.11808e+07	1.23486e+08	3.33871e+07	7.98268e+07	P08636	174	185	122	156	159	252
R4GKA1	Uncharacterized protein OS=Gallus gallus PE=3 SV=1 - [R4GKA1_CHICK]	35.43	1	7	7	301	structural molecule activity; protein binding	cytoplasm; cytoskeleton	cell communication; regulation of biological process; response to stimulus; cell organization and biogenesis; transport; cell death		101749333	R4GKA1	9.80131e+07	1.79978e+08	7.51201e+07	1.78662e+08	7.43284e+07	4.77536e+07	6.04565e+08	1.67444e+08	1.4354e+08	1.56512e+08	3.22163e+08	6.25227e+07	5.77154e+08	3.35764e+08	1.16526e+09	2.76756e+07	1.43113e+08	1.88058e+08	5.13177e+07	7.20559e+07	5.94869e+07	9.85038e+07	8.46982e+07	5.21333e+07	5.68688e+07	6.00432e+07	5.90346e+07	1.87788e+08	6.29614e+07	7.93529e+07	R4GKA1	114	98	76	80	104	135
F1NIB4	Uncharacterized protein OS=Gallus gallus GN=HNRNPAB PE=4 SV=2 - [F1NIB4_CHICK]	54.34	1	15	15	293	nucleotide binding					F1NIB4	3.22127e+07	6.09604e+07	5.67606e+07	5.501e+07	3.193e+07	1.97834e+07	1.85898e+08	3.5116e+07	3.46226e+07	4.86195e+07	7.62098e+07	2.6907e+07	1.01263e+08	7.19717e+07	1.02488e+08	1.08369e+08	1.17684e+08	2.18605e+08	5.26465e+07	1.12348e+08	7.33111e+07	1.76047e+08	7.57742e+07	7.61004e+07	5.25089e+07	5.40737e+07	7.98434e+07	1.29185e+08	3.48039e+07	7.70965e+07	F1NIB4	260	236	99	198	219	249
P25324	Thiosulfate sulfurtransferase OS=Gallus gallus GN=TST PE=1 SV=1 - [THTR_CHICK]	64.71	1	2	13	342	RNA binding; catalytic activity	cytoplasm; mitochondrion; organelle lumen	metabolic process; transport	Pf00581	418049	P25324	1.17369e+08	8.89679e+07	4.6528e+07	7.17394e+07	1.57759e+07	1.97973e+07	2.77842e+08	1.31765e+08	1.44249e+08	1.79088e+08	9.53439e+07	2.71419e+07	2.2292e+08	2.47209e+08	4.2774e+08	1.94146e+08	3.03325e+08	4.94796e+08	2.99462e+07	4.14087e+07	3.74321e+07	2.41418e+08	1.48084e+08	5.56879e+07	4.93052e+07	6.61648e+07	2.25945e+07	8.3372e+07	4.25272e+07	7.65746e+07	P25324	100	172	121	161	359	248
F1NDP5	Thiosulfate sulfurtransferase OS=Gallus gallus GN=TST PE=4 SV=2 - [F1NDP5_CHICK]	77.21	1	6	17	682	catalytic activity; RNA binding	cytoplasm; mitochondrion; membrane	metabolic process; transport			F1NDP5	1.18302e+08	1.31326e+08	5.50577e+07	8.19142e+07	2.35527e+07	2.03621e+07	3.85062e+08	1.39916e+08	1.6412e+08	1.76142e+08	1.36511e+08	3.89853e+07	2.3683e+08	2.74738e+08	4.2774e+08	2.68713e+08	3.63569e+08	5.63589e+08	3.02994e+07	4.83854e+07	3.74978e+07	2.37942e+08	1.72722e+08	6.57196e+07	6.39163e+07	8.0037e+07	2.18217e+07	9.28475e+07	4.98307e+07	7.64319e+07	F1NDP5	98	124	104	139	273	243
Q5ZL72	60 kDa heat shock protein, mitochondrial OS=Gallus gallus GN=HSPD1 PE=1 SV=1 - [CH60_CHICK]	76.96	2	42	42	1126	nucleotide binding; protein binding; RNA binding	extracellular; cytoplasm; mitochondrion; membrane; organelle lumen; endosome; cytosol; cell surface; nucleus	response to stimulus; cell communication; defense response; regulation of biological process; metabolic process; cell death; cell proliferation; development	Pf00118	424059	Q5ZL72	6.24831e+07	1.14559e+08	3.05402e+07	1.36216e+08	5.71797e+07	3.57846e+07	1.61646e+08	8.36566e+07	7.47316e+07	9.99314e+07	1.65364e+08	2.48872e+07	1.70355e+08	1.36e+08	5.19455e+08	1.7188e+08	1.57112e+08	2.62414e+08	4.01305e+07	6.67678e+07	6.54486e+07	3.0421e+07	6.75962e+07	3.78084e+07	4.31329e+07	3.83348e+07	4.24669e+07	9.64828e+07	3.53994e+07	7.56734e+07	Q5ZL72	159	136	162	100	133	164
E1C6C1	Uncharacterized protein OS=Gallus gallus GN=PEBP1 PE=4 SV=1 - [E1C6C1_CHICK]	71.66	1	11	11	382	protein binding			Pf01161	416990	E1C6C1	9.23529e+07	1.19194e+08	7.5723e+07	1.06604e+08	6.49955e+07	5.81524e+07	4.05455e+08	1.30494e+08	1.11979e+08	1.41e+08	1.74471e+08	6.1614e+07	1.60086e+08	1.4126e+08	4.273e+08	1.89365e+08	2.21812e+08	3.24805e+08	5.54183e+07	9.80728e+07	7.22375e+07	1.99307e+08	1.13803e+08	9.21221e+07	8.57403e+07	1.03061e+08	8.8959e+07	1.2239e+08	4.38806e+07	7.45948e+07	E1C6C1	116	133	75	118	121	115
P09653	Tubulin beta-5 chain OS=Gallus gallus PE=3 SV=1 - [TBB5_CHICK]	81.17	1	10	26	942	nucleotide binding; catalytic activity; structural molecule activity	cytoplasm; cytoskeleton; membrane	metabolic process; cellular component movement; cell organization and biogenesis	Pf00091; Pf03953; Pf10644	421037	P09653	1.73523e+08	3.60412e+08	5.93536e+07	4.75267e+08	1.47865e+08	1.37603e+08	8.43549e+08	2.86898e+08	3.75095e+08	4.92035e+08	6.60037e+08	7.71613e+07	9.35879e+08	5.93446e+08	1.26539e+09	4.35856e+08	5.09908e+08	9.38986e+08	5.27705e+07	6.6138e+07	7.97746e+07	7.38383e+07	1.67097e+08	5.65371e+07	1.07214e+08	1.06544e+08	7.52829e+07	1.15853e+08	3.45699e+07	7.40343e+07	P09653	70	56	95	40	49	53
E1C3B2	Cytochrome c oxidase subunit 6A, mitochondrial OS=Gallus gallus GN=COX6A1 PE=3 SV=1 - [E1C3B2_CHICK]	58.33	1	4	4	210	catalytic activity; transporter activity	cytoplasm; mitochondrion; membrane	transport	Pf02046	416978	E1C3B2	1.0198e+08	8.44023e+07	2.17541e+07	7.87068e+07	3.75247e+07	2.91252e+07	9.77656e+07	4.25991e+07	8.0772e+07	2.40403e+07	3.60442e+07	2.67137e+07	9.53548e+07	6.29053e+07	2.84774e+08	1.09722e+08	1.09318e+08	1.35367e+08	2.56601e+07	3.5269e+07	3.89318e+07	1.07241e+08	7.05194e+07	3.93508e+07	3.29161e+07	5.36575e+07	3.54662e+07	4.6675e+07	2.48996e+07	7.22167e+07	E1C3B2	109	181	201	149	186	192
P84175	40S ribosomal protein S12 OS=Gallus gallus GN=RPS12 PE=1 SV=2 - [RS12_CHICK]	54.55	1	8	8	248	structural molecule activity	cytoplasm; ribosome; cytosol	metabolic process	Pf01248	421698	P84175	4.02224e+07	3.16298e+07	1.18724e+07	4.51418e+07	4.31719e+07	2.26936e+07	1.83107e+08	4.68493e+07	5.67187e+07	4.78224e+07	3.07328e+07	2.22665e+07	7.93418e+07	4.00108e+07	5.20869e+07	9.72619e+07	1.42516e+08	1.32962e+08	5.96411e+07	1.15815e+08	8.26757e+07	9.34257e+07	6.29975e+07	4.63642e+07	5.66925e+07	2.06888e+07	4.35912e+07	1.31211e+08	4.00317e+07	7.18699e+07	P84175	226	370	314	234	166	226
E1BZH9	Uncharacterized protein OS=Gallus gallus GN=HADH PE=4 SV=1 - [E1BZH9_CHICK]	71.75	1	17	17	430	catalytic activity; nucleotide binding	nucleus; cytoplasm; mitochondrion; membrane	metabolic process	Pf00070; Pf00725; Pf01266; Pf02737; Pf07992	420290	E1BZH9	8.66085e+07	1.79136e+08	5.5117e+07	6.94554e+07	6.6439e+07	3.10116e+07	4.42507e+08	9.74677e+07	1.36759e+08	1.34232e+08	1.86904e+08	3.38965e+07	1.67761e+08	3.34522e+08	7.19363e+08	9.53057e+07	1.71508e+08	2.16544e+08	4.55921e+07	4.68905e+07	3.60032e+07	8.08198e+07	8.54596e+07	4.48273e+07	5.27056e+07	4.89821e+07	2.6587e+07	8.00126e+07	3.04423e+07	7.14358e+07	E1BZH9	123	99	103	166	117	184
P09207	Tubulin beta-6 chain OS=Gallus gallus PE=1 SV=1 - [TBB6_CHICK]	25.11	1	1	11	317	nucleotide binding; catalytic activity; structural molecule activity	cytoplasm; cytoskeleton; membrane	metabolic process; cellular component movement; cell organization and biogenesis	Pf00091; Pf03953	396427	P09207	1.156e+08	2.44167e+08	4.44104e+07	2.68087e+08	9.08255e+07	1.13258e+08	7.33561e+08	1.86991e+08	1.7161e+08	2.14951e+08	3.50574e+08	5.65146e+07	4.26264e+08	3.47861e+08	6.31731e+08	2.54202e+08	3.95693e+08	4.79567e+08	5.38406e+07	5.61674e+07	7.97746e+07	6.74975e+07	1.64607e+08	5.41519e+07	1.07214e+08	1.01878e+08	6.98182e+07	9.64434e+07	2.63305e+07	7.11932e+07	P09207	101	79	125	58	84	63
F1N9J4	60S ribosomal protein L22 (Fragment) OS=Gallus gallus GN=RPL22 PE=2 SV=1 - [F1N9J4_CHICK]	55.91	2	5	5	124	structural molecule activity	cytoplasm; ribosome; cytosol	metabolic process; cell differentiation; development	Pf01776		F1N9J4	7.20872e+07	165049549	7.60442e+07	1.11339e+08	7.59042e+07	4.4699e+07	3.44227e+08	1.14866e+08	1.04993e+08	1.19197e+08	7.14491e+07	5.77378e+07	1.83131e+08	4.84388e+07	2.83985e+08	1.33062e+08	1.89563e+08	2.69994e+08	4.65642e+07	8.81126e+07	7.69264e+07	1.88114e+08	4.18548e+07	4.78988e+07	6.93587e+07	5.03042e+07	7.07075e+07	8.16165e+07	4.24234e+07	7.09261e+07	F1N9J4	143	107	74	117	101	143
P07583	Beta-galactoside-binding lectin OS=Gallus gallus PE=1 SV=2 - [LEG4_CHICK]	80	1	9	9	2249	signal transducer activity	extracellular	cell differentiation; development; response to stimulus; regulation of biological process; cell communication	Pf00337	396491	P07583	3.24534e+07	4.44315e+07	3.25638e+07	4.31735e+07	2.68484e+07	3.03777e+07	2.90972e+08	7.11872e+07	4.46269e+07	4.98837e+07	1.54248e+08	2.99123e+07	9.98475e+07	6.17101e+07	1.42226e+08	7.50212e+07	1.03367e+08	1.50873e+08	5.3612e+07	6.68351e+07	5.93976e+07	7.62733e+07	3.7256e+07	3.48315e+07	3.81407e+07	2.93173e+07	4.4395e+07	1.37667e+08	3.71752e+07	7.05985e+07	P07583	259	306	158	242	252	187
F1NVA4	Nucleophosmin (Fragment) OS=Gallus gallus GN=NPM1 PE=2 SV=2 - [F1NVA4_CHICK]	34.55	2	9	9	285	RNA binding; enzyme regulator activity; protein binding	nucleus; organelle lumen; cytoskeleton	metabolic process; response to stimulus; cell organization and biogenesis; regulation of biological process; cell death	Pf03066		F1NVA4	6.17078e+07	9.34787e+07	5.17307e+07	1.69487e+08	7.39162e+07	4.30347e+07	3.18845e+08	1.1619e+08	1.66753e+08	1.69625e+08	2.07323e+08	6.09994e+07	2.44954e+08	2.64297e+08	4.48967e+08	7.84394e+07	9.74575e+07	1.50461e+08	5.71014e+07	9.29548e+07	7.80146e+07	1.07605e+08	9.44577e+07	5.34988e+07	6.70775e+07	4.60851e+07	7.60143e+07	1.05911e+08	3.15907e+07	70552166	F1NVA4	160	164	109	83	105	145
F1NJ37	Uncharacterized protein OS=Gallus gallus GN=MYL4 PE=2 SV=2 - [F1NJ37_CHICK]	76.22	2	12	13	314	protein binding; metal ion binding	cytoskeleton; cytoplasm	regulation of biological process; metabolic process		396472	F1NJ37	6.96227e+07	6.70429e+07	2.09801e+07	8.92358e+07	8.07262e+07	1.08289e+08	2.83433e+08	3.14294e+08	9.09437e+07	3.17157e+08	3.28623e+08	1.51878e+08	1.54409e+08	1.41334e+08	1.43113e+08	1.41189e+08	1.04905e+08	1.46525e+08	5.28005e+07	7.02239e+07	6.23204e+07	1.68056e+08	3.20147e+07	6.46833e+07	5.2727e+07	4.88402e+07	5.7198e+07	1.08412e+08	7.25445e+07	7.05439e+07	F1NJ37	145	218	209	133	96	70
P67883	60S ribosomal protein L30 OS=Gallus gallus GN=RPL30 PE=3 SV=2 - [RL30_CHICK]	66.96	2	8	8	193	structural molecule activity	cytoplasm; ribosome; cytosol	metabolic process	Pf01248	425416	P67883	5.66597e+07	4.41443e+07	1.98673e+07	2.89762e+07	4.7646e+07	2.58354e+07	4.5611e+07	6.74886e+07	3.79086e+07	5.05401e+07	4.50074e+07	2.40083e+07	4.31894e+07	2.26706e+07	2.43252e+08	1.21645e+08	1.44993e+08	2.37654e+08	5.74805e+07	1.08939e+08	8.83347e+07	9.37127e+07	9.71153e+07	5.73101e+07	4.16544e+07	2.9407e+07	4.51798e+07	9.57497e+07	4.06912e+07	6.99353e+07	P67883	168	308	218	327	153	209
E1C852	Uncharacterized protein OS=Gallus gallus GN=Gga.5362 PE=4 SV=1 - [E1C852_CHICK]	81.65	1	21	21	710	protein binding; metal ion binding	cytoskeleton	metabolic process; regulation of biological process	Pf00412; Pf00595	428948	E1C852	4.44643e+07	9.62516e+07	5.54888e+07	7.83392e+07	5.12064e+07	3.53889e+07	256192310	9.24082e+07	7.75462e+07	9.27361e+07	1.11841e+08	3.85508e+07	1.57385e+08	1.19299e+08	2.39026e+08	1.23745e+08	1.83208e+08	3.32098e+08	5.10213e+07	6.6525e+07	5.91329e+07	1.1136e+08	8.21797e+07	5.25568e+07	5.22848e+07	3.94608e+07	5.34822e+07	9.30258e+07	3.68689e+07	6.91985e+07	E1C852	207	160	101	151	140	166
F1NXR0	Uncharacterized protein (Fragment) OS=Gallus gallus GN=CKMT1A PE=3 SV=2 - [F1NXR0_CHICK]	65.76	3	4	20	606	nucleotide binding; catalytic activity	cytoplasm; mitochondrion	metabolic process	Pf00217; Pf02807		F1NXR0	7.71464e+07	1.73758e+08	2.50889e+07	7.80288e+07	3.56684e+07	3.53876e+07	3.44263e+08	8.87375e+07	9.4097e+07	9.29721e+07	1.31709e+08	3.17631e+07	2.84777e+08	2.25589e+08	6.00369e+08	2.2724e+08	3.53863e+08	4.58957e+08	3.99243e+07	4.19137e+07	3.39516e+07	6.36815e+07	7.85433e+07	3.43189e+07	4.47414e+07	4.01185e+07	2.98965e+07	9.00129e+07	2.87161e+07	6.83453e+07	F1NXR0	136	101	179	153	197	167
P70079	Creatine kinase U-type, mitochondrial OS=Gallus gallus GN=CKMT1 PE=1 SV=1 - [KCRU_CHICK]	49.16	3	2	18	521	nucleotide binding; catalytic activity	cytoplasm; mitochondrion; membrane	metabolic process	Pf00217; Pf02807	374002	P70079	7.71464e+07	1.52531e+08	2.28186e+07	7.73635e+07	3.56684e+07	3.53876e+07	3.44263e+08	8.87375e+07	9.09009e+07	9.2584e+07	1.26817e+08	3.17631e+07	2.29755e+08	2.25589e+08	5.46313e+08	2.2724e+08	3.53863e+08	4.39121e+08	3.78218e+07	4.05429e+07	3.39516e+07	6.36815e+07	7.85433e+07	3.43189e+07	4.47414e+07	4.01185e+07	2.98965e+07	9.00129e+07	2.84973e+07	6.83453e+07	P70079	137	113	193	155	198	168
E1BUZ5	Uncharacterized protein (Fragment) OS=Gallus gallus GN=RPLP2 PE=3 SV=2 - [E1BUZ5_CHICK]	66.42	1	8	8	306	structural molecule activity	cytoplasm; ribosome; cytosol	metabolic process			E1BUZ5	3.36608e+07	6.3457e+07	3.59457e+07	7.03399e+07	2.85875e+07	1.88102e+07	2.62512e+08	9.08186e+07	9.29724e+07	6.62077e+07	2.14751e+08	1.97787e+07	1.48283e+08	1.21109e+08	2.95536e+08	8.29287e+07	1.10067e+08	1.64356e+08	3.56664e+07	1.06622e+08	7.69158e+07	1.15001e+08	6.39061e+07	4.45931e+07	3.25989e+07	3.31447e+07	5.7684e+07	1.25475e+08	3.70336e+07	6.81355e+07	E1BUZ5	253	228	146	164	238	259
P63247	Guanine nucleotide-binding protein subunit beta-2-like 1 OS=Gallus gallus GN=GNB2L1 PE=2 SV=1 - [GBLP_CHICK]	89.27	1	21	21	600	protein binding; enzyme regulator activity	membrane; nucleus; cytoplasm; mitochondrion; cytosol	metabolic process; regulation of biological process; cell death; cell communication; response to stimulus; cell growth; cell organization and biogenesis; cellular component movement; transport; cell division; development	Pf00400	417044	P63247	5.58683e+07	6.05734e+07	1.29458e+07	6.01997e+07	4.84716e+07	3.37434e+07	1.93717e+08	6.78597e+07	6.99781e+07	8.19344e+07	8.60794e+07	2.06273e+07	1.1321e+08	7.78379e+07	2.00454e+08	1.46814e+08	1.72172e+08	2.76919e+08	4.99144e+07	5.87287e+07	5.51484e+07	3.7713e+07	6.25237e+07	2.97725e+07	4.73109e+07	3.3311e+07	4.16295e+07	1.21665e+08	2.02072e+07	6.78731e+07	P63247	169	238	297	187	147	175
R4GGJ0	Uncharacterized protein OS=Gallus gallus GN=RPS16 PE=3 SV=1 - [R4GGJ0_CHICK]	49.32	1	8	8	229	RNA binding; structural molecule activity	cytoplasm; ribosome; cytosol	metabolic process	Pf00380	417871	R4GGJ0	2.24739e+07	5.95459e+07	2.12881e+07	6.57069e+07	4.52403e+07	1.84808e+07	2.08868e+08	7.31545e+07	5.27922e+07	6.67248e+07	1.13236e+08	1.39285e+07	1.52743e+08	6.10147e+07	2.27478e+08	7.42731e+07	6.8209e+07	1.52565e+08	5.11513e+07	7.64732e+07	6.28796e+07	8.61163e+07	8.3981e+07	3.50999e+07	4.21501e+07	3.72338e+07	5.05765e+07	6.52682e+07	1.67512e+07	6.73749e+07	R4GGJ0	330	241	207	170	160	264
P42558	GTP-binding nuclear protein Ran OS=Gallus gallus GN=RAN PE=2 SV=1 - [RAN_CHICK]	52.31	1	11	11	205	nucleotide binding; catalytic activity	chromosome; nucleus; cytoplasm	metabolic process; transport; cell communication; regulation of biological process; response to stimulus	Pf00025; Pf00071; Pf01926; Pf08477	396193	P42558	4.0905e+07	2.59344e+07	1.07072e+07	5.11994e+07	3.33808e+07	1.55522e+07	1.4305e+08	5.71516e+07	4.43498e+07	5.04438e+07	6.90895e+07	2.13242e+07	8.20196e+07	5.59463e+07	9.88509e+07	5.0629e+07	1.01233e+08	1.2073e+08	4.5986e+07	7.15021e+07	5.42362e+07	5.96137e+07	5.15603e+07	2.78109e+07	4.21312e+07	1.88353e+07	3.64598e+07	1.03831e+08	2.56907e+07	6.67908e+07	P42558	221	418	339	216	212	294
P27003	Protein S100-A10 OS=Gallus gallus GN=S100A10 PE=3 SV=2 - [S10AA_CHICK]	34.02	2	5	5	125	metal ion binding	membrane	response to stimulus	Pf01023	396506	P27003	2.11189e+07	1.49808e+08	5.94765e+07	6.28365e+07	3.06855e+07	2.05394e+07	2.9209e+08	4.67037e+07	3.53289e+07	2.59607e+07	3.87962e+07	1.2092e+07	8.27114e+07	6.66846e+07	2.27411e+08	3.01444e+07	4.32551e+07	9.60065e+07	3.24539e+07	3.24779e+07	4.54031e+07	8.36525e+07	4.19677e+07	5.92744e+07	4.25746e+07	3.5119e+07	4.57932e+07	1.16846e+08	4.57196e+07	6.67393e+07	P27003	350	115	94	177	225	242
R9PXM5	Uncharacterized protein OS=Gallus gallus GN=Gga.57 PE=4 SV=1 - [R9PXM5_CHICK]	59.39	3	11	11	880	protein binding					R9PXM5	1.50877e+07	5.5693e+07	3.62651e+07	1.70333e+08	9.11763e+07	8.76969e+07	1.75357e+09	7.18746e+08	8.44342e+08	4.90605e+08	5.07089e+08	4.36682e+08	9.8745e+08	4.33554e+08	3.78104e+09	8.12882e+06	2.18877e+07	1.09742e+07	7.63256e+07	6.93634e+07	1.35907e+08	1.2196e+08	9.81473e+07	2.52667e+07	6.82076e+07	4.33053e+07	3.79421e+07	1.2338e+08	3.65031e+07	6.48094e+07	R9PXM5	452	256	144	82	83	83
E1BYN7	Uncharacterized protein OS=Gallus gallus GN=VDAC1 PE=4 SV=1 - [E1BYN7_CHICK]	75.62	1	14	15	483	transporter activity	cytoplasm; mitochondrion; membrane; organelle lumen	defense response; response to stimulus; transport; cell communication; regulation of biological process	Pf01459	416320	E1BYN7	5.15586e+07	1.14285e+08	2.37143e+07	1.165e+08	3.1138e+07	3.9715e+07	213238699	8.96673e+07	1.13835e+08	9.66269e+07	9.09597e+07	2.63044e+07	1.87084e+08	1.08384e+08	2.36554e+08	1.25872e+08	1.24832e+08	2.62038e+08	3.61984e+07	5.58504e+07	3.88727e+07	6.44374e+07	6.78047e+07	2.53721e+07	3.11004e+07	2.80981e+07	2.73261e+07	8.41765e+07	3.6189e+07	6.43593e+07	E1BYN7	182	137	188	111	221	154
F1NXR6	Uncharacterized protein OS=Gallus gallus GN=LOC100857858 PE=3 SV=2 - [F1NXR6_CHICK]	65.94	3	5	23	1044	nucleotide binding; catalytic activity; structural molecule activity	cytoplasm; cytoskeleton	metabolic process; cell organization and biogenesis	Pf00091; Pf03953	100857247	F1NXR6	1.12888e+08	3.35574e+08	2.52526e+07	3.08535e+08	1.12373e+08	1.09753e+08	8.33136e+08	1.37872e+08	2.59544e+08	2.81218e+08	4.08371e+08	4.94985e+07	4.26218e+08	3.25413e+08	6.44284e+08	2.9218e+08	4.43739e+08	4.70072e+08	3.25637e+07	5.16442e+07	5.24842e+07	9.16038e+07	1.82504e+08	6.07378e+07	1.15325e+08	1.2853e+08	6.82021e+07	1.1562e+08	3.16328e+07	6.42305e+07	F1NXR6	103	62	177	50	68	69
F1NW97	Uncharacterized protein OS=Gallus gallus GN=LOC100857858 PE=3 SV=2 - [F1NW97_CHICK]	51.81	2	3	18	760	nucleotide binding; catalytic activity; structural molecule activity	cytoplasm; cytoskeleton; membrane	metabolic process; cell organization and biogenesis	Pf00091; Pf03953	100857214	F1NW97	9.4222e+07	2.58105e+08	2.19075e+07	3.08535e+08	9.8783e+07	1.03772e+08	7.61317e+08	1.37872e+08	2.25687e+08	2.70692e+08	3.98756e+08	4.16564e+07	4.26218e+08	3.01459e+08	4.51193e+08	2.91451e+08	4.43739e+08	4.65521e+08	3.25637e+07	5.16442e+07	5.24842e+07	9.16038e+07	1.78673e+08	6.07378e+07	1.10208e+08	1.27103e+08	6.82021e+07	1.1562e+08	3.16328e+07	6.42305e+07	F1NW97	115	73	199	51	80	74
F1P5B0	Uncharacterized protein OS=Gallus gallus GN=Gga.8347 PE=2 SV=2 - [F1P5B0_CHICK]	36.6	3	2	11	472	nucleotide binding; catalytic activity; structural molecule activity	cytoplasm; cytoskeleton	metabolic process; cell organization and biogenesis	Pf00091; Pf03953	416694	F1P5B0	5.25454e+07	1.42658e+08	1.1413e+07	2.3e+08	8.45129e+07	8.38827e+07	6.2483e+08	1.2103e+08	1.35258e+08	1.99878e+08	2.49904e+08	4.16564e+07	2.65597e+08	1.69871e+08	2.2862e+08	2.73581e+08	4.43739e+08	4.65521e+08	3.25637e+07	5.16442e+07	5.24842e+07	9.16038e+07	1.78673e+08	5.8252e+07	1.04381e+08	1.21257e+08	6.82021e+07	1.1562e+08	3.16328e+07	6.42305e+07	F1P5B0	178	117	322	68	91	84
P28497	F-actin-capping protein subunit alpha-2 OS=Gallus gallus GN=CAPZA2 PE=1 SV=1 - [CAZA2_CHICK]	69.23	1	9	12	399	protein binding	cytoplasm; cytosol; cytoskeleton; membrane	cell organization and biogenesis; regulation of biological process	Pf01267	417771	P28497	4.59478e+07	1.0054e+08	3.77544e+07	9.8995e+07	4.54469e+07	3.95405e+07	3.09999e+08	9.29723e+07	8.69594e+07	8.88055e+07	9.27352e+07	3.00298e+07	2.13794e+08	9.51607e+07	2.60416e+08	1.20958e+08	1.61058e+08	2.73788e+08	4.07037e+07	5.98585e+07	4.2042e+07	6.87463e+07	6.567e+07	3.70933e+07	4.10997e+07	3.61861e+07	2.84818e+07	9.62186e+07	3.18942e+07	6.30797e+07	P28497	201	152	141	123	158	155
P17785	Annexin A2 OS=Gallus gallus GN=ANXA2 PE=1 SV=2 - [ANXA2_CHICK]	72.86	1	30	30	1177	enzyme regulator activity; transporter activity; metal ion binding; protein binding	extracellular; cytoplasm; endosome; membrane	development; cell organization and biogenesis; regulation of biological process; transport; coagulation; response to stimulus; metabolic process	Pf00191	396297	P17785	1.48998e+08	4.60065e+08	5.82284e+07	1.34532e+08	8.55909e+07	6.99915e+07	1.08042e+09	1.44878e+08	2.33705e+08	2.58488e+08	7.06152e+08	5.41613e+07	7.08499e+08	6.81306e+08	1.60208e+09	3.04567e+08	4.23463e+08	4.09278e+08	4.26307e+07	4.74185e+07	3.58805e+07	4.92652e+07	9.2647e+07	3.28225e+07	5.0845e+07	4.64424e+07	3.66605e+07	8.8682e+07	3.11275e+07	6.27126e+07	P17785	76	45	96	101	88	96
F1N9J7	Uncharacterized protein OS=Gallus gallus GN=LOC100859737 PE=3 SV=1 - [F1N9J7_CHICK]	56.89	2	2	20	963	nucleotide binding; catalytic activity; structural molecule activity	cytoplasm; cytoskeleton	metabolic process; cell organization and biogenesis	Pf00091; Pf03953	425049	F1N9J7	1.41427e+08	3.23292e+08	3.45446e+07	3.0136e+08	1.25642e+08	1.11542e+08	7.79117e+08	1.48472e+08	2.45278e+08	2.85762e+08	4.374e+08	4.6754e+07	422181981	3.26145e+08	4.97336e+08	3.01991e+08	3.70883e+08	5.61421e+08	3.06792e+07	5.26509e+07	5.08548e+07	1.03809e+08	1.77621e+08	7.10437e+07	1.28934e+08	1.39081e+08	7.29579e+07	1.12717e+08	3.14092e+07	6.21291e+07	F1N9J7	79	66	149	53	60	66
P02552	Tubulin alpha-1 chain (Fragment) OS=Gallus gallus PE=1 SV=1 - [TBA1_CHICK]	61.41	2	3	23	1151	nucleotide binding; catalytic activity; structural molecule activity	cytoplasm; cytoskeleton	metabolic process; cellular component movement; cell organization and biogenesis	Pf00091; Pf03953	429035	P02552	1.38369e+08	2.99194e+08	2.75527e+07	3.04323e+08	119750382	1.11542e+08	8.8321e+08	1.48472e+08	2.28616e+08	3.54158e+08	4.74837e+08	4.5355e+07	505256815	3.38293e+08	7.16017e+08	3.11087e+08	3.80823e+08	5.61421e+08	3.01155e+07	5.21845e+07	5.08548e+07	1.0069e+08	1.79522e+08	6.64001e+07	1.23955e+08	1.2899e+08	7.22976e+07	1.12717e+08	3.14092e+07	6.21291e+07	P02552	82	69	171	52	63	67
F1NQ78	Uncharacterized protein OS=Gallus gallus GN=MYLK PE=2 SV=1 - [F1NQ78_CHICK]	30.27	10	44	45	963	nucleotide binding; catalytic activity; protein binding	cytoskeleton; cytoplasm; membrane	metabolic process; cell organization and biogenesis; cellular component movement; regulation of biological process; transport; development; response to stimulus	Pf00041; Pf00047; Pf00069; Pf07679; Pf07686; Pf07714		F1NQ78	1.9818e+08	4.13142e+08	1.34547e+08	3.31208e+08	2.27351e+08	3.04356e+08	1.41511e+09	2.61064e+08	2.73229e+08	3.35974e+08	3.13581e+08	1.7801e+08	5.09858e+08	2.77682e+08	7.76086e+08	4.08955e+08	5.0592e+08	6.6326e+08	4.00491e+07	1.07928e+08	1.10745e+08	1.19318e+08	1.3108e+08	6.94982e+07	9.74806e+07	7.34973e+07	7.76823e+07	1.76038e+08	8.98091e+07	6.04693e+07	F1NQ78	62	49	48	49	38	35
F1NW43	Pyruvate kinase OS=Gallus gallus GN=PKM2 PE=3 SV=2 - [F1NW43_CHICK]	76.79	1	5	35	1354	metal ion binding; catalytic activity	nucleus; cytoplasm; mitochondrion; membrane; extracellular	metabolic process; cell death			F1NW43	1.40629e+08	2.33968e+08	3.26164e+07	1.59148e+08	8.75539e+07	6.71303e+07	5.45687e+08	8.79848e+07	1.79658e+08	2.43853e+08	3.51674e+08	2.57675e+07	5.81725e+08	2.97927e+08	8.68778e+08	2.00265e+08	2.49763e+08	2.5219e+08	3.80751e+07	5.94134e+07	5.14883e+07	54095970	8.45204e+07	4.15684e+07	5.88673e+07	5.54588e+07	4.70763e+07	9.73668e+07	2.4937e+07	6.04622e+07	F1NW43	80	81	156	86	86	99
P00548	Pyruvate kinase PKM OS=Gallus gallus GN=PKM PE=2 SV=2 - [KPYM_CHICK]	70	1	1	31	1217	nucleotide binding; metal ion binding; catalytic activity	cytoplasm; cytosol	metabolic process	Pf00224; Pf02887	396456	P00548	1.40629e+08	2.19768e+08	3.26164e+07	1.59148e+08	8.75539e+07	6.71303e+07	5.45687e+08	8.79848e+07	1.79658e+08	2.43853e+08	3.51674e+08	2.57675e+07	5.81725e+08	2.97927e+08	8.68778e+08	2.00265e+08	2.49763e+08	2.5219e+08	3.80751e+07	5.94134e+07	5.14883e+07	54095970	8.45204e+07	4.15684e+07	5.88673e+07	5.54588e+07	4.70763e+07	9.58608e+07	2.44284e+07	6.04622e+07	P00548	81	83	157	87	87	100
F1NFS8	Uncharacterized protein (Fragment) OS=Gallus gallus GN=LOC100857820 PE=3 SV=2 - [F1NFS8_CHICK]	68.82	1	6	14	1152	catalytic activity		metabolic process			F1NFS8	3.47569e+08	6.88534e+08	1.42937e+08	1.64583e+08	3.61306e+07	4.30056e+07	4.17463e+08	1.39979e+08	1.1775e+08	6.59112e+07	2.90142e+08	4.12962e+07	1.58154e+08	2.18845e+08	7.96987e+08	4.9863e+08	3.08554e+08	1.02072e+09	1.31396e+07	2.87075e+07	1.81866e+07	1.40101e+08	7.77834e+07	4.53095e+07	4.75373e+07	6.1506e+07	4.40992e+07	1.09551e+08	3.02333e+07	5.81708e+07	F1NFS8	44	37	46	84	195	146
P09645	Tubulin alpha-8 chain (Fragment) OS=Gallus gallus PE=3 SV=1 - [TBA8_CHICK]	59.57	1	2	16	754	nucleotide binding; catalytic activity; structural molecule activity	cytoplasm; cytoskeleton	metabolic process; cellular component movement; cell organization and biogenesis	Pf00091; Pf03953	421169	P09645	1.29287e+08	2.69624e+08	2.52197e+07	2.64049e+08	1.00845e+08	1.05714e+08	7.38077e+08	1.37872e+08	2.12768e+08	2.85762e+08	4.374e+08	3.93413e+07	3.91057e+08	3.26145e+08	4.82847e+08	2.94578e+08	3.40587e+08	5.61421e+08	2.72624e+07	4.23705e+07	4.21701e+07	8.52745e+07	1.57227e+08	5.88612e+07	1.10208e+08	1.2017e+08	6.35521e+07	1.07349e+08	2.72854e+07	5.79544e+07	P09645	89	71	178	61	79	72
F1NMA2	Uncharacterized protein OS=Gallus gallus GN=SULT1E1 PE=4 SV=2 - [F1NMA2_CHICK]	66.87	1	17	18	572	catalytic activity	nucleus; cytoplasm; membrane	metabolic process	Pf00685	422662	F1NMA2	7.99006e+07	1.78699e+08	1.98462e+07	6.27383e+07	4.68826e+07	2.14066e+07	3.88706e+08	9.35944e+07	9.72209e+07	1.02088e+08	1.62284e+08	3.01252e+07	1.94443e+08	1.6048e+08	8.26373e+08	7.26469e+07	1.07956e+08	1.86927e+08	2.05196e+07	2.3678e+07	1.70275e+07	6.12552e+07	7.07098e+07	2.91461e+07	3.70086e+07	3.94774e+07	2.57177e+07	2.12503e+07	1.65235e+07	5.73024e+07	F1NMA2	132	100	219	178	154	236
E1BYG4	Uncharacterized protein OS=Gallus gallus GN=CBS PE=4 SV=2 - [E1BYG4_CHICK]	78.77	1	39	39	1708	catalytic activity; protein binding; nucleotide binding	nucleus; organelle lumen; cytoplasm; cytosol	development; metabolic process; regulation of biological process; cell communication; response to stimulus			E1BYG4	5.37174e+08	7.90301e+08	1.14398e+08	1.93132e+08	1.02144e+08	9.39823e+07	1.05276e+09	3.20586e+08	2.18908e+08	4.0863e+08	5.11107e+08	8.50476e+07	1.01886e+09	1.04667e+09	3.33465e+09	8.66783e+08	1.24179e+09	1.33904e+09	2.42718e+07	3.39217e+07	2.16279e+07	7.08615e+07	1.11542e+08	3.65267e+07	5.63607e+07	1.09443e+08	3.58868e+07	6.43385e+07	2.89283e+07	5.66018e+07	E1BYG4	23	28	54	73	75	78
E1C8D8	Uncharacterized protein OS=Gallus gallus GN=MPST PE=4 SV=2 - [E1C8D8_CHICK]	62.29	2	15	15	456	catalytic activity		metabolic process	Pf00581	418048	E1C8D8	6.74847e+07	9.43051e+07	1.96834e+07	2.50192e+07	2.9312e+07	2.24498e+07	2.6466e+08	8.12437e+07	8.93509e+07	8.0044e+07	8.90062e+07	1.62156e+07	9.04521e+07	7.75165e+07	3.36257e+08	1.29496e+08	1.51626e+08	2.24684e+08	2.52639e+07	3.00906e+07	2.37374e+07	7.80016e+07	9.6788e+07	3.96661e+07	4.55826e+07	4.34539e+07	2.49993e+07	7.10994e+07	2.68753e+07	5.59941e+07	E1C8D8	148	162	221	356	234	230
F1P555	Uncharacterized protein OS=Gallus gallus GN=SFPQ PE=4 SV=2 - [F1P555_CHICK]	43.59	1	22	23	498	nucleotide binding	nucleus; organelle lumen	metabolic process; regulation of biological process	Pf00076; Pf08075	395803	F1P555	2.61841e+07	2.79974e+07	2.19575e+07	3.86685e+07	1.35378e+07	1.09719e+07	8.21816e+07	4.24936e+07	3.44699e+07	3.01419e+07	3.08046e+07	1.12998e+07	27154950	2.98532e+07	1.07796e+08	5.67453e+07	8.46396e+07	1.0272e+08	4.1475e+07	7.05197e+07	5.76635e+07	1.0549e+08	6.57595e+07	4.28193e+07	3.74244e+07	3.68085e+07	3.78472e+07	8.33992e+07	3.25618e+07	5.44833e+07	F1P555	304	395	198	262	400	389
F1P582	Uncharacterized protein OS=Gallus gallus GN=UQCRC2 PE=2 SV=1 - [F1P582_CHICK]	77.9	1	22	22	648	catalytic activity; metal ion binding	cytoplasm; mitochondrion; membrane	metabolic process	Pf00675; Pf05193	427009	F1P582	5.57429e+07	1.3288e+08	2.70303e+07	5.30014e+07	5.67642e+07	1.85615e+07	2.444e+08	5.69143e+07	6.56461e+07	5.23366e+07	8.6677e+07	2.74001e+07	1.31351e+08	5.68109e+07	2.99985e+08	1.20486e+08	1.6055e+08	2.2973e+08	3.28219e+07	3.48087e+07	2.9217e+07	3.98426e+07	5.74394e+07	2.74595e+07	3.00141e+07	2.5017e+07	2.42968e+07	6.74206e+07	2.37326e+07	5.41314e+07	F1P582	172	121	172	205	134	262
P50890	40S ribosomal protein SA OS=Gallus gallus GN=RPSA PE=3 SV=1 - [RSSA_CHICK]	56.76	1	13	13	355	structural molecule activity; receptor activity; protein binding	nucleus; cytoplasm; ribosome; membrane; cytosol	cell organization and biogenesis; metabolic process; transport	Pf00318	395181	P50890	2.63814e+07	9.3728e+07	1.61065e+07	5.93467e+07	4.32688e+07	2.79702e+07	2.9333e+08	9.5421e+07	7.2029e+07	9.72752e+07	2.02659e+08	2.11201e+07	1.7796e+08	1.18953e+08	3.32449e+08	8.98803e+07	1.1058e+08	1.87212e+08	4.51178e+07	6.02499e+07	4.27236e+07	6.60757e+07	9.31729e+07	5.28853e+07	6.4807e+07	4.61259e+07	5.67276e+07	8.99757e+07	2.20046e+07	5.36926e+07	P50890	302	163	257	189	165	199
F1NJF3	Uncharacterized protein (Fragment) OS=Gallus gallus GN=LASP1 PE=4 SV=2 - [F1NJF3_CHICK]	83.9	1	16	17	355	protein binding; metal ion binding	cytoplasm				F1NJF3	1.2626e+07	2.48422e+07	2.13163e+07	5.25771e+07	2.10854e+07	1.69512e+07	1.26317e+08	4.74464e+07	3.48007e+07	3.3465e+07	3.14312e+07	2.5606e+07	5.30106e+07	1.75432e+07	9.91754e+07	7.95094e+07	9.28424e+07	1.0922e+08	4.36477e+07	6.1275e+07	5.56331e+07	1.24538e+08	8.5421e+07	5.63565e+07	4.78588e+07	4.20135e+07	4.31461e+07	7.07183e+07	2.47391e+07	5.28629e+07	F1NJF3	504	431	206	210	297	279
Q5ZHW8	Uncharacterized protein OS=Gallus gallus GN=RPS14 PE=2 SV=1 - [Q5ZHW8_CHICK]	64.9	1	8	8	235	structural molecule activity; translation regulator activity; RNA binding	nucleus; organelle lumen; cytoplasm; mitochondrion; ribosome; cytosol	metabolic process; regulation of biological process; cell differentiation; development	Pf00411	416275	Q5ZHW8	3.09372e+07	5.69986e+07	1.16321e+07	1.53122e+07	3.2139e+07	1.60939e+07	9.42414e+07	4.47185e+07	3.3854e+07	3.49107e+07	1.98058e+07	2.31499e+07	2.86263e+07	3.50268e+07	1.24981e+08	4.39732e+07	7.65392e+07	5.86413e+07	3.71741e+07	7.51779e+07	4.53433e+07	5.37498e+07	7.13767e+07	4.26327e+07	4.59122e+07	3.64962e+07	4.6324e+07	5.82683e+07	3.16739e+07	5.25248e+07	Q5ZHW8	266	251	317	495	217	289
F1NEG6	Uncharacterized protein OS=Gallus gallus GN=HNRNPH1 PE=4 SV=2 - [F1NEG6_CHICK]	60.12	1	19	21	605	nucleotide binding					F1NEG6	3.77716e+07	6.76142e+07	2.48052e+07	6.30701e+07	3.49384e+07	1.94429e+07	1.39785e+08	5.2696e+07	5.05516e+07	6.40558e+07	4.4012e+07	1.88068e+07	9.87326e+07	8.35574e+07	9.15073e+07	7.87426e+07	1.31262e+08	1.47761e+08	4.11484e+07	6.10022e+07	5.20405e+07	5.20872e+07	5.79129e+07	3.36164e+07	2.29729e+07	1.99134e+07	2.11054e+07	6.43835e+07	2.07606e+07	5.24985e+07	F1NEG6	236	214	184	176	201	253
F1NFT6	Uncharacterized protein (Fragment) OS=Gallus gallus GN=UBE2N PE=2 SV=1 - [F1NFT6_CHICK]	81.69	1	11	11	308	catalytic activity; protein binding	nucleus	metabolic process; response to stimulus; cell organization and biogenesis; regulation of biological process; cell communication	Pf00179		F1NFT6	4.1815e+07	7.85719e+07	3.79786e+07	5.77702e+07	3.99742e+07	2.64307e+07	1.8664e+08	5.99748e+07	5.83157e+07	5.71301e+07	7.09027e+07	2.97221e+07	1.09548e+08	6.75452e+07	1.97839e+08	9.45185e+07	1.08776e+08	2.07205e+08	4.08299e+07	4.63572e+07	3.90206e+07	8.48742e+07	5.82455e+07	3.7273e+07	4.31519e+07	3.34953e+07	4.68959e+07	7.72216e+07	2.66306e+07	5.24534e+07	F1NFT6	216	194	137	192	180	205
F1NT28	Uncharacterized protein (Fragment) OS=Gallus gallus GN=PPA1 PE=4 SV=1 - [F1NT28_CHICK]	76.14	1	21	22	487	metal ion binding; catalytic activity	cytoplasm	metabolic process	Pf00719		F1NT28	2.96708e+07	5.84615e+07	1.99854e+07	4.49996e+07	3.64248e+07	1.32184e+07	1.37818e+08	4.97948e+07	4.16573e+07	7.40513e+07	5.19755e+07	2.51977e+07	7.94006e+07	5.18378e+07	1.23969e+08	6.72334e+07	1.14888e+08	1.43616e+08	2.77712e+07	5.33755e+07	4.16114e+07	8.54612e+07	6.34901e+07	2.3336e+07	4.03252e+07	3.05148e+07	4.19826e+07	7.0437e+07	2.90676e+07	5.08151e+07	F1NT28	275	245	217	235	192	331
F1NUQ3	Heart fatty acid binding protein OS=Gallus gallus GN=FABP3 PE=2 SV=2 - [F1NUQ3_CHICK]	65.41	3	7	8	190	transporter activity; protein binding		transport	Pf00061		F1NUQ3	3.70587e+07	5.98861e+07	3.04589e+07	11951094	1.06656e+07	7.81225e+06	7.98822e+07	2.99805e+07	3.31682e+07	2.81556e+07	2.28347e+07	3.94072e+06	2.3094e+07	2.71006e+07	6.812e+07	6.45302e+07	145461920	1.81387e+08	1.52511e+07	2.21284e+07	7.68354e+06	7.96885e+07	5.44621e+06	4.45244e+06	2.78758e+07	2.75936e+07	726282	5.78825e+07	2.64351e+07	5.01239e+07	F1NUQ3	239	240	163	587	470	470
P02457	Collagen alpha-1(I) chain OS=Gallus gallus GN=COL1A1 PE=1 SV=3 - [CO1A1_CHICK]	12.94	2	15	15	332	structural molecule activity; protein binding; metal ion binding	extracellular		Pf00093; Pf01391; Pf01410	395532	P02457	3.06084e+07	3.5451e+07	2.30138e+07	7.06181e+07	33485718	3.34719e+07	8.44447e+07	1.28998e+08	4.18341e+07	5.15019e+07	7.09068e+07	3.84715e+07	3.09003e+07	4.53055e+07	4.22247e+07	7.61296e+07	1.21981e+08	1.05814e+08	4.86091e+07	7.14058e+07	5.11242e+07	1.73853e+08	1.48287e+08	1.26181e+08	8.58965e+07	8.0304e+07	6.36084e+07	7.90527e+07	3.59426e+07	4.99253e+07	P02457	271	342	192	163	211	176
E1C4N0	Uncharacterized protein OS=Gallus gallus GN=RPS10 PE=4 SV=2 - [E1C4N0_CHICK]	51.52	1	9	9	472				Pf03501	419904	E1C4N0	6.25045e+07	1.01997e+08	2.10114e+07	5.43357e+07	3.64134e+07	2.96244e+07	2.21192e+08	1.04073e+08	8.34991e+07	1.03144e+08	2.37257e+08	2.85103e+07	1.97392e+08	8.44348e+07	4.88792e+08	8.26192e+07	1.216e+08	1.91963e+08	6.12508e+07	5.97414e+07	5.08212e+07	1.17364e+08	9.23351e+07	4.97505e+07	5.00803e+07	5.78128e+07	5.79312e+07	5.68075e+07	1.77481e+07	4.98331e+07	E1C4N0	158	151	208	200	193	191
Q9YH06	High mobility group protein B1 OS=Gallus gallus GN=HMGB1 PE=1 SV=1 - [HMGB1_CHICK]	47.91	1	14	15	363	DNA binding; protein binding	chromosome; extracellular; nucleus; cell surface	metabolic process; regulation of biological process; defense response; response to stimulus; cell organization and biogenesis; development; cell death; transport	Pf00505	395724	Q9YH06	2.98074e+07	1.23417e+07	3.19825e+07	3.4577e+07	2.13359e+07	1.03671e+07	2.60903e+08	6.47365e+07	3.15742e+07	4.9075e+07	6.40362e+07	2.0133e+07	2.92976e+07	5.4869e+07	5.62782e+07	7.30194e+07	1.83887e+08	2.85374e+08	4.36672e+07	2.15846e+08	2.1301e+08	1.19189e+08	5.55578e+07	4.94888e+07	5.1153e+07	2.89661e+07	4.90783e+07	2.31609e+08	3.03555e+07	4.87693e+07	Q9YH06	274	646	159	281	293	401
F1NN16	Uncharacterized protein (Fragment) OS=Gallus gallus GN=RPS7 PE=4 SV=2 - [F1NN16_CHICK]	55.61	1	9	9	350	structural molecule activity	nucleus; organelle lumen; cytoplasm; ribosome; cytosol	metabolic process			F1NN16	5.74985e+07	1.31738e+08	7.85244e+07	7.95362e+07	4.48826e+07	3.75923e+07	2.48844e+08	5.69805e+07	8.58021e+07	1.12227e+08	1.79116e+08	2.96893e+07	1.99049e+08	1.50765e+08	4.46997e+08	1.01953e+08	8.60345e+07	1.71122e+08	4.64111e+07	7.19447e+07	6.79075e+07	1.01808e+08	6.46622e+07	4.34948e+07	4.16482e+07	3.61768e+07	5.0678e+07	7.92164e+07	2.66511e+07	4.85974e+07	F1NN16	166	123	72	147	162	160
E1BTT8	L-lactate dehydrogenase OS=Gallus gallus GN=LDHA PE=3 SV=2 - [E1BTT8_CHICK]	70.78	2	19	19	553	catalytic activity	cytoplasm	metabolic process			E1BTT8	3.22105e+07	5.10817e+07	8.07406e+06	3.24331e+07	1.25746e+07	1.12095e+07	8.01691e+07	4.78824e+07	4.17471e+07	6.25057e+07	1.51545e+08	1.47223e+07	1.20917e+08	9.71131e+07	3.85559e+08	4.67266e+07	8.58962e+07	1.10881e+08	1.98225e+07	2.13957e+07	2.28974e+07	1.51281e+07	2.97075e+07	1.58035e+07	2.13364e+07	1.6063e+07	1.91034e+07	5.93373e+07	1.04921e+07	4.84574e+07	E1BTT8	261	273	386	300	418	385
P27731	Transthyretin OS=Gallus gallus GN=TTR PE=1 SV=1 - [TTHY_CHICK]	68.67	1	7	7	269	protein binding	extracellular; cytoplasm	cell differentiation; cell growth; reproduction; cell organization and biogenesis; transport; response to stimulus	Pf00576	396277	P27731	4.80336e+07	1.10657e+08	5.04167e+07	1.90073e+08	4.114e+07	9.36235e+07	1.73523e+08	1.10176e+08	3.79118e+07	1.42913e+07	3.99019e+07	1.68229e+07	1.01364e+08	41475828	1.03292e+08	2.13234e+08	2.53618e+08	4.62384e+08	4.60704e+07	6.24794e+07	5.67523e+07	4.73798e+07	5.85927e+07	5.6464e+07	4.79275e+07	2.9531e+07	4.19737e+07	8.47133e+07	2.31106e+07	4.74103e+07	P27731	196	142	112	76	174	79
P67881	Cytochrome c OS=Gallus gallus GN=CYC PE=1 SV=2 - [CYC_CHICK]	56.19	1	7	7	241	metal ion binding	nucleus; cytoplasm; mitochondrion; cytosol; membrane	cell death; cell organization and biogenesis; metabolic process; transport	Pf00034	420624	P67881	1.64965e+07	3.14326e+07	1.41061e+07	2.14933e+07	9.34937e+06	8.70785e+06	5.78541e+07	3.8326e+07	2.43246e+07	4.14167e+07	3.09492e+07	1.00005e+07	3.65834e+07	3.59467e+07	1.05198e+08	8.65379e+07	1.03383e+08	1.43049e+08	3.39331e+07	3.05446e+07	2.68448e+07	1.24418e+08	7.85306e+07	3.21312e+07	3.25435e+07	4.36607e+07	3.52368e+07	4.81945e+07	2.55205e+07	4.65375e+07	P67881	418	374	278	398	517	437
P21566	Cofilin-2 OS=Gallus gallus GN=CFL2 PE=1 SV=2 - [COF2_CHICK]	74.7	1	15	16	520	protein binding	nucleus; cytoplasm; cytoskeleton; organelle lumen	cell organization and biogenesis	Pf00241	423320	P21566	6.6353e+07	1.67765e+08	6.69897e+07	9.61453e+07	5.88862e+07	8.05355e+07	5.35407e+08	9.87843e+07	6.39924e+07	1.41902e+08	1.24847e+08	3.26334e+07	1.87752e+08	5.61078e+07	3.27644e+08	2.32303e+08	1.97887e+08	3.0064e+08	4.60166e+07	5.42711e+07	4.03026e+07	1.02172e+08	6.80728e+07	4.4997e+07	4.54487e+07	4.60358e+07	4.61778e+07	1.10037e+08	3.62245e+07	4.59781e+07	P21566	151	104	81	126	130	87
E1C4M0	Uncharacterized protein OS=Gallus gallus PE=3 SV=1 - [E1C4M0_CHICK]	50	1	15	15	483	RNA binding; structural molecule activity; protein binding	nucleus; organelle lumen; cytoplasm; ribosome; cytosol	metabolic process; regulation of biological process	Pf00333; Pf03719	416544	E1C4M0	5.08108e+07	8.19677e+07	2.898e+07	6.49539e+07	4.55416e+07	2.39981e+07	2.66814e+08	4.62015e+07	5.83888e+07	7.2593e+07	7.31284e+07	2.22776e+07	4.55066e+07	9.27697e+07	2.79528e+08	3.53596e+07	5.93565e+07	9.26513e+07	4.10666e+07	6.21003e+07	5.39496e+07	7.08395e+07	8.04899e+07	3.68939e+07	4.49953e+07	3.36597e+07	6.36281e+07	7.3061e+07	1.42481e+07	4.57908e+07	E1C4M0	187	186	166	172	156	219
H9KZF8	ATP synthase subunit gamma OS=Gallus gallus GN=ATP5C1 PE=3 SV=2 - [H9KZF8_CHICK]	62.24	1	14	14	344	catalytic activity; transporter activity	cytoplasm; mitochondrion; membrane	metabolic process; transport	Pf00231	419108	H9KZF8	3.40651e+07	6.2814e+07	1.46635e+07	3.23508e+07	8.29453e+06	2.29476e+07	1.7902e+08	4.372e+07	4.94347e+07	1.67867e+07	1.5857e+07	2.13268e+07	5.01552e+07	6.24158e+07	7.20279e+07	4.04359e+07	7.15849e+07	7.80667e+07	2.20992e+07	2.78796e+07	1.70391e+07	1.97343e+07	4.25881e+07	1.74026e+07	2.38215e+07	1.83972e+07	1.73474e+07	4.25201e+07	1.52496e+07	4.54295e+07	H9KZF8	248	232	270	302	556	224
R4GMB8	Uncharacterized protein OS=Gallus gallus GN=LOC100857922 PE=4 SV=1 - [R4GMB8_CHICK]	59.23	1	4	9	252						R4GMB8	6.18165e+06	5.12468e+06	5.66347e+06	6.02178e+07	8.10539e+06	1.88625e+07	4.32016e+07	1.85548e+07	7.0397e+07	1.81092e+07	1.26964e+07	1.64788e+07	2.43909e+07	2.42068e+06	2.38828e+07	1.89034e+07	1.8399e+07	5.89215e+07	4.44676e+07	5.08485e+07	2.96998e+07	2.44932e+08	1.7816e+08	4.77829e+07	6.77048e+07	1.30805e+08	2.0827e+07	1.4488e+08	1.87446e+07	4.49935e+07	R4GMB8	758	985	484	186	561	258
R4GFL5	Uncharacterized protein OS=Gallus gallus GN=LOC100857916 PE=4 SV=1 - [R4GFL5_CHICK]	65.37	2	9	14	309	receptor activity; protein binding	membrane	transport; cell communication; regulation of biological process; response to stimulus	Pf00147; Pf00530	417459	R4GFL5	6.18165e+06	6.53354e+06	5.66347e+06	6.02178e+07	8.10539e+06	1.88625e+07	4.18203e+07	1.8351e+07	7.0397e+07	1.67991e+07	1.208e+07	1.64788e+07	1.81283e+07	1.39608e+06	2.36111e+07	1.89034e+07	1.8399e+07	5.89215e+07	4.44676e+07	5.08485e+07	2.96998e+07	2.44932e+08	1.7816e+08	4.77829e+07	6.77048e+07	1.30805e+08	2.0827e+07	1.4488e+08	1.87446e+07	4.49935e+07	R4GFL5	757	895	483	185	560	257
E1C453	Heterogeneous nuclear ribonucleoprotein K OS=Gallus gallus GN=HNRNPK PE=4 SV=1 - [E1C453_CHICK]	67.14	1	4	23	691	RNA binding			Pf00013; Pf08067	427458	E1C453	3.89655e+07	7.92191e+07	3.87125e+07	6.79936e+07	2.70601e+07	2.22475e+07	1.81192e+08	6.48297e+07	4.76464e+07	6.92029e+07	9.81859e+07	1.89465e+07	5.39777e+07	1.05291e+08	2.78659e+08	1.04445e+08	1.27106e+08	3.37675e+08	4.00479e+07	5.91974e+07	4.39734e+07	6.70445e+07	4.5712e+07	3.28649e+07	4.01185e+07	3.19578e+07	3.72e+07	8.10726e+07	2.55151e+07	4.47509e+07	E1C453	230	191	135	168	248	232
Q5ZIQ3	Heterogeneous nuclear ribonucleoprotein K OS=Gallus gallus GN=HNRNPK PE=2 SV=1 - [HNRPK_CHICK]	67.21	2	3	22	514	DNA binding; RNA binding	nucleus; organelle lumen; spliceosomal complex; cytoplasm	metabolic process; regulation of biological process	Pf00013; Pf08067	426516	Q5ZIQ3	3.89655e+07	6.87574e+07	3.42274e+07	6.79936e+07	2.70601e+07	2.22475e+07	1.81192e+08	6.48297e+07	4.76464e+07	6.92029e+07	9.81859e+07	1.80262e+07	5.18784e+07	1.05291e+08	2.78659e+08	1.04445e+08	1.27106e+08	3.37675e+08	4.00479e+07	5.91974e+07	4.39734e+07	6.70445e+07	4.5712e+07	3.28649e+07	3.13773e+07	3.19578e+07	3.72e+07	8.10726e+07	2.55151e+07	4.47509e+07	Q5ZIQ3	231	213	151	169	249	233
Q2IAL7	Cathelicidin-2 OS=Gallus gallus GN=CATHL2 PE=2 SV=1 - [CTHL2_CHICK]	46.75	1	6	6	80		extracellular	defense response; response to stimulus	Pf00666	420407	Q2IAL7	0	0	1.98032e+06	6.77198e+06	3.49621e+06	0	0	2.5506e+06	1.06986e+07	5.60418e+06	0	874293	1.46858e+07	3.16586e+06	2.67309e+07	0	0	0	6.87185e+06	1.49347e+07	7.07569e+06	7.20392e+06	5.90908e+06	5.7094e+06	9.82173e+06	4.26847e+06	2.62964e+06	9.32807e+07	5.63054e+07	4.43624e+07	Q2IAL7	1500	1500	842	792	875	1500
Q5ZML3	Serine/arginine-rich splicing factor 1 OS=Gallus gallus GN=SRSF1 PE=1 SV=3 - [SRSF1_CHICK]	49.03	3	15	15	563	nucleotide binding; RNA binding	nucleus	metabolic process	Pf00076	772264	Q5ZML3	2.10447e+07	5.28013e+07	1.473e+07	3.80655e+07	2.87856e+07	1.42223e+07	8.53359e+07	5.61809e+07	34061569	1.88664e+07	4.17372e+07	2.38856e+07	8.0579e+07	4.71538e+07	9.42806e+07	8.18011e+07	7.78012e+07	1.66673e+08	2.85906e+07	7.23243e+07	3.56425e+07	1.01267e+08	7.06227e+07	4.70221e+07	5.08882e+07	5.37128e+07	4.45954e+07	8.57801e+07	3.23634e+07	4.43604e+07	Q5ZML3	351	267	268	267	236	317
R4GKX1	Uncharacterized protein OS=Gallus gallus GN=LOC772271 PE=4 SV=1 - [R4GKX1_CHICK]	69.62	1	2	23	915	catalytic activity		metabolic process	Pf00248	772271	R4GKX1	4.84203e+08	5.99235e+08	1.0027e+08	1.48994e+08	5.93917e+07	7.66187e+07	8.3643e+08	1.59302e+08	1.73727e+08	1.88215e+08	2.3431e+08	5.56877e+07	3.38474e+08	5.80998e+08	9.90684e+08	2.65187e+08	8.30221e+08	4.86366e+08	4.26792e+07	3.1847e+07	3.79453e+07	7.47131e+07	8.58514e+07	3.55341e+07	2.6482e+07	4.23275e+07	5.38394e+07	7.44041e+07	2.12942e+07	4.40408e+07	R4GKX1	32	40	60	92	128	90
E1C1I6	Uncharacterized protein OS=Gallus gallus GN=LOC425137 PE=2 SV=2 - [E1C1I6_CHICK]	81.65	1	7	25	923	catalytic activity		metabolic process	Pf00248	425137	E1C1I6	4.84203e+08	5.99235e+08	1.0027e+08	1.48994e+08	5.4445e+07	7.66187e+07	7.8533e+08	1.59302e+08	1.68297e+08	1.88215e+08	2.3431e+08	5.56877e+07	3.38474e+08	5.80998e+08	8.56744e+08	2.65187e+08	8.30221e+08	4.86366e+08	4.26792e+07	3.1847e+07	3.79453e+07	7.47131e+07	8.58514e+07	3.55341e+07	2.5848e+07	4.23275e+07	5.38394e+07	7.44041e+07	2.12942e+07	4.40408e+07	E1C1I6	33	41	61	93	137	92
R4GG24	Uncharacterized protein OS=Gallus gallus GN=LOC425137 PE=4 SV=1 - [R4GG24_CHICK]	67.09	1	1	22	924	catalytic activity		metabolic process	Pf00248	418171	R4GG24	4.84203e+08	5.99235e+08	1.0027e+08	1.44787e+08	5.93917e+07	7.66187e+07	8.3643e+08	1.59302e+08	1.73727e+08	1.88215e+08	2.3431e+08	5.56877e+07	3.38474e+08	5.80998e+08	9.90684e+08	2.65187e+08	8.30221e+08	4.86366e+08	4.26792e+07	3.1847e+07	3.79453e+07	7.47131e+07	8.58514e+07	3.55341e+07	2.6482e+07	4.23275e+07	5.38394e+07	7.53772e+07	2.03693e+07	4.40408e+07	R4GG24	34	42	62	94	129	91
H9L107	Uncharacterized protein (Fragment) OS=Gallus gallus GN=KRT4 PE=3 SV=2 - [H9L107_CHICK]	8.17	10	1	5	259	structural molecule activity	cytoskeleton				H9L107	6.5627e+07	1.00268e+08	5.01433e+07	5.95087e+07	2.7876e+07	1.97618e+07	9.95848e+07	8.09242e+07	3.43648e+07	6.64391e+07	5.39719e+07	3.08053e+07	3.23203e+07	2.50867e+07	5.21629e+07	6.0997e+07	9.5406e+07	9.15665e+07	1.88684e+07	4.21352e+07	2.50105e+07	3.27881e+07	4.84204e+07	4.50446e+07	2.22279e+07	2.24381e+07	2.80319e+07	6.67737e+07	3.24682e+07	4.35706e+07	H9L107	153	153	114	188	242	250
F1NHA9	PDZ and LIM domain protein 3 OS=Gallus gallus GN=PDLIM3 PE=4 SV=1 - [F1NHA9_CHICK]	79.37	1	2	18	519	protein binding; metal ion binding; structural molecule activity	cytoskeleton	cell organization and biogenesis; development	Pf00412; Pf00595		F1NHA9	4.30888e+07	1.00051e+08	3.99052e+07	6.05295e+07	5.00324e+07	6.60852e+07	3.52339e+08	7.35135e+07	7.51815e+07	1.43146e+08	1.43651e+08	2.47383e+07	1.28162e+08	4.36422e+07	5.45499e+07	1.49625e+08	1.52682e+08	2.44019e+08	5.01707e+07	6.33213e+07	4.44864e+07	1.11167e+08	7.13942e+07	5.45935e+07	4.7369e+07	4.83039e+07	4.02289e+07	6.5461e+07	2.34852e+07	4.34968e+07	F1NHA9	213	155	131	182	143	101
Q9PU47	PDZ and LIM domain protein 3 OS=Gallus gallus GN=PDLIM3 PE=1 SV=1 - [PDLI3_CHICK]	79.37	1	2	18	471	protein binding; metal ion binding; structural molecule activity	cytoplasm; cytoskeleton	cell organization and biogenesis	Pf00412; Pf00595	414873	Q9PU47	4.30888e+07	1.00051e+08	3.99052e+07	6.05295e+07	4.80513e+07	6.39047e+07	3.52339e+08	7.35135e+07	7.51815e+07	1.43146e+08	1.43651e+08	2.45783e+07	1.28162e+08	4.36422e+07	3.69061e+07	1.49625e+08	1.52682e+08	2.44019e+08	5.01707e+07	6.33213e+07	4.44864e+07	1.11167e+08	7.13942e+07	5.45935e+07	4.7369e+07	4.63314e+07	4.02289e+07	6.5461e+07	2.34852e+07	4.34968e+07	Q9PU47	212	154	130	181	151	105
P24479	Protein S100-A11 OS=Gallus gallus GN=S100A11 PE=1 SV=2 - [S10AB_CHICK]	77.23	1	6	6	254	metal ion binding; protein binding	nucleus; cytoplasm	cell proliferation; regulation of biological process	Pf00036; Pf01023	396075	P24479	3.60107e+07	4.90974e+07	8.22706e+06	4.03177e+07	3.71698e+07	3.39223e+07	1.86168e+08	5.21415e+07	4.57113e+07	4.34521e+07	4.81665e+07	7.39045e+06	6.26101e+07	4.01205e+07	1.43492e+08	1.49287e+08	8.89516e+07	1.59357e+08	4.06977e+07	3.3349e+07	2.79886e+07	7.21831e+07	3.98387e+07	4.10954e+07	2.79011e+07	4.64147e+07	2.47817e+07	4.32716e+07	6.0141e+06	4.34659e+07	P24479	242	279	381	253	188	172
Q9W6H0	Mimecan OS=Gallus gallus GN=OGN PE=2 SV=1 - [MIME_CHICK]	40.14	1	13	13	496	protein binding	extracellular		Pf12799	374039	Q9W6H0	1.2167e+08	3.52759e+08	5.1778e+07	1.04205e+08	1.1874e+08	1.43336e+08	1.22028e+09	2.64769e+08	2.36412e+08	4.59305e+08	9.38483e+08	1.36068e+08	7.16628e+08	519589324	2.38208e+09	1.75598e+08	2.40806e+08	4.51942e+08	5.8682e+07	6.00458e+07	4.64183e+07	1.42258e+08	1.43464e+08	9.16318e+07	7.70787e+07	7.53209e+07	4.35894e+07	6.6458e+07	3.58066e+07	4.33006e+07	Q9W6H0	95	58	108	121	64	50
F1NS91	Uncharacterized protein OS=Gallus gallus GN=RPL9 PE=4 SV=2 - [F1NS91_CHICK]	61.98	1	10	10	383	structural molecule activity; RNA binding	nucleus; organelle lumen; cytoplasm; ribosome; cytosol	metabolic process	Pf00347	425468	F1NS91	4.15427e+07	6.87668e+07	2.87401e+07	5.29584e+07	4.19828e+07	2.87795e+07	1.57145e+08	8.65552e+07	7.96542e+07	8.4148e+07	9.77021e+07	2.18171e+07	9.13402e+07	8.27449e+07	1.57287e+08	6.31583e+07	4.70147e+07	117289541	3.58566e+07	3.96976e+07	4.60142e+07	5.2687e+07	4.05491e+07	3.81597e+07	2.67127e+07	1.25762e+07	5.44472e+07	4.36806e+07	1.10698e+07	4.28943e+07	F1NS91	219	212	167	208	171	193
E1C8Y9	Uncharacterized protein OS=Gallus gallus GN=SRSF3 PE=4 SV=1 - [E1C8Y9_CHICK]	44.51	2	7	8	103	nucleotide binding			Pf00076	419815	E1C8Y9	1.62818e+07	9.8268e+06	3.60155e+06	2.39721e+07	1.96756e+07	1.13401e+07	4.53067e+07	0	255487	644529	1.00156e+07	2.46563e+07	1.13885e+07	1.10203e+07	2.18513e+07	4.40842e+07	9.67144e+07	1.06061e+08	3.40032e+07	6.28615e+07	4.78823e+07	1.18142e+08	5.23709e+07	1.52703e+06	3.25102e+07	6.13925e+07	3.8163e+07	6.28961e+07	2.51154e+07	4.28439e+07	E1C8Y9	426	734	642	364	310	382
E1BWI3	Uncharacterized protein OS=Gallus gallus GN=RSU1 PE=2 SV=2 - [E1BWI3_CHICK]	79.06	1	14	14	477	protein binding		cell communication; regulation of biological process; response to stimulus	Pf12799	420524	E1BWI3	3.2668e+07	1.22621e+08	3.68654e+07	7.53597e+07	6.20262e+07	4.1707e+07	3.91325e+08	7.22632e+07	6.41601e+07	1.02485e+08	5.90527e+07	3.84977e+07	1.71829e+08	8.30642e+07	4.03092e+08	9.60704e+07	1.08416e+08	2.12105e+08	3.70801e+07	3.68942e+07	2.6908e+07	8.91023e+07	6.91788e+07	4.93802e+07	4.24959e+07	4.79743e+07	3.52779e+07	5.21373e+07	2.17066e+07	4.28432e+07	E1BWI3	257	129	143	157	124	148
E1BSX2	Uncharacterized protein OS=Gallus gallus GN=CNN3 PE=4 SV=2 - [E1BSX2_CHICK]	74.81	1	12	12	396	protein binding		cell organization and biogenesis			E1BSX2	2.84889e+07	5.46328e+07	2.33238e+07	3.70784e+07	2.49851e+07	1.93756e+07	1.24497e+08	5.88832e+07	3.95089e+07	4.25406e+07	7.71425e+07	1.62355e+07	1.21567e+08	6.52097e+07	1.77725e+08	6.79107e+07	1.20777e+08	1.88277e+08	3.65635e+07	3.8895e+07	3.3076e+07	7.46952e+07	4.04984e+07	2.54171e+07	2.53001e+07	2.54954e+07	2.62646e+07	4.76556e+07	2.1691e+07	4.27453e+07	E1BSX2	287	259	190	270	262	254
P13127	F-actin-capping protein subunit alpha-1 OS=Gallus gallus GN=CAPZA1 PE=1 SV=1 - [CAZA1_CHICK]	71.33	1	11	14	284	protein binding	cytoplasm; cytosol; cytoskeleton	cell organization and biogenesis; regulation of biological process	Pf01267	396521	P13127	1.07473e+07	1.15369e+07	4.79371e+06	6.56138e+07	2.94007e+07	1.51313e+07	2.13547e+08	5.38684e+07	4.71001e+07	4.53512e+07	2.91222e+07	1.40389e+07	9.50102e+07	4.7943e+07	1.3505e+08	7.63259e+07	9.56515e+07	1.31461e+08	2.79234e+07	4.09013e+07	2.94753e+07	3.55925e+07	1.41285e+07	1.41548e+07	1.24653e+07	1.75791e+07	1.34308e+07	5.73563e+07	1.96293e+07	4.25384e+07	P13127	559	670	531	171	233	299
E1BTT4	Uncharacterized protein OS=Gallus gallus GN=HADHB PE=3 SV=1 - [E1BTT4_CHICK]	67.72	3	24	24	447	catalytic activity	cytoplasm; membrane; mitochondrion; endoplasmic reticulum; organelle lumen	metabolic process	Pf00108; Pf00109; Pf02803	421995	E1BTT4	3.08511e+07	2.4288e+08	1.03914e+08	4.73517e+07	3.42182e+07	3.38574e+07	1.53937e+08	7.07656e+07	7.71793e+07	4.55498e+07	3.07778e+07	3.87049e+07	8.78702e+07	3.00006e+08	2.79386e+08	1.26214e+08	1.70359e+08	1.50196e+08	2.44478e+07	3.42446e+07	2.52207e+07	2.5877e+07	2.79489e+07	1.97529e+07	2.65364e+07	1.77744e+07	1.02909e+07	4.88681e+07	1.61298e+07	4.24658e+07	E1BTT4	267	80	58	224	206	173
F1NYL7	Uncharacterized protein OS=Gallus gallus GN=TCEB3 PE=2 SV=2 - [F1NYL7_CHICK]	12.66	3	8	8	238	DNA binding; structural molecule activity; protein binding	nucleus; cytoplasm; ribosome; membrane	metabolic process; regulation of biological process			F1NYL7	1.00353e+08	0	4.05601e+07	773082	2.18647e+07	1.46831e+07	1.15834e+08	1.74377e+06	341846	5.3678e+07	4.17588e+07	1.08722e+07	4.9525e+07	3.65103e+07	1.46414e+08	5.20399e+07	8.21269e+07	1.20255e+08	2.49521e+07	5.07354e+07	4.18462e+07	5.99215e+07	5.16261e+07	2.5807e+07	3.80402e+07	3.48866e+07	3.64091e+07	6.36232e+07	2.43164e+07	4.21866e+07	F1NYL7	111	1500	129	1320	289	308
Q9I882	Protein kinase C inhibitor OS=Gallus gallus GN=chPKCI PE=2 SV=1 - [Q9I882_CHICK]	82.54	2	6	6	154	catalytic activity; protein binding	nucleus; cytoplasm	metabolic process	Pf01230; Pf11969	395424	Q9I882	3.92205e+07	4.53177e+07	2.0671e+07	26463600	5.95924e+06	4.26293e+06	8.98368e+07	2.07944e+07	2.67765e+07	2.45337e+07	4.28971e+07	1.22842e+07	2.62851e+07	1.84074e+07	1.03853e+08	5.69237e+07	8.18718e+07	1.56932e+08	2.34751e+07	3.44147e+07	2.92663e+07	7.73165e+07	3.0208e+07	3.23417e+07	3.05532e+07	2.77365e+07	3.20156e+07	5.38867e+07	2.37276e+07	4.13828e+07	Q9I882	229	298	210	345	674	675
F1NXW3	Uncharacterized protein (Fragment) OS=Gallus gallus GN=RPS15A PE=3 SV=2 - [F1NXW3_CHICK]	48.68	1	7	7	194	structural molecule activity	cytoplasm; ribosome; cytosol	metabolic process; cell proliferation; regulation of biological process; response to stimulus			F1NXW3	3.11823e+07	4.91099e+07	2.3932e+07	5.25218e+07	2.34735e+07	1.28061e+07	8.26712e+07	3.49643e+07	2.35675e+07	3.63144e+07	3.69512e+07	1.07192e+07	8.05746e+07	3.66562e+07	5.45121e+07	8.72472e+07	9.0476e+07	2.1334e+08	2.89312e+07	3.98715e+07	3.56347e+07	4.91535e+07	5.21119e+07	1.89019e+07	1.8366e+07	2.10567e+07	3.2621e+07	6.90171e+07	1.40381e+07	4.1313e+07	F1NXW3	264	278	185	211	275	343
E1BSJ2	40S ribosomal protein S21 OS=Gallus gallus GN=RPS21 PE=3 SV=2 - [E1BSJ2_CHICK]	45.78	1	5	5	120	structural molecule activity; protein binding	cytoplasm; ribosome; cytosol	metabolic process	Pf01249		E1BSJ2	1.10558e+07	8.27566e+06	3.59419e+06	3.0942e+07	1.67349e+07	1.04002e+07	5.46112e+07	5.03056e+07	2.51952e+07	2.61491e+07	1.30675e+06	1.13318e+07	3.35367e+07	4.76922e+07	2.51855e+07	2.48445e+07	1.44773e+07	1.57137e+07	3.6783e+07	6.15593e+07	5.62598e+07	8.79765e+07	2.46726e+07	8.53314e+06	1.5824e+07	1.93091e+07	3.42869e+07	5.71976e+07	2.56653e+07	4.09226e+07	E1BSJ2	548	807	644	311	345	400
P00508	Aspartate aminotransferase, mitochondrial OS=Gallus gallus GN=GOT2 PE=1 SV=2 - [AATM_CHICK]	67.85	1	1	26	812	catalytic activity; protein binding	cytoplasm; mitochondrion; organelle lumen	metabolic process	Pf00155	396533	P00508	5.06836e+07	9.68012e+07	2.50035e+07	6.03466e+07	3.09339e+07	2.50943e+07	2.43758e+08	3.35673e+07	3.38622e+07	6.74696e+07	6.96504e+07	2.15059e+07	1.1438e+08	8.1387e+07	2.36195e+08	1.00901e+08	1.61975e+08	2.32763e+08	3.04587e+07	4.72178e+07	3.50167e+07	4.29643e+07	4.79871e+07	2.59984e+07	2.66204e+07	2.74469e+07	2.47681e+07	7.72507e+07	2.13428e+07	4.08161e+07	P00508	189	158	181	183	222	214
F1P180	Aspartate aminotransferase OS=Gallus gallus GN=GOT2 PE=3 SV=2 - [F1P180_CHICK]	68.79	1	1	26	816	catalytic activity	cytoplasm; membrane; mitochondrion	metabolic process; transport; response to stimulus			F1P180	5.06836e+07	9.68012e+07	2.50035e+07	6.03466e+07	3.09339e+07	2.50943e+07	2.43758e+08	3.35673e+07	3.38622e+07	6.74696e+07	6.96504e+07	2.15059e+07	1.1438e+08	8.1387e+07	2.36195e+08	1.00901e+08	1.61975e+08	2.32763e+08	3.04587e+07	4.72178e+07	3.50167e+07	4.29643e+07	4.79871e+07	2.59984e+07	2.66204e+07	2.74469e+07	2.47681e+07	7.72507e+07	2.13428e+07	4.08161e+07	F1P180	190	159	182	184	223	215
F1NFC6	Uncharacterized protein (Fragment) OS=Gallus gallus GN=RPS4X PE=2 SV=2 - [F1NFC6_CHICK]	54.2	2	16	16	350	RNA binding; structural molecule activity	cytoplasm; ribosome	metabolic process; development; cell proliferation; regulation of biological process	Pf00900; Pf08071		F1NFC6	3.79928e+07	4.63371e+07	1.56319e+07	7.40273e+07	4.47574e+07	1.99333e+07	1.47465e+08	6.87324e+07	5.46216e+07	7.57874e+07	6.4309e+07	1.20367e+07	1.09819e+08	1.16679e+08	1.83268e+08	5.32181e+07	6.7349e+07	9.45931e+07	4.01032e+07	6.12317e+07	5.4858e+07	4.12184e+07	4.35078e+07	2.24152e+07	4.16838e+07	1.89762e+07	3.11297e+07	5.75767e+07	1.0995e+07	4.07303e+07	F1NFC6	234	291	263	159	163	246
R4GKX4	Uncharacterized protein (Fragment) OS=Gallus gallus PE=4 SV=1 - [R4GKX4_CHICK]	52.99	1	10	12	384	nucleotide binding					R4GKX4	2.85818e+07	3.38764e+07	1.94357e+07	5.59782e+07	3.38842e+07	2.11064e+07	8.68625e+07	3.62082e+07	3.81336e+07	4.26149e+07	4.07951e+07	2.11458e+07	4.72401e+07	3.72669e+07	9.32305e+07	4.90897e+07	7.38783e+07	8.86644e+07	3.56843e+07	6.36325e+07	4.6086e+07	6.63317e+07	4.66482e+07	4.0962e+07	3.47349e+07	3.53396e+07	4.54282e+07	6.35894e+07	2.5995e+07	4.00194e+07	R4GKX4	285	358	226	195	208	239
F1NT19	Superoxide dismutase OS=Gallus gallus GN=SOD2 PE=3 SV=1 - [F1NT19_CHICK]	79.46	1	11	11	254	antioxidant activity; catalytic activity; metal ion binding	cytoplasm; mitochondrion; membrane	response to stimulus; cell communication; cell death; cell organization and biogenesis; regulation of biological process; development; metabolic process; cell proliferation; cell differentiation	Pf00081; Pf02777		F1NT19	1.80572e+07	3.77958e+07	3.36584e+07	4.18747e+07	1.61983e+07	3.22825e+07	2.85997e+08	6.82478e+07	5.45687e+07	4.07181e+07	1.77179e+08	2.92339e+07	7.46515e+07	4.17213e+07	372596237	1.34266e+08	1.19681e+08	2.21716e+08	3.18709e+07	3.69062e+07	3.20007e+07	4.62773e+07	5.91183e+07	1.9022e+07	3.48298e+07	3.63535e+07	1.94737e+07	2.95409e+07	2.06768e+07	3.9725e+07	F1NT19	387	331	153	248	354	178
E1C006	Proteasome subunit alpha type OS=Gallus gallus GN=PSMA2 PE=3 SV=1 - [E1C006_CHICK]	62.39	1	11	11	232	catalytic activity	proteasome; cytoplasm; nucleus	metabolic process	Pf00227; Pf10584	420772	E1C006	2.93183e+07	3.4833e+07	7.34767e+06	8.27829e+06	2.54129e+07	1.28251e+07	1.14765e+08	2.16263e+07	3.80285e+07	3.63474e+07	3.22784e+07	1.22247e+07	2.57272e+07	1.65247e+07	7.53271e+07	2.81167e+07	4.16232e+07	5.55766e+07	3.01808e+07	3.03478e+07	1.55788e+07	4.09649e+07	4.28488e+07	2.10722e+07	2.33541e+07	1.09818e+07	2.93072e+07	2.83088e+07	5.66113e+06	3.87342e+07	E1C006	281	347	407	720	259	342
R4GF89	Uncharacterized protein OS=Gallus gallus GN=SFN PE=3 SV=1 - [R4GF89_CHICK]	15.04	1	1	4	105	protein binding	nucleus; cytoplasm	metabolic process; regulation of biological process; cell communication; cell death; cell organization and biogenesis; response to stimulus; cell proliferation; cell differentiation; development; cell growth; transport	Pf00244	408037	R4GF89	4.48792e+07	6.30081e+07	3.97268e+06	3.04189e+07	3.15549e+07	5.30045e+07	1.88139e+08	2.28105e+07	5.15351e+07	1.22663e+08	1.00515e+08	2.38673e+07	6.22653e+07	3.51745e+07	3.43302e+08	9.45792e+07	1.25369e+08	3.4201e+08	1.95604e+07	2.37157e+07	2.57431e+07	5.10359e+07	8.65625e+07	5.59129e+07	6.9005e+07	1.25081e+08	3.26115e+07	6.10129e+07	1.90202e+07	3.85548e+07	R4GF89	206	231	607	317	220	125
P00337	L-lactate dehydrogenase B chain OS=Gallus gallus GN=LDHB PE=1 SV=3 - [LDHB_CHICK]	83.48	1	22	22	651	nucleotide binding; catalytic activity	cytoplasm; mitochondrion; cytosol	metabolic process	Pf00056; Pf02866	373997	P00337	4.59805e+07	5.70591e+07	8.29303e+06	5.86286e+07	2.98438e+07	2.40279e+07	2.26252e+08	3.62005e+07	4.53269e+07	8.01529e+07	1.47403e+08	1.46174e+07	1.40638e+08	7.81734e+07	3.14565e+08	1.43725e+08	1.54068e+08	1.35638e+08	2.19282e+07	2.59661e+07	1.82503e+07	2.54442e+07	7.09986e+07	1.6291e+07	3.36186e+07	2.2966e+07	2.47718e+07	4.26012e+07	1.04428e+07	3.82538e+07	P00337	200	250	378	191	229	218
F1NSS4	Non-specific lipid-transfer protein (Fragment) OS=Gallus gallus GN=SCP2 PE=4 SV=2 - [F1NSS4_CHICK]	67.34	1	2	29	389	catalytic activity; protein binding; transporter activity	nucleus; cytoplasm; mitochondrion	metabolic process; cell organization and biogenesis; transport; regulation of biological process	Pf00108; Pf02036; Pf02803		F1NSS4	2.43137e+07	3.40811e+07	1.93838e+07	1.97591e+07	1.4848e+07	1.30472e+07	8.27891e+07	3.86388e+07	3.3357e+07	2.819e+07	3.18433e+07	1.05317e+07	4.9508e+07	5.01243e+07	8.80925e+07	3.85793e+07	6.39371e+07	56844987	1.95577e+07	3.22115e+07	2.86144e+07	6.0779e+07	2.70587e+07	1.51806e+07	1.34281e+07	1.71474e+07	1.988e+07	3.91491e+07	1.73243e+07	3.82052e+07	F1NSS4	315	355	227	419	377	338
Q07598	Non-specific lipid-transfer protein (Fragment) OS=Gallus gallus GN=SCP2 PE=2 SV=1 - [NLTP_CHICK]	63.8	1	1	28	390	catalytic activity; protein binding	nucleus; cytoplasm; mitochondrion	transport; cell organization and biogenesis; metabolic process	Pf00108; Pf02036; Pf02803	396550	Q07598	2.43137e+07	3.40811e+07	1.93838e+07	1.97591e+07	1.4848e+07	1.30472e+07	8.27891e+07	3.86388e+07	3.3357e+07	2.819e+07	3.18433e+07	1.05317e+07	3.2415e+07	5.01243e+07	8.80925e+07	3.85793e+07	6.39371e+07	56844987	1.95577e+07	3.22115e+07	2.86144e+07	6.0779e+07	2.70587e+07	1.51806e+07	1.34281e+07	1.71474e+07	1.988e+07	3.91491e+07	1.73243e+07	3.82052e+07	Q07598	316	356	228	420	378	339
Q9YGW6	Ezrin OS=Gallus gallus GN=EZR PE=2 SV=1 - [Q9YGW6_CHICK]	53.16	1	21	31	699	protein binding	nucleus; organelle lumen; cytoplasm; cytosol; cytoskeleton; membrane	metabolic process; transport; cell organization and biogenesis	Pf00373; Pf00769; Pf09379; Pf09380	395701	Q9YGW6	1.7179e+07	4.70184e+07	8.93411e+06	3.55194e+07	1.94068e+07	1.51495e+07	1.33619e+08	3.98875e+07	3.494e+07	3.72684e+07	5.39869e+07	1.06599e+07	6.65024e+07	5.37009e+07	1.0545e+08	8.05499e+07	1.04509e+08	1.93431e+08	2.70505e+07	2.63599e+07	1.8721e+07	3.45645e+07	4.98491e+07	1.73622e+07	2.54952e+07	2.69438e+07	1.72382e+07	5.55646e+07	1.68863e+07	3.79834e+07	Q9YGW6	403	288	372	276	312	298
F1N9U8	Uncharacterized protein OS=Gallus gallus GN=ETFA PE=4 SV=2 - [F1N9U8_CHICK]	52.17	1	13	13	419	catalytic activity; nucleotide binding	cytoplasm; mitochondrion	metabolic process			F1N9U8	4.20981e+07	1.06168e+08	2.2427e+07	4.30777e+07	2.21205e+07	1.95259e+07	1.89896e+08	4.46216e+07	4.88511e+07	6.35258e+07	1.56351e+08	1.50369e+07	1.09438e+08	1.0105e+08	4.02766e+08	6.64836e+07	8.47612e+07	1.50601e+08	1.43091e+07	2.58659e+07	1.87351e+07	4.68441e+07	3.66679e+07	1.97751e+07	2.68184e+07	2.1301e+07	1.70105e+07	57706731	1.76226e+07	3.79569e+07	F1N9U8	214	148	197	244	288	251
O93277	WD repeat-containing protein 1 OS=Gallus gallus GN=WDR1 PE=2 SV=1 - [WDR1_CHICK]	75.04	2	33	33	683	protein binding	cytoplasm; cytoskeleton		Pf00400	422842	O93277	6.61438e+07	1.02016e+08	3.34706e+07	6.47715e+07	4.03635e+07	4.83098e+07	2.81383e+08	8.18255e+07	7.62995e+07	8.13531e+07	9.93836e+07	2.75725e+07	111437633	7.38597e+07	1.58321e+08	1.28055e+08	1.52436e+08	2.11159e+08	3.13346e+07	5.06491e+07	2.88433e+07	5.62431e+07	6.0596e+07	3.30761e+07	4.83496e+07	3.32601e+07	3.0732e+07	5.69953e+07	1.79858e+07	3.78497e+07	O93277	152	150	154	173	178	133
E1BV34	Uncharacterized protein OS=Gallus gallus GN=Gga.3145 PE=4 SV=1 - [E1BV34_CHICK]	55.33	1	26	36	571	RNA binding; protein binding	nucleus; organelle lumen; cytoplasm; cytoskeleton; membrane; extracellular	cellular component movement; regulation of biological process	Pf00373; Pf00769; Pf09379; Pf09380		E1BV34	1.76714e+07	4.96986e+07	1.02729e+07	3.66089e+07	2.13185e+07	1.65642e+07	1.48328e+08	4.17469e+07	3.91356e+07	4.36941e+07	5.89458e+07	1.25647e+07	7.18168e+07	5.37009e+07	1.17832e+08	7.65155e+07	1.0328e+08	1.93431e+08	2.84938e+07	2.63599e+07	1.8721e+07	3.28621e+07	4.93081e+07	1.79685e+07	2.67834e+07	2.70398e+07	1.78027e+07	5.45572e+07	1.64895e+07	3.77047e+07	E1BV34	394	276	345	271	294	283
F1NQD9	Radixin (Fragment) OS=Gallus gallus GN=RDX PE=4 SV=2 - [F1NQD9_CHICK]	27.49	2	7	18	199	protein binding	cytoplasm; cytoskeleton; membrane	cell organization and biogenesis	Pf00373; Pf00769; Pf09379; Pf09380		F1NQD9	1.7179e+07	4.50099e+07	7.95287e+06	3.49447e+07	2.00372e+07	1.59836e+07	1.48328e+08	4.17469e+07	3.49897e+07	4.12221e+07	5.47671e+07	1.06562e+07	6.65024e+07	5.37009e+07	9.84616e+07	7.40502e+07	1.02898e+08	1.93431e+08	2.72362e+07	2.63599e+07	1.8721e+07	3.18736e+07	4.90242e+07	1.74277e+07	2.62714e+07	2.65501e+07	1.73911e+07	5.45572e+07	1.64895e+07	3.77047e+07	F1NQD9	404	304	391	280	308	292
E1BVX5	Uncharacterized protein OS=Gallus gallus GN=LOC100859609 PE=4 SV=2 - [E1BVX5_CHICK]	30.8	1	1	9	134	nucleotide binding; metal ion binding			Pf00076	100859609	E1BVX5	5.68578e+06	1.07085e+07	6.81523e+06	3.11845e+07	2.4425e+07	1.4451e+07	2.5347e+07	2.78514e+07	1.23867e+07	8.12845e+06	6.22683e+06	2.32424e+07	673488	991312	1.98118e+06	5.17146e+07	6.79736e+07	7.8462e+07	3.45203e+07	5.51113e+07	4.5492e+07	9.35612e+07	4.53286e+07	1.09106e+07	3.14495e+07	3.52653e+07	3.94982e+07	6.6144e+07	2.96066e+07	3.75582e+07	E1BVX5	785	706	427	309	267	311
Q5ZMI0	Uncharacterized protein OS=Gallus gallus GN=SRSF7 PE=2 SV=1 - [Q5ZMI0_CHICK]	36.77	2	2	10	160	nucleotide binding; metal ion binding			Pf00076	426265	Q5ZMI0	7.18114e+06	1.29663e+07	7.66273e+06	3.12867e+07	2.45442e+07	1.4451e+07	2.84234e+07	2.43698e+07	1.63841e+07	9.28193e+06	1.35204e+07	2.32424e+07	673488	1.45729e+07	2.51323e+07	5.17146e+07	6.79736e+07	8.51549e+07	3.45203e+07	5.51113e+07	4.5492e+07	9.35612e+07	4.53286e+07	1.09106e+07	3.46063e+07	3.96502e+07	4.00793e+07	4.82039e+07	2.96066e+07	3.75582e+07	Q5ZMI0	698	628	398	308	265	310
F1NYA9	Uncharacterized protein OS=Gallus gallus GN=EEF1B2 PE=2 SV=1 - [F1NYA9_CHICK]	70.09	2	13	17	342	RNA binding	cytoplasm	metabolic process	Pf00736	395723	F1NYA9	4.07844e+07	7.20638e+07	2.58819e+07	4.11626e+07	5.00373e+07	2.64528e+07	2.74875e+08	6.94406e+07	1.0418e+08	5.39193e+07	1.22531e+08	2.8663e+07	6.95644e+07	5.8513e+07	4.84758e+08	6.32052e+07	6.78126e+07	1.0621e+08	3.77715e+07	6.15937e+07	3.55158e+07	9.45174e+07	8.24654e+07	5.75188e+07	6.91084e+07	1.62124e+07	5.88423e+07	7.05551e+07	2.30534e+07	3.68763e+07	F1NYA9	222	204	176	251	142	204
F1P1D2	Uncharacterized protein OS=Gallus gallus GN=CDD PE=4 SV=2 - [F1P1D2_CHICK]	53.02	2	11	11	228						F1P1D2	1.40954e+06	199733	1.56866e+06	3.26159e+07	3.81706e+06	7.07464e+06	4.76967e+06	3.01636e+07	3.84977e+07	8.22718e+06	5.53202e+06	1.45368e+07	8.14905e+06	0	1.91236e+07	1.29756e+07	1.15502e+07	3.72606e+07	2.41684e+07	2.7887e+07	1.89601e+07	1.0008e+08	1.11905e+08	2.20624e+07	3.97748e+07	8.6236e+07	9.80257e+06	5.27407e+07	1.0557e+07	3.67547e+07	F1P1D2	1281	1327	928	296	821	503
Q05744	Cathepsin D OS=Gallus gallus GN=CTSD PE=1 SV=1 - [CATD_CHICK]	55.78	1	15	15	370	catalytic activity	extracellular; cytoplasm; mitochondrion; vacuole	cell communication; cell organization and biogenesis; metabolic process; response to stimulus	Pf00026; Pf07966	396090	Q05744	3.54382e+07	7.84476e+07	1.80573e+07	4.02475e+07	1.87174e+07	1.69739e+07	1.97343e+08	5.13524e+07	4.05447e+07	5.12808e+07	1.06228e+08	1.44341e+07	1.14431e+08	1.20707e+08	2.88144e+08	1.09594e+08	1.41275e+08	2.26698e+08	2.94218e+07	3.96898e+07	3.48706e+07	8.39923e+07	5.76356e+07	2.79008e+07	2.46564e+07	3.16946e+07	2.25924e+07	6.33868e+07	2.14688e+07	3.65652e+07	Q05744	243	195	234	255	322	277
E1BZF9	Uncharacterized protein OS=Gallus gallus PE=4 SV=2 - [E1BZF9_CHICK]	55.86	1	19	19	547	receptor activity	extracellular; membrane	transport			E1BZF9	4.80858e+07	1.53534e+08	6.82484e+07	6.05811e+08	2.3931e+07	1.76438e+08	5.22922e+07	3.97186e+07	4.36797e+07	1.43008e+07	1.7486e+07	2.34026e+07	6.07991e+07	2.29438e+07	6.20481e+07	7.43615e+07	1.14806e+08	2.04079e+08	1.78775e+07	2.77459e+07	3.8105e+07	1.65487e+09	2.51143e+08	4.63416e+07	4.51161e+07	8.81042e+07	7.69116e+07	1.20316e+08	4.15834e+07	3.65079e+07	E1BZF9	195	111	79	35	270	44
E1C903	Uncharacterized protein OS=Gallus gallus GN=PABPC4 PE=4 SV=2 - [E1C903_CHICK]	21.64	1	3	13	234	nucleotide binding; RNA binding	nucleus; cytoplasm		Pf00076; Pf00658		E1C903	2.32143e+07	4.70208e+07	7.60075e+06	3.60673e+07	3.06443e+07	1.25827e+07	1.65357e+08	3.82817e+07	3.8535e+07	4.55245e+07	5.19787e+07	1.49938e+07	4.86787e+07	3.62518e+07	1.78216e+08	4.561e+07	4.98611e+07	7.68081e+07	2.48947e+07	3.58232e+07	2.78756e+07	2.13942e+07	3.16858e+07	1.71186e+07	2.01208e+07	1.98172e+07	2.15638e+07	5.33708e+07	1.46106e+07	3.60934e+07	E1C903	325	287	400	273	226	347
F1N9D8	Cathepsin B OS=Gallus gallus GN=CTSB PE=3 SV=2 - [F1N9D8_CHICK]	59.12	1	1	17	674	catalytic activity	nucleus; organelle lumen; cytoplasm; mitochondrion; vacuole	metabolic process; regulation of biological process; response to stimulus			F1N9D8	4.58808e+07	8.80458e+07	4.78037e+07	3.42144e+07	2.25678e+07	1.17052e+07	1.76178e+08	6.00961e+07	4.25159e+07	3.42554e+07	4.52938e+07	1.84851e+07	5.56008e+07	5.02744e+07	1.43445e+08	1.06825e+08	1.72811e+08	2.05165e+08	4.35957e+07	3.96541e+07	4.25648e+07	9.3507e+07	5.26784e+07	2.78381e+07	2.23221e+07	2.90216e+07	2.58331e+07	5.66152e+07	2.26652e+07	3.58488e+07	F1N9D8	202	174	119	286	279	369
P43233	Cathepsin B OS=Gallus gallus GN=CTSB PE=2 SV=1 - [CATB_CHICK]	59.71	1	2	18	710	catalytic activity	cytoplasm; vacuole	metabolic process; regulation of biological process	Pf00112; Pf08127	396329	P43233	4.58808e+07	8.80458e+07	4.78037e+07	3.42144e+07	2.25678e+07	1.17052e+07	1.76178e+08	6.00961e+07	4.25159e+07	3.42554e+07	4.52938e+07	1.84851e+07	5.56008e+07	5.02744e+07	1.43445e+08	1.06825e+08	1.72811e+08	2.05165e+08	4.35957e+07	3.96541e+07	4.25648e+07	9.3507e+07	5.26784e+07	2.78381e+07	2.23221e+07	2.90216e+07	2.58331e+07	5.66152e+07	2.26652e+07	3.58488e+07	P43233	203	175	120	287	280	370
Q2IAL6	Cathelicidin-3 OS=Gallus gallus GN=CATHL3 PE=1 SV=1 - [CTHL3_CHICK]	43.05	2	1	5	109		extracellular; membrane	defense response; response to stimulus	Pf00666	414337	Q2IAL6	0	0	252129	6.30785e+06	566292	0	0	2.53141e+06	5.63504e+06	0	0	460333	5.64733e+06	607769	0	0	2.17844e+06	0	4.7318e+06	1.35547e+07	5.42465e+06	9.93134e+06	6.21286e+06	3.97599e+06	3.20579e+06	2.64272e+06	3.99559e+06	7.71901e+07	6.21432e+07	3.56833e+07	Q2IAL6	1500	1500	1200	816	1335	1500
C7G537	ADF actin binding protein OS=Gallus gallus GN=COTL1 PE=2 SV=1 - [C7G537_CHICK]	72.54	1	13	13	329	protein binding		defense response; response to stimulus	Pf00241	768420	C7G537	3.89394e+07	5.41203e+07	3.75418e+07	4.67564e+07	2.66404e+07	1.71885e+07	1.27889e+08	3.77044e+07	3.95582e+07	2.8448e+07	5.43092e+07	2.20811e+07	1.01438e+08	5.55324e+07	2.3994e+08	2.80456e+07	5.35324e+07	5.82768e+07	2.48198e+07	2.79066e+07	2.53701e+07	2.64911e+07	3.27206e+07	1.86596e+07	2.38101e+07	1.83837e+07	1.59273e+07	5.18809e+07	2.22265e+07	3.46434e+07	C7G537	232	262	142	228	253	274
F1NP51	Lamin-B2 OS=Gallus gallus GN=LMNB2 PE=2 SV=1 - [F1NP51_CHICK]	55.83	2	33	38	572	catalytic activity; motor activity; structural molecule activity	nucleus; membrane; cytoskeleton; organelle lumen		Pf00038; Pf00932; Pf01576; Pf09726; Pf12128		F1NP51	2.65591e+07	6.58412e+07	1.67017e+07	3.24336e+07	2.24232e+07	1.85681e+07	1.58971e+08	3.99939e+07	1.29706e+07	2.60252e+07	4.47688e+07	1.41743e+07	5.60205e+07	4.2622e+07	81125318	6.76839e+07	8.98175e+07	1.4376e+08	3.1211e+07	3.42055e+07	2.53473e+07	3.29131e+07	1.80689e+07	1.65729e+07	1.44615e+07	8.72955e+06	1.39381e+07	4.46267e+07	2.17847e+07	3.44056e+07	F1NP51	298	222	248	299	283	261
E1BWU1	Uncharacterized protein (Fragment) OS=Gallus gallus GN=Gga.30479 PE=4 SV=2 - [E1BWU1_CHICK]	64.67	2	33	33	476						E1BWU1	1.38064e+07	5.18431e+06	4.11075e+06	3.75652e+06	5.08943e+06	4.22208e+06	3.33889e+07	2.03206e+07	1.25052e+07	1.16984e+07	9.36422e+06	1.18575e+07	1.52251e+07	2.44547e+07	1.16447e+08	2.51471e+07	2.0355e+07	1.53335e+07	7.55702e+06	1.50425e+07	1.04641e+07	7.67567e+07	2.9654e+07	1.09103e+07	8.69851e+06	2.03178e+07	5.02469e+06	1.92326e+07	2.29723e+07	3.43406e+07	E1BWU1	476	983	594	1000	726	678
F1P2G4	Adenylyl cyclase-associated protein OS=Gallus gallus GN=CAP1 PE=3 SV=2 - [F1P2G4_CHICK]	60.52	1	21	24	808	protein binding	cytoplasm; cytoskeleton	cell organization and biogenesis; cellular component movement; transport	Pf01213; Pf07986; Pf08603	419680	F1P2G4	3.83342e+07	4.59149e+07	1.40106e+07	2.44366e+07	4.79273e+07	2.34869e+07	4.79802e+08	3.81542e+07	7.97937e+07	8.21994e+07	1.1304e+08	2.07664e+07	8.46395e+07	8.49358e+07	4.68641e+08	4.64334e+07	5.39703e+07	6.97842e+07	1.48613e+07	2.29954e+07	1.81379e+07	2.34691e+07	3.87267e+07	1.43732e+07	2.15642e+07	2.2381e+07	1.29568e+07	4.20883e+07	1.47911e+07	3.4313e+07	F1P2G4	233	294	279	359	152	221
E1C7T4	Uncharacterized protein OS=Gallus gallus GN=PRELP PE=4 SV=1 - [E1C7T4_CHICK]	57.75	1	21	21	768	structural molecule activity; protein binding	extracellular		Pf12799	419933	E1C7T4	5.06379e+07	1.12819e+08	3.08065e+07	9.1798e+07	6.99072e+07	7.52688e+07	5.40523e+08	1.56699e+08	1.56476e+08	1.91958e+08	3.61877e+08	9.64665e+07	3.53301e+08	3.39776e+08	8.51395e+08	5.936e+07	9.68817e+07	1.5911e+08	4.00296e+07	5.09641e+07	3.34719e+07	1.54884e+08	1.07372e+08	6.29404e+07	7.51577e+07	8.38049e+07	4.39073e+07	5.88687e+07	2.05127e+07	3.4272e+07	E1C7T4	191	139	161	130	113	95
H9L011	Uncharacterized protein OS=Gallus gallus GN=LOC426023 PE=4 SV=2 - [H9L011_CHICK]	52.63	3	15	15	288	RNA binding; protein binding		metabolic process; defense response; regulation of biological process; response to stimulus			H9L011	3.17843e+07	9.24854e+07	1.47366e+07	4.63147e+07	2.65664e+07	2.0167e+07	1.41949e+08	1.813e+07	2.76491e+07	5.95793e+07	3.48418e+07	1.00803e+07	9.19535e+07	7.3156e+07	1.49533e+08	9.35513e+07	1.19998e+08	2.16413e+08	2.73453e+07	4.04218e+07	3.0901e+07	2.6871e+07	3.07149e+07	1.74324e+07	2.28319e+07	1.32415e+07	1.67302e+07	5.4256e+07	1.38025e+07	3.42041e+07	H9L011	263	166	267	229	254	244
F1NBA4	Glutaredoxin-1 OS=Gallus gallus GN=GLRX PE=4 SV=2 - [F1NBA4_CHICK]	59.41	2	5	5	121	catalytic activity; protein binding	nucleus; cytoplasm; mitochondrion	cellular homeostasis; regulation of biological process; metabolic process			F1NBA4	2.05834e+07	4.22414e+07	2.13684e+07	1.60356e+07	1.17855e+07	9.02092e+06	0	2.49007e+07	2.10046e+07	2.72551e+07	4.31293e+07	8.39606e+06	1.63896e+07	1.9623e+06	1.08352e+08	4.44299e+07	5.86093e+07	1.09722e+08	1.16996e+07	9.2898e+06	6.55881e+06	3.23653e+07	1.65229e+07	8.62089e+06	1.18246e+07	9.14696e+06	9.79336e+06	6.13695e+07	1.75552e+07	3.41644e+07	F1NBA4	358	316	205	482	427	431
F1NH81	Uncharacterized protein (Fragment) OS=Gallus gallus GN=PABPC1 PE=2 SV=1 - [F1NH81_CHICK]	52.88	1	15	28	532	nucleotide binding; RNA binding			Pf00076; Pf00658		F1NH81	2.31874e+07	4.92938e+07	1.08872e+07	3.08262e+07	2.6984e+07	1.53937e+07	1.71895e+08	3.24285e+07	3.82687e+07	4.51795e+07	4.89879e+07	1.64921e+07	4.99308e+07	3.26092e+07	1.78216e+08	4.72571e+07	5.22199e+07	7.8263e+07	3.29079e+07	5.70925e+07	3.79887e+07	3.10241e+07	3.52963e+07	1.65223e+07	2.93338e+07	1.98172e+07	2.65371e+07	7.14471e+07	2.04215e+07	3.4135e+07	F1NH81	326	277	333	312	251	296
F1NPG2	Isocitrate dehydrogenase [NADP] (Fragment) OS=Gallus gallus GN=IDH1 PE=3 SV=1 - [F1NPG2_CHICK]	75.6	1	28	30	625	metal ion binding; catalytic activity; protein binding; nucleotide binding	cytoplasm; mitochondrion; cytosol	metabolic process; response to stimulus	Pf00180; Pf01960		F1NPG2	6.33964e+07	7.78755e+07	1.14569e+07	3.84484e+07	1.75261e+07	2.26583e+07	2.00019e+08	5.78022e+07	9.74143e+07	1.10217e+08	1.7178e+08	1.96499e+07	9.65134e+07	8.26754e+07	4.22504e+08	1.50444e+08	1.35564e+08	2.11748e+08	1.43309e+07	1.93236e+07	1.51899e+07	3.59889e+07	4.63002e+07	1.56876e+07	2.60066e+07	2.32405e+07	1.0782e+07	3.86147e+07	1.1202e+07	3.3663e+07	F1NPG2	157	197	321	263	333	227
F1P2J5	Uncharacterized protein OS=Gallus gallus GN=GNB1 PE=2 SV=1 - [F1P2J5_CHICK]	66.18	2	10	15	456	protein binding			Pf00400	419402	F1P2J5	5.58653e+07	1.2041e+08	1.94715e+07	7.79415e+07	4.51178e+07	4.67701e+07	2.55656e+08	4.6436e+07	9.20205e+07	9.70796e+07	1.25591e+08	1.34529e+07	2.46465e+08	1.54958e+08	2.92119e+08	1.91905e+08	2.16117e+08	3.40566e+08	3.62752e+07	3.34934e+07	2.85399e+07	3.62158e+07	5.04369e+07	2.07129e+07	3.65764e+07	2.7226e+07	2.23987e+07	3.1781e+07	1.72048e+07	3.35795e+07	F1P2J5	170	131	223	154	161	139
E1BW98	Uncharacterized protein OS=Gallus gallus GN=GNB4 PE=4 SV=2 - [E1BW98_CHICK]	64.12	1	8	14	252	protein binding	cytoplasm; membrane; vacuole		Pf00400	424974	E1BW98	5.58653e+07	8.49005e+07	1.25956e+07	3.04679e+07	1.93725e+07	3.37859e+07	1.72234e+08	1.74464e+07	6.91403e+07	6.61073e+07	7.81315e+07	6.27961e+06	2.30963e+08	1.48622e+08	2.38857e+08	1.84683e+08	2.16117e+08	323500071	3.62752e+07	3.34934e+07	2.85399e+07	3.62158e+07	3.83033e+07	1.52967e+07	2.64611e+07	2.7226e+07	2.23987e+07	2.70262e+07	1.4185e+07	3.35795e+07	E1BW98	171	178	303	316	313	174
F1P331	Uncharacterized protein (Fragment) OS=Gallus gallus GN=AKR7A2 PE=4 SV=1 - [F1P331_CHICK]	53.95	1	16	16	449	catalytic activity	cytoplasm; mitochondrion	metabolic process	Pf00248		F1P331	5.08346e+07	9.50336e+07	2.27203e+07	5.62775e+07	1.84311e+07	1.63596e+07	2.17156e+08	6.78683e+07	5.90062e+07	1.06137e+08	1.32804e+08	1.39524e+07	2.24e+08	1.32575e+08	3.08893e+08	1.28611e+08	2.07441e+08	2.55073e+08	1.70013e+07	2.16057e+07	1.87413e+07	3.86565e+07	4.5245e+07	1.40652e+07	1.72932e+07	2.28808e+07	1.59051e+07	3.81121e+07	1.39757e+07	3.35711e+07	F1P331	186	161	195	193	326	285
H9L385	Hemopexin (Fragment) OS=Gallus gallus GN=HPX PE=4 SV=2 - [H9L385_CHICK]	68.38	1	18	18	482		extracellular	regulation of biological process; response to stimulus; metabolic process; cell communication; defense response			H9L385	8.00277e+06	2.36406e+07	1.07471e+07	3.23536e+07	3.677e+07	2.73783e+07	145854867	8.49783e+07	1.73317e+08	1.29239e+08	6.42541e+07	3.76291e+07	6.91276e+07	2.76058e+07	2.03505e+08	3.23614e+07	6.23692e+07	3.40183e+07	2.70228e+07	4.20312e+07	4.40449e+07	1.89023e+08	7.06204e+07	2.84657e+07	4.19513e+07	3.97824e+07	2.37414e+07	4.92651e+07	2.66489e+07	3.34807e+07	H9L385	662	439	336	301	190	201
Q6QLQ5	Cathelicidin-1 OS=Gallus gallus GN=CATHL1 PE=1 SV=1 - [CTHL1_CHICK]	42.57	1	3	7	54		extracellular; membrane	defense response; response to stimulus	Pf00666	414337	Q6QLQ5	0	0	252129	6.30785e+06	599367	0	0	2.53141e+06	3.67008e+06	0	0	460333	9.67915e+06	607769	0	0	2.17844e+06	0	3.85617e+06	1.2816e+07	4.96285e+06	9.93134e+06	1.11471e+07	3.4717e+06	3.69843e+06	3.55542e+06	2.38766e+06	7.71901e+07	6.21432e+07	3.32188e+07	Q6QLQ5	1500	1500	1199	815	1330	1500
Q6ITC7	40S ribosomal protein S13 OS=Gallus gallus GN=RPS13 PE=2 SV=3 - [RS13_CHICK]	47.68	1	8	8	175	RNA binding; structural molecule activity	nucleus; organelle lumen; cytoplasm; ribosome; cytosol	metabolic process; regulation of biological process	Pf00312; Pf08069	414782	Q6ITC7	3.78342e+07	9.74045e+07	3.87658e+07	5.30912e+07	3.40578e+07	1.37381e+07	1.31568e+08	5.59754e+07	6.45814e+07	7.30557e+07	5.55548e+07	2.243e+07	1.16547e+08	7.22685e+07	2.02903e+08	3.76991e+07	3.81586e+07	6.35558e+07	4.74398e+07	6.7396e+07	8.4903e+07	7.81052e+07	4.68621e+07	3.79303e+07	2.80367e+07	1.70242e+07	6.38897e+07	6.20567e+07	1.0804e+07	3.30364e+07	Q6ITC7	235	156	134	204	207	323
P02112	Hemoglobin subunit beta OS=Gallus gallus GN=HBB PE=1 SV=2 - [HBB_CHICK]	72.11	1	7	11	412	transporter activity; metal ion binding; protein binding	cytoplasm; cytosol	transport	Pf00042	396485	P02112	2.4391e+08	1.30244e+08	5.21127e+07	5.66325e+08	1.26247e+08	1.58188e+08	9.89439e+08	2.0513e+08	4.76569e+08	2.62082e+08	2.02317e+08	3.20421e+07	2.92183e+08	4.07298e+08	1.61097e+08	5.09668e+08	7.27428e+08	9.80263e+08	1.82453e+08	8.99567e+07	2.7979e+07	1.47608e+08	3.41252e+08	4.31024e+07	1.05744e+08	1.4299e+08	9.95765e+07	4.52016e+07	1.47143e+07	3.28977e+07	P02112	57	126	107	36	56	48
F1N9F8	Alcohol dehydrogenase [NADP(+)] OS=Gallus gallus GN=AKR1A1 PE=2 SV=1 - [F1N9F8_CHICK]	71.25	2	20	20	351	catalytic activity	cytoplasm; cytosol; membrane	metabolic process	Pf00248		F1N9F8	5.11029e+07	4.47961e+07	1.74267e+07	2.50791e+07	1.42794e+07	1.71034e+07	1.20215e+08	2.28294e+07	3.53536e+07	4.477e+07	5.8566e+07	1.18906e+07	6.84631e+07	5.51742e+07	1.78977e+08	8.01518e+07	1.24155e+08	1.37439e+08	2.0574e+07	2.77265e+07	2.11834e+07	4.31594e+07	3.9756e+07	2.0607e+07	2.12067e+07	2.57647e+07	1.49552e+07	4.33e+07	1.38582e+07	3.27311e+07	F1N9F8	184	305	242	355	386	275
F1P4V6	Uncharacterized protein (Fragment) OS=Gallus gallus GN=RPL31 PE=4 SV=2 - [F1P4V6_CHICK]	45.31	1	6	6	102	structural molecule activity	cytoplasm; ribosome; cytosol	metabolic process			F1P4V6	4.57176e+07	7.58071e+07	1.73261e+07	4.32084e+07	2.0864e+07	1.82839e+07	1.27633e+08	6.14594e+07	4.79398e+07	4.35377e+07	6.75239e+07	4.89566e+07	1.00873e+08	7.77355e+07	2.18468e+08	3.5012e+07	9.09483e+07	5.98753e+07	4.88165e+07	4.57438e+07	5.92621e+07	1.45558e+08	9.75605e+07	6.62235e+07	6.47386e+07	1.01273e+08	7.21767e+07	4.28411e+07	1.7988e+07	3.25165e+07	F1P4V6	204	198	243	241	300	265
Q09121	Eukaryotic translation initiation factor 5A-1 OS=Gallus gallus GN=EIF5A1 PE=1 SV=3 - [IF5A1_CHICK]	51.39	1	5	8	343	RNA binding	nucleus; membrane; cytoplasm; endoplasmic reticulum	metabolic process; transport; regulation of biological process; cell organization and biogenesis	Pf01287		Q09121	1.64456e+07	2.2902e+07	5.60261e+06	3.65413e+07	1.81414e+07	1.25699e+07	1.44153e+08	3.24016e+07	3.24591e+07	3.83318e+07	5.16163e+07	1.1044e+07	5.54189e+07	4.13676e+07	2.71782e+08	6.87353e+07	9.01887e+07	1.10927e+08	1.64058e+07	3.01404e+07	2.56653e+07	4.06883e+07	3.54013e+07	1.9596e+07	2.8368e+07	2.28991e+07	2.16883e+07	6.16572e+07	1.46585e+07	3.21436e+07	Q09121	421	448	486	272	327	349
Q08392	Glutathione S-transferase OS=Gallus gallus PE=2 SV=1 - [GSTA1_CHICK]	54.3	2	9	12	177	catalytic activity; protein binding		metabolic process	Pf00043; Pf02798	414896	Q08392	2.944e+07	1.63951e+07	5.67427e+06	5.36651e+07	2.09032e+07	1.45217e+07	1.35109e+08	3.96486e+07	2.40816e+07	2.61482e+07	4.28846e+07	7.07356e+06	7.17155e+07	6.63983e+07	8.66157e+07	7.04957e+07	8.85288e+07	1.42534e+08	3.35736e+07	3.41019e+07	1.30589e+07	2.54203e+07	1.63416e+07	5.85894e+06	5.69628e+06	1.52715e+07	6.96452e+06	3.74522e+07	1.24809e+07	3.20195e+07	Q08392	278	542	481	203	299	309
F1N9H3	Protein disulfide-isomerase OS=Gallus gallus GN=P4HB PE=3 SV=2 - [F1N9H3_CHICK]	64.27	3	29	29	673	catalytic activity	cytoplasm; endoplasmic reticulum	metabolic process; response to stimulus; cellular homeostasis; regulation of biological process; cell communication; cell death			F1N9H3	2.91389e+07	5.66429e+07	1.11765e+07	3.30023e+07	2.11044e+07	1.60888e+07	1.27366e+08	3.83766e+07	5.05274e+07	5.34046e+07	7.94589e+07	1.57141e+07	8.95444e+07	6.36925e+07	2.09391e+08	7.06299e+07	8.226e+07	1.28487e+08	1.67566e+07	2.2983e+07	2.33707e+07	2.07935e+07	2.83769e+07	1.56975e+07	2.30433e+07	1.62357e+07	1.11653e+07	5.24592e+07	1.88609e+07	3.18554e+07	F1N9H3	283	253	327	292	296	290
F1P5K0	Uncharacterized protein (Fragment) OS=Gallus gallus GN=PTBP1 PE=4 SV=2 - [F1P5K0_CHICK]	59.89	1	17	19	561	nucleotide binding; RNA binding	nucleus	metabolic process; regulation of biological process; cell differentiation			F1P5K0	2.91716e+07	5.11097e+07	1.29443e+07	2.4665e+07	2.09266e+07	1.39868e+07	9.19876e+07	3.22236e+07	3.01512e+07	3.3011e+07	4.28184e+07	1.41404e+07	6.03243e+07	4.02997e+07	1.37513e+08	3.70856e+07	5.19231e+07	8.25158e+07	2.69969e+07	3.02985e+07	2.45073e+07	3.10418e+07	2.58414e+07	1.89736e+07	2.47419e+07	2.09896e+07	2.05808e+07	4.64734e+07	1.27594e+07	3.18386e+07	F1P5K0	282	272	298	358	298	318
F1N828	Uncharacterized protein OS=Gallus gallus GN=LOC100858114 PE=4 SV=2 - [F1N828_CHICK]	81.71	1	7	7	217	catalytic activity; transporter activity		transport	Pf02939		F1N828	5.74403e+07	1.31759e+08	4.8373e+07	5.00457e+07	2.35828e+07	2.99399e+07	1.80571e+08	4.57841e+07	4.51623e+07	5.70952e+07	6.29742e+07	1.89343e+07	7.94349e+07	8.12686e+07	3.31078e+08	6.7996e+07	6.30106e+07	1.77929e+08	3.12361e+07	2.31753e+07	2.47664e+07	6.27543e+07	3.98865e+07	2.18741e+07	2.12566e+07	2.90316e+07	1.88045e+07	6.78886e+07	1.68612e+07	3.18114e+07	F1N828	167	122	117	220	271	189
D5M8S2	DJ-1 OS=Gallus gallus GN=DJ-1 PE=2 SV=1 - [D5M8S2_CHICK]	80.42	2	15	15	405	RNA binding; antioxidant activity; catalytic activity; protein binding	nucleus; cytoplasm; mitochondrion; cytosol; membrane	cell communication; metabolic process; defense response; response to stimulus; cell organization and biogenesis; reproduction; cell death; regulation of biological process; transport	Pf01965	395277	D5M8S2	2.62154e+07	3.79465e+07	1.85967e+07	3.92754e+07	1.27546e+07	8.46563e+06	100472028	1.87056e+07	2.09343e+07	3.94534e+07	5.50457e+07	1.52004e+07	1.14618e+08	4.56166e+07	1.9464e+08	5.68379e+07	4.94746e+07	9.19229e+07	1.53434e+07	2.75595e+07	2.34862e+07	5.8551e+07	3.66365e+07	3.46826e+07	2.39778e+07	2.94567e+07	2.76648e+07	4.337e+07	1.93635e+07	3.14973e+07	D5M8S2	303	330	232	261	411	446
H9KYU8	Uncharacterized protein OS=Gallus gallus PE=4 SV=2 - [H9KYU8_CHICK]	36.46	1	5	5	166	protein binding	nucleus; cytoplasm	metabolic process; regulation of biological process			H9KYU8	2.10235e+07	3.2775e+07	2.1509e+07	3.82787e+07	2.02063e+07	1.22353e+07	1.15549e+08	3.97227e+07	2.54732e+07	3.26169e+07	2.54155e+07	1.99089e+07	9.08945e+06	3.70229e+07	8.70078e+07	6.67375e+07	8.85969e+07	1.45854e+08	3.10308e+07	5.51792e+07	5.38953e+07	5.47989e+07	5.36017e+07	3.27519e+07	3.93488e+07	2.5674e+07	4.40091e+07	9.60714e+07	2.65254e+07	3.1459e+07	H9KYU8	352	362	203	265	306	353
Q5ZJ21	Uncharacterized protein OS=Gallus gallus GN=CTNND1 PE=2 SV=1 - [Q5ZJ21_CHICK]	69.85	1	30	30	560	protein binding	nucleus; cytoplasm; cytosol; membrane	development; cell differentiation; cell communication; regulation of biological process; response to stimulus	Pf00514	428852	Q5ZJ21	1.50788e+07	1.99745e+07	5.77449e+06	1.8072e+07	8.89382e+06	4.84626e+06	1.06699e+08	4.76121e+07	1.97988e+07	4.83521e+07	6.50921e+07	6.56809e+06	2.1709e+07	4.18402e+07	2.11877e+08	3.63619e+07	5.85338e+07	9.3088e+07	9.46931e+06	1.50069e+07	1.18821e+07	1.11462e+07	2.7202e+07	9.89778e+06	1.6421e+07	1.40704e+07	9.23575e+06	4.83052e+07	6.70652e+06	3.06425e+07	Q5ZJ21	453	487	471	442	533	635
F1NT57	Uncharacterized protein (Fragment) OS=Gallus gallus GN=AKR1B10 PE=4 SV=1 - [F1NT57_CHICK]	71.6	1	10	21	614	catalytic activity		metabolic process	Pf00248		F1NT57	2.96524e+08	3.83827e+08	6.89338e+07	1.19276e+08	4.5463e+07	5.39264e+07	5.80861e+08	1.31886e+08	1.15282e+08	1.02284e+08	1.75811e+08	3.47596e+07	2.64634e+08	3.35221e+08	7.39153e+08	2.04639e+08	5.02672e+08	3.46376e+08	3.04848e+07	2.4453e+07	2.78667e+07	4.44406e+07	6.15486e+07	2.43794e+07	2.15099e+07	2.69092e+07	3.66582e+07	6.52784e+07	1.75584e+07	3.05168e+07	F1NT57	48	53	77	107	157	122
F1P0G8	Uncharacterized protein OS=Gallus gallus GN=PALLD PE=4 SV=2 - [F1P0G8_CHICK]	31.52	2	34	34	766	protein binding	nucleus; cytoskeleton				F1P0G8	5.40571e+07	8.4598e+07	2.31867e+07	7.8251e+07	4.3151e+07	4.90601e+07	4.58828e+08	8.34093e+07	4.57897e+07	9.18819e+07	1.07201e+08	1.87286e+07	1.53187e+08	7.26825e+07	1.27054e+08	2.62117e+08	2.46884e+08	3.46447e+08	3.53489e+07	3.89074e+07	3.18164e+07	4.73265e+07	6.0903e+07	2.7285e+07	4.55851e+07	3.45267e+07	2.79082e+07	7.51921e+07	2.00257e+07	3.04791e+07	F1P0G8	176	179	191	152	167	132
F1NZ86	Stress-70 protein, mitochondrial OS=Gallus gallus GN=HSPA9 PE=3 SV=1 - [F1NZ86_CHICK]	61.04	2	33	33	688	nucleotide binding; protein binding	cytoplasm; mitochondrion; organelle lumen	cell organization and biogenesis; metabolic process; transport	Pf00012; Pf06723		F1NZ86	2.61061e+07	5.74764e+07	1.37739e+07	4.32349e+07	1.81019e+07	1.15122e+07	1.27075e+08	4.0412e+07	3.59935e+07	4.94345e+07	1.12345e+08	1.11236e+07	1.52965e+08	1.0197e+08	2.95025e+08	8.15308e+07	1.14789e+08	1.63471e+08	2.39689e+07	3.40923e+07	2.62594e+07	2.9134e+07	3.92756e+07	1.65494e+07	2.29269e+07	1.50596e+07	1.83166e+07	5.32907e+07	1.56305e+07	3.04715e+07	F1NZ86	305	248	282	240	328	379
Q5ZI72	Heterogeneous nuclear ribonucleoprotein D-like OS=Gallus gallus GN=HNRNPDL PE=2 SV=1 - [HNRDL_CHICK]	29.9	1	10	12	284	nucleotide binding; DNA binding; RNA binding	nucleus; cytoplasm	metabolic process; regulation of biological process	Pf00076	422601	Q5ZI72	2.03565e+07	3.29825e+07	1.78902e+07	2.29368e+07	1.10476e+07	7.24093e+06	4.11364e+07	1.84903e+07	1.86759e+07	1.67016e+07	2.02968e+07	1.0047e+07	2.68286e+07	2.10837e+07	2.90842e+07	4.72924e+07	6.69744e+07	5.64442e+07	2.10253e+07	4.24937e+07	32952276	5.14979e+07	2.88571e+07	2.47738e+07	2.27135e+07	1.32434e+07	1.42016e+07	5.99212e+07	1.79788e+07	3.04518e+07	Q5ZI72	360	360	236	379	452	492
F2Z4K7	40S ribosomal protein S3a OS=Gallus gallus GN=RPS3A PE=2 SV=1 - [F2Z4K7_CHICK]	67.05	1	19	19	503	structural molecule activity	nucleus; organelle lumen; cytoplasm; cytosol; ribosome	metabolic process; cell death; regulation of biological process	Pf01015	422477	F2Z4K7	2.94655e+07	4.0454e+07	1.7618e+07	3.82693e+07	2.58126e+07	1.86949e+07	8.8469e+07	4.1047e+07	4.4371e+07	5.78527e+07	3.66666e+07	1.68195e+07	7.73208e+07	5.39227e+07	9.49566e+07	6.28204e+07	1.13144e+08	1.58341e+08	3.63057e+07	6.5206e+07	6.2522e+07	6.15011e+07	6.15995e+07	3.10652e+07	3.58826e+07	1.7433e+07	4.51484e+07	6.82617e+07	1.70304e+07	3.02456e+07	F2Z4K7	277	321	239	266	258	260
E1C2L5	Uncharacterized protein (Fragment) OS=Gallus gallus GN=THOC4 PE=4 SV=2 - [E1C2L5_CHICK]	42.11	1	7	7	333	nucleotide binding	nucleus; spliceosomal complex	metabolic process; regulation of biological process; transport; response to stimulus			E1C2L5	1.77645e+07	6.8393e+06	4.40939e+06	2.7587e+07	1.92724e+07	1.21461e+07	7.74652e+07	3.23627e+07	2.57074e+07	3.63207e+07	1.60142e+07	1.14278e+07	3.01631e+07	1.9348e+07	6.8199e+07	3.14451e+07	3.30926e+07	3.92793e+07	1.82315e+07	4.26042e+07	2.68842e+07	7.26977e+07	3.48661e+07	3.09235e+07	27177178	2.98752e+07	2.43826e+07	4.33011e+07	1.78291e+07	2.99115e+07	E1C2L5	391	880	576	338	315	357
P02701	Avidin OS=Gallus gallus GN=AVD PE=1 SV=3 - [AVID_CHICK]	55.92	2	7	7	79		extracellular		Pf01382	396260	P02701	0	909766	2.11202e+06	1074569	0	0	0	2.46198e+06	6.69522e+06	1.07758e+07	1.15503e+06	1.1376e+06	4.88338e+06	0	6.26573e+06	0	5.98116e+06	0	1.18909e+06	882732	2.094e+06	3.50634e+07	6.229e+07	6.68443e+06	1.35051e+07	3.1215e+07	2.22879e+06	3.5562e+07	6.56963e+06	2.98004e+07	P02701	1500	1304	824	1300	1500	1500
F1N9Q2	Uncharacterized protein (Fragment) OS=Gallus gallus GN=GLO1 PE=4 SV=2 - [F1N9Q2_CHICK]	62.7	1	13	13	332	catalytic activity; metal ion binding		metabolic process; regulation of biological process; cell death			F1N9Q2	1.96656e+07	7.80699e+07	2.01465e+07	4.36852e+07	2.0114e+07	1.84933e+07	2.11647e+08	3.05578e+07	3.7932e+07	5.54011e+07	4.25134e+07	1.06984e+07	4.81765e+07	7.65291e+07	2.15407e+08	5.06447e+07	7.15895e+07	1.2763e+08	1.89861e+07	2.92596e+07	2.12538e+07	6.28298e+07	4.18168e+07	3.12123e+07	2.36231e+07	2.17768e+07	2.53129e+07	4.28035e+07	1.32507e+07	2.94336e+07	F1N9Q2	367	196	215	239	307	263
P23991	Alcohol dehydrogenase 1 OS=Gallus gallus GN=ADH1 PE=1 SV=2 - [ADH1_CHICK]	82.18	1	21	22	1003	nucleotide binding; catalytic activity; metal ion binding	cytoplasm	metabolic process	Pf00107; Pf08240	771920	P23991	3.45543e+08	7.42936e+08	1.18155e+08	1.22272e+08	4.91615e+07	5.37711e+07	6.83223e+08	1.24612e+08	1.62367e+08	1.53202e+08	2.39233e+08	4.12693e+07	5.15162e+08	7.09718e+08	1.13686e+09	5.35198e+08	7.64275e+08	1.37054e+09	1.68185e+07	2.53192e+07	2.14158e+07	6.44866e+07	7.52921e+07	3.87863e+07	2.09321e+07	4.70207e+07	2.84988e+07	2.98258e+07	8.55522e+06	2.92094e+07	P23991	45	30	53	106	145	123
E1C4V1	ATP synthase-coupling factor 6, mitochondrial OS=Gallus gallus GN=ATP5J PE=3 SV=2 - [E1C4V1_CHICK]	41.28	1	6	6	94	transporter activity; catalytic activity	cytoplasm; membrane; mitochondrion	metabolic process; transport			E1C4V1	8.86218e+06	1.16885e+07	0	5.44017e+07	3.57266e+06	5.5426e+06	2.55731e+07	5.23138e+07	5.17347e+07	1.78765e+07	0	8.24033e+06	7.17432e+07	0	0	6.32274e+07	9.06234e+07	9.22375e+07	3.80163e+07	7.57388e+07	4.48391e+07	4.42194e+06	3.64867e+07	1.01926e+06	2.90113e+07	2.89427e+07	2.51717e+07	7.15421e+07	4.17447e+07	2.90898e+07	E1C4V1	617	667	1500	199	864	597
F1NU56	Uncharacterized protein OS=Gallus gallus GN=RPS25 PE=4 SV=2 - [F1NU56_CHICK]	29.6	1	5	5	104		nucleus; organelle lumen; cytoplasm; ribosome; cytosol		Pf03297	770722	F1NU56	3.11579e+07	5.67647e+07	1.89217e+07	5.12586e+07	2.94414e+07	1.7489e+07	1.34909e+08	5.47545e+07	2.30832e+07	7.0076e+07	4.72436e+07	3.02061e+07	6.35491e+07	5.37097e+07	1.17835e+08	7.83014e+07	1.06068e+08	1.3036e+08	4.8386e+07	8.31035e+07	9.04856e+07	1.43049e+08	8.41257e+07	3.70143e+07	5.58389e+07	3.57352e+07	4.74897e+07	7.78504e+07	3.02731e+07	2.90852e+07	F1NU56	265	252	230	215	232	271
F1NIZ6	Uncharacterized protein (Fragment) OS=Gallus gallus GN=UBE2L3 PE=3 SV=2 - [F1NIZ6_CHICK]	67.57	1	9	9	317	catalytic activity; protein binding	nucleus; cytoplasm	metabolic process; regulation of biological process; cell proliferation; response to stimulus			F1NIZ6	3.06531e+07	7.23695e+07	2.18403e+07	4.142e+07	2.07487e+07	1.72804e+07	1.36597e+08	2.76488e+07	3.42118e+07	2.39956e+07	3.01057e+07	1.00086e+07	7.20297e+07	2.44175e+07	1.10675e+08	6.27506e+07	9.17524e+07	1.05722e+08	2.11069e+07	3.33682e+07	3.33435e+07	6.86402e+07	2.88408e+07	3.19894e+07	2.8789e+07	2.69439e+07	2.94789e+07	4.44966e+07	1.70781e+07	2.90621e+07	F1NIZ6	269	203	200	249	302	272
Q5ZL83	Uncharacterized protein OS=Gallus gallus GN=SUCLG1 PE=2 SV=1 - [Q5ZL83_CHICK]	60.73	1	10	10	277	catalytic activity	cytoplasm; mitochondrion; membrane	metabolic process	Pf00549; Pf02629	422932	Q5ZL83	4.32994e+07	6.60589e+07	3.1659e+07	3.50039e+07	2.23718e+07	1.61798e+07	1.17299e+08	3.58358e+07	4.33648e+07	4.80863e+07	6.29475e+07	1.31429e+07	1.15402e+08	6.13361e+07	9.58383e+07	1.18442e+08	1.4153e+08	1.89167e+08	2.48806e+07	4.29459e+07	3.41957e+07	4.55661e+07	7.63822e+07	8.04749e+06	1.33073e+07	1.24487e+07	2.11558e+07	5.00992e+07	1.61228e+07	2.89615e+07	Q5ZL83	210	221	160	279	285	287
F1N9Z7	Succinyl-CoA:3-ketoacid-coenzyme A transferase OS=Gallus gallus GN=OXCT1 PE=3 SV=2 - [F1N9Z7_CHICK]	60.35	1	26	26	590	catalytic activity	cytoplasm; mitochondrion	metabolic process			F1N9Z7	2.94394e+07	5.78922e+07	1.65195e+07	2.93673e+07	1.79585e+07	1.78225e+07	1.35946e+08	3.10223e+07	3.88372e+07	3.51898e+07	6.26459e+07	1.13779e+07	7.59772e+07	4.34306e+07	1.25768e+08	1.01326e+08	1.09521e+08	1.47168e+08	2.13344e+07	2.34481e+07	1.87969e+07	2.36234e+07	3.32646e+07	1.49082e+07	2.05414e+07	1.89101e+07	1.47381e+07	3.91601e+07	1.33955e+07	2.8949e+07	F1N9Z7	279	246	250	325	330	268
P02640	Villin-1 OS=Gallus gallus GN=VIL1 PE=1 SV=2 - [VILI_CHICK]	68.16	1	2	41	726	protein binding; metal ion binding; enzyme regulator activity	cytoplasm; cytoskeleton	cell organization and biogenesis; cell communication; regulation of biological process; response to stimulus; cellular component movement; cell death; metabolic process	Pf00626; Pf02209	396423	P02640	1.8265e+07	2.73101e+07	4.49215e+06	1.0196e+07	6.34637e+06	5.42541e+06	6.87646e+07	1.41916e+07	2.21421e+07	2.40056e+07	3.03954e+07	6.90015e+06	3.80371e+07	3.04068e+07	1.63836e+08	3.65886e+07	7.26059e+07	7.84146e+07	8.05157e+06	8.67045e+06	1.19094e+07	1.22148e+07	2.30159e+07	8.1368e+06	1.15503e+07	1.00652e+07	5.69339e+06	3.82271e+07	8.25296e+06	2.88639e+07	P02640	382	406	561	637	645	600
P47826	60S acidic ribosomal protein P0 OS=Gallus gallus GN=RPLP0 PE=2 SV=1 - [RLA0_CHICK]	55.7	2	13	13	334	structural molecule activity	cytoplasm; ribosome	metabolic process	Pf00428; Pf00466	395835	P47826	1.64266e+07	3.66673e+07	4.78235e+06	5.89711e+07	2.04644e+07	1.43675e+07	7.88533e+07	4.40021e+07	3.15955e+07	5.24922e+07	7.92336e+07	1.11758e+07	8.58043e+07	4.46728e+07	1.25884e+08	1.46508e+08	5.13613e+07	1.06537e+08	2.38938e+07	3.24377e+07	7.15727e+07	2.03299e+07	3.70584e+07	1.1833e+07	2.26786e+07	1.7619e+07	2.084e+07	4.26065e+07	1.20068e+07	2.88542e+07	P47826	422	335	532	190	304	315
F1N8J0	Uncharacterized protein OS=Gallus gallus GN=ACAA2 PE=3 SV=1 - [F1N8J0_CHICK]	73.8	1	22	22	494	catalytic activity	cytoplasm; mitochondrion; membrane	metabolic process; cell communication; cell death; cell organization and biogenesis; regulation of biological process; response to stimulus; transport	Pf00108; Pf02801; Pf02803		F1N8J0	4.04291e+07	1.14574e+08	1.50039e+07	4.0263e+07	1.57494e+07	2.1696e+07	1.90365e+08	3.25321e+07	4.87792e+07	3.87214e+07	8.4924e+07	1.16944e+07	7.24243e+07	7.49201e+07	3.01513e+08	1.13401e+08	1.26668e+08	2.42971e+08	2.34805e+07	2.75924e+07	1.78343e+07	4.39044e+07	5.69673e+07	2.76623e+07	3.34898e+07	3.16715e+07	2.4537e+07	3.97611e+07	1.31094e+07	2.8315e+07	F1N8J0	225	135	266	254	360	235
Q5ZL80	Uncharacterized protein OS=Gallus gallus GN=HNRNPM PE=2 SV=1 - [Q5ZL80_CHICK]	57.55	1	31	31	524	nucleotide binding; RNA binding; protein binding	nucleus; organelle lumen; spliceosomal complex	metabolic process	Pf00076; Pf11532; Pf11608	420054	Q5ZL80	1.76885e+07	3.18102e+07	1.17936e+07	3.05777e+07	1.65215e+07	1.44295e+07	9.0759e+07	2.7061e+07	2.3387e+07	2.61878e+07	3.54443e+07	9.44898e+06	4.14421e+07	3.03989e+07	8.64451e+07	3.50323e+07	5.53882e+07	7.27183e+07	2.17393e+07	2.94272e+07	2.37665e+07	2.13793e+07	3.09787e+07	1.19051e+07	1.69576e+07	1.5225e+07	1.34774e+07	2.98816e+07	1.58061e+07	2.81826e+07	Q5ZL80	393	367	315	315	349	312
F1NB68	Paxillin (Fragment) OS=Gallus gallus GN=PXN PE=4 SV=2 - [F1NB68_CHICK]	70.99	1	1	27	519	protein binding; metal ion binding	cytoskeleton; membrane	cell communication; metabolic process; regulation of biological process; response to stimulus; cellular component movement; cell organization and biogenesis; development			F1NB68	1.61226e+07	2.95961e+07	1.21733e+07	5.29956e+07	4.04683e+07	2.63185e+07	2.96792e+08	4.20864e+07	2.64875e+07	9.09801e+07	9.42599e+07	2.01249e+07	9.79372e+07	5.63407e+07	2.97232e+08	6.33355e+07	4.11411e+07	1.0166e+08	2.23906e+07	3.60613e+07	2.66492e+07	3.31644e+07	5.0886e+07	3.20316e+07	3.18386e+07	1.80984e+07	2.52123e+07	4.65494e+07	1.85601e+07	2.79434e+07	F1NB68	430	386	307	206	176	206
P49024	Paxillin OS=Gallus gallus GN=PXN PE=1 SV=1 - [PAXI_CHICK]	70.48	1	1	27	536	catalytic activity; signal transducer activity; protein binding; metal ion binding	cytoplasm; cytoskeleton	metabolic process; cell communication; cell organization and biogenesis; regulation of biological process; response to stimulus	Pf00412; Pf03535	395832	P49024	1.61226e+07	2.95961e+07	1.21733e+07	5.29956e+07	4.04683e+07	2.63185e+07	2.96792e+08	4.20864e+07	2.64875e+07	9.09801e+07	9.42599e+07	2.01249e+07	9.79372e+07	5.63407e+07	2.97232e+08	6.33355e+07	4.11411e+07	1.0166e+08	2.23906e+07	3.60613e+07	2.66492e+07	3.31644e+07	5.0886e+07	3.20316e+07	3.18386e+07	1.80984e+07	2.52123e+07	4.65494e+07	1.85601e+07	2.79434e+07	P49024	431	387	308	207	177	207
H9L366	Isocitrate dehydrogenase [NADP] OS=Gallus gallus GN=IDH2 PE=3 SV=2 - [H9L366_CHICK]	70.13	1	27	29	733	metal ion binding; catalytic activity; nucleotide binding	cytoplasm; mitochondrion; membrane	metabolic process			H9L366	4.4403e+07	1.11745e+08	1.86194e+07	7.5278e+07	2.75188e+07	3.19538e+07	2.47742e+08	8.77991e+07	5.09631e+07	5.70164e+07	134843822	1.87033e+07	1.89098e+08	8.86313e+07	3.187e+08	1.64714e+08	2.15908e+08	3.00608e+08	2.66538e+07	2.76231e+07	1.35731e+07	4.46587e+07	4.21676e+07	2.41841e+07	1.80935e+07	1.82535e+07	1.43983e+07	5.9432e+07	1.39329e+07	2.7835e+07	H9L366	208	140	231	158	244	180
Q90ZK7	Peptidyl-prolyl cis-trans isomerase OS=Gallus gallus GN=FKBP25 PE=2 SV=1 - [Q90ZK7_CHICK]	45.81	1	9	9	182	catalytic activity	nucleus	metabolic process	Pf00254	395353	Q90ZK7	1.63706e+07	8.22109e+06	1.75195e+06	7.18184e+06	1.26704e+07	5.75485e+06	7.51834e+07	2.79264e+07	2.32781e+07	1.36631e+07	2.71498e+07	1.42501e+07	2.11854e+07	1.29942e+07	3.93535e+07	4.97245e+07	3.8903e+07	6.28492e+07	1.26386e+07	1.89743e+07	2.26753e+07	3.94689e+07	1.13954e+07	3.91062e+06	1.8807e+07	2.87927e+07	1.60077e+07	2.46038e+07	1.09305e+07	2.76618e+07	Q90ZK7	424	812	887	769	416	582
F1N8Y3	Uncharacterized protein OS=Gallus gallus GN=CBR1 PE=3 SV=1 - [F1N8Y3_CHICK]	73.19	1	17	17	492	catalytic activity		metabolic process	Pf00106; Pf08659		F1N8Y3	8.38773e+07	1.84942e+08	3.85633e+07	6.36352e+07	1.06572e+07	8.67413e+06	3.40053e+08	1.63614e+08	1.69036e+08	1.09785e+08	1.68987e+08	2.97515e+07	4.16529e+08	2.02977e+08	661631875	1.39534e+08	2.63854e+08	3.66406e+08	3.18048e+07	2.66172e+07	2.36199e+07	1.10573e+08	2.35477e+07	3.87226e+07	2.41459e+07	1.8233e+07	2.75932e+07	6.04842e+07	5.68319e+06	2.75062e+07	F1N8Y3	128	96	136	175	472	442
Q5ZME2	Malate dehydrogenase, cytoplasmic OS=Gallus gallus GN=MDH1 PE=2 SV=1 - [MDHC_CHICK]	75.45	1	19	19	343	nucleotide binding; catalytic activity	cytoplasm; mitochondrion; cytoskeleton	metabolic process	Pf00056; Pf02866	421281	Q5ZME2	6.49735e+07	5.01742e+07	1.68371e+07	7.95594e+07	2.59539e+07	13444249	2.94637e+08	6.80903e+07	4.47121e+07	7.5419e+07	8.99741e+07	8.14045e+06	1.22646e+08	7.74707e+07	1.28836e+08	1.39014e+08	1.72968e+08	3.15589e+08	1.34121e+07	2.18119e+07	19736818	4.22579e+07	7.28942e+07	2.6568e+07	3.72581e+07	1.44356e+07	2.78145e+07	5.90535e+07	1.47712e+07	2.74989e+07	Q5ZME2	155	275	247	146	257	327
F1P3P3	Uncharacterized protein OS=Gallus gallus GN=ARHGDIA PE=4 SV=1 - [F1P3P3_CHICK]	60.29	1	13	13	398	enzyme regulator activity	membrane; cytoplasm	cell communication; regulation of biological process; response to stimulus; metabolic process	Pf02115		F1P3P3	3.06781e+07	5.2489e+07	2.50249e+07	2.34681e+07	2.81699e+07	1.49553e+07	9.60228e+07	5.74467e+07	6.17371e+07	4.24519e+07	2.94065e+07	2.1976e+07	1.10913e+08	3.7433e+07	9.11435e+07	5.6001e+07	7.60155e+07	9.42489e+07	2.09674e+07	3.21866e+07	2.48768e+07	5.17545e+07	3.84872e+07	2.07792e+07	3.73404e+07	1.44408e+07	2.5168e+07	4.67412e+07	2.03593e+07	2.74664e+07	F1P3P3	268	268	180	371	240	304
E1BVH4	Uncharacterized protein (Fragment) OS=Gallus gallus GN=SEPT7 PE=3 SV=2 - [E1BVH4_CHICK]	63.61	1	18	20	425	nucleotide binding; protein binding	cytoskeleton; nucleus; organelle lumen; cytoplasm; membrane	cell organization and biogenesis	Pf00735		E1BVH4	3.40647e+07	4.56762e+07	6.34966e+06	3.26701e+07	3.63561e+07	2.60614e+07	1.70715e+08	5.32823e+07	5.64914e+07	6.09956e+07	1.083e+08	1.55776e+07	9.16086e+07	8.53945e+07	2.97088e+08	4.22171e+07	7.67468e+07	9.14166e+07	1.55799e+07	2.26256e+07	2.46856e+07	3.18932e+07	3.76123e+07	2.09442e+07	2.46668e+07	2.20159e+07	2.00302e+07	3.24091e+07	1.21922e+07	2.74612e+07	E1BVH4	249	296	444	294	194	208
F1NWG2	Uncharacterized protein (Fragment) OS=Gallus gallus GN=CTSC PE=3 SV=1 - [F1NWG2_CHICK]	48.38	1	15	15	281	catalytic activity; enzyme regulator activity		response to stimulus; metabolic process; cell death; cell communication; regulation of biological process	Pf00112; Pf03051; Pf08773		F1NWG2	6.03069e+06	9.3233e+06	1.27009e+07	2.71622e+07	7.37186e+06	6.66771e+06	2.13065e+07	2.98482e+07	2.3937e+07	2.12454e+07	2.94489e+07	6.6447e+06	44485571	1.63247e+07	4.25582e+07	2.74994e+07	3.62588e+07	5.86157e+07	3.36435e+07	3.01783e+07	2.72766e+07	3.92107e+07	4.28143e+07	1.84184e+07	1.49072e+07	1.69465e+07	1.88608e+07	3.24516e+07	1.54471e+07	2.72173e+07	F1NWG2	768	746	300	340	596	520
E1BT93	Uncharacterized protein (Fragment) OS=Gallus gallus GN=ALDH2 PE=3 SV=2 - [E1BT93_CHICK]	78.67	1	31	34	963	catalytic activity	cytoplasm; mitochondrion	metabolic process			E1BT93	1.18505e+08	1.93583e+08	3.03483e+07	6.47053e+07	2.75218e+07	3.5651e+07	6.16515e+08	9.9939e+07	1.35705e+08	1.6971e+08	3.22645e+08	3.0958e+07	3.17551e+08	3.67697e+08	896903693	1.95412e+08	3.54393e+08	3.94773e+08	1.78436e+07	1.68747e+07	1.04044e+07	4.07862e+07	5.83831e+07	2.13179e+07	2.99702e+07	3.20765e+07	1.44562e+07	3.25045e+07	9.49183e+06	2.6932e+07	E1BT93	97	95	164	174	243	165
P14315	F-actin-capping protein subunit beta isoforms 1 and 2 OS=Gallus gallus GN=CAPZB PE=1 SV=3 - [CAPZB_CHICK]	75.45	1	18	18	549	protein binding	cytoplasm; cytosol; cytoskeleton; membrane	cell organization and biogenesis; regulation of biological process; cell differentiation; development; cell communication; response to stimulus	Pf01115	396418	P14315	1.70132e+07	3.17178e+07	1.25627e+07	4.46503e+07	1.51036e+07	1.57045e+07	1.66442e+08	3.25092e+07	2.74175e+07	3.72008e+07	3.87519e+07	9.36133e+06	7.40801e+07	3.63873e+07	7.58758e+07	6.98336e+07	8.05094e+07	1.27272e+08	1.96262e+07	3.05695e+07	2.66465e+07	1.91367e+07	2.81403e+07	1.4823e+07	1.96494e+07	1.34819e+07	1.78899e+07	4.44395e+07	1.67384e+07	2.68842e+07	P14315	406	369	304	237	374	293
E1C9J2	Uncharacterized protein (Fragment) OS=Gallus gallus PE=4 SV=2 - [E1C9J2_CHICK]	55.69	1	10	10	164						E1C9J2	2.08528e+07	1.57559e+07	1.2955e+07	1.24292e+07	7.84241e+06	5.34525e+06	2.20626e+07	1.08376e+07	1.25059e+07	4.95017e+06	5.19162e+06	8.95226e+06	1.41429e+07	1.26619e+07	1.73763e+07	1.85529e+07	4.24056e+07	1.82575e+07	2.45848e+07	2.21119e+07	3.18946e+07	6.46845e+07	2.03117e+07	1.84724e+07	1.76839e+07	7.89782e+06	1.50739e+07	2.20593e+07	1.55114e+07	2.68503e+07	E1C9J2	355	553	296	571	572	608
F2Z4M3	40S ribosomal protein S15 (Fragment) OS=Gallus gallus GN=RPS15 PE=2 SV=1 - [F2Z4M3_CHICK]	56.25	2	5	5	282	RNA binding; structural molecule activity	cytoplasm; ribosome; cytosol	transport; metabolic process	Pf00203		F2Z4M3	1.57652e+07	4.11772e+07	3.66502e+06	2.78428e+07	2.02619e+07	5.66576e+06	1.17164e+08	7.5998e+07	5.51508e+07	1.00321e+08	1.05385e+08	1.85903e+07	6.53863e+07	8.843e+07	3.46108e+08	9.97019e+06	1.27233e+07	3.06199e+07	1.73163e+07	3.92537e+07	3.40784e+07	6.41485e+07	3.48869e+07	2.42744e+07	3.02035e+07	2.64745e+07	3.38363e+07	2.57994e+07	6.08346e+06	2.68186e+07	F2Z4M3	437	318	635	334	305	587
E1BZR1	Uncharacterized protein OS=Gallus gallus GN=HNRNPR PE=4 SV=2 - [E1BZR1_CHICK]	51.34	2	25	28	548	nucleotide binding				419570	E1BZR1	1.797e+07	3.35621e+07	9.49847e+06	3.50197e+07	1.90414e+07	1.16348e+07	6.55698e+07	3.58544e+07	2.25747e+07	2.23016e+07	4.42166e+07	1.09367e+07	6.92423e+07	6.45525e+07	1.44438e+08	5.43471e+07	5.95913e+07	1.01912e+08	1.66929e+07	2.99504e+07	9.06158e+07	2.31144e+07	3.03726e+07	1.56001e+07	1.70649e+07	1.16614e+07	1.74552e+07	4.42344e+07	5.75715e+07	2.6765e+07	E1BZR1	388	359	358	278	317	373
F1NH93	Uncharacterized protein (Fragment) OS=Gallus gallus GN=RPS20 PE=3 SV=2 - [F1NH93_CHICK]	44.63	1	5	5	113	RNA binding; structural molecule activity	cytoplasm; ribosome; cytosol	metabolic process			F1NH93	9.58579e+06	9.76071e+06	1.00182e+07	1.29283e+07	1.17774e+07	9.36862e+06	3.06679e+07	2.40731e+07	1.38614e+07	1.4349e+07	6.4663e+06	7.50079e+06	2.1308e+07	1.23739e+07	1.70759e+07	3.99454e+07	3.93834e+07	5.67606e+07	1.84297e+07	4.4901e+07	3.71612e+07	4.67946e+07	2.56438e+07	1.44768e+07	1.69552e+07	7.60867e+06	2.11138e+07	3.40131e+07	1.62852e+07	2.67045e+07	F1NH93	593	737	348	559	428	426
P13914	Arylamine N-acetyltransferase, pineal gland isozyme NAT-3 OS=Gallus gallus PE=2 SV=1 - [ARY2_CHICK]	66.55	1	18	18	370	catalytic activity		metabolic process	Pf00797	415809	P13914	1.38304e+07	2.07224e+07	2.95567e+06	5.09171e+06	5.94688e+06	3.62837e+06	5.72314e+07	1.14079e+07	8.69337e+06	1.47844e+07	1.41339e+07	4.57829e+06	2.79137e+07	1.5489e+07	4.56206e+07	5.51196e+07	6.34481e+07	8.30303e+07	9.57176e+06	9.7104e+06	7.50187e+06	6.23208e+06	2.40859e+07	3.66843e+06	9.98407e+06	1.09597e+07	7.31033e+06	3.95476e+07	7.07057e+06	2.67017e+07	P13914	475	477	711	892	675	734
Q5ZMN3	Prohibitin-2 OS=Gallus gallus GN=PHB2 PE=2 SV=1 - [PHB2_CHICK]	69.44	2	19	19	344		nucleus; cytoplasm; mitochondrion; membrane; organelle lumen	metabolic process; regulation of biological process	Pf01145	771124	Q5ZMN3	1.80852e+07	4.52919e+07	1.07214e+07	2.71937e+07	9.32746e+06	7.92656e+06	6.49615e+07	1.99617e+07	2.1076e+07	2.0446e+07	3.29481e+07	5.86566e+06	4.65006e+07	4.12958e+07	1.33549e+08	4.09277e+07	5.49715e+07	9.49539e+07	1.89464e+07	9.80838e+06	1.10857e+07	2.50585e+07	2.26793e+07	7.38174e+06	1.27291e+07	1.32639e+07	1.19463e+07	3.01532e+07	9.92632e+06	2.66474e+07	Q5ZMN3	385	299	338	339	519	465
F1P304	Uncharacterized protein (Fragment) OS=Gallus gallus GN=ATP5O PE=3 SV=2 - [F1P304_CHICK]	63.11	1	12	12	237	catalytic activity; transporter activity	cytoplasm; mitochondrion; membrane	metabolic process; transport			F1P304	3.30463e+07	8.12318e+07	1.00496e+07	4.83656e+07	3.08525e+07	3.22693e+07	3.10618e+08	3.17442e+07	8.22801e+07	7.95013e+07	7.95132e+07	4.75624e+06	7.0333e+07	8.91743e+07	2.59785e+08	5.08786e+07	4.96386e+07	6.35702e+07	2.39394e+07	2.32748e+07	1.43208e+07	3.26219e+07	1.35404e+07	2.68547e+06	4.30082e+06	1.26722e+07	1.85177e+06	1.57512e+07	9.32634e+06	2.65379e+07	F1P304	255	189	347	223	224	179
F1NUH4	Uncharacterized protein (Fragment) OS=Gallus gallus GN=PFN2 PE=4 SV=2 - [F1NUH4_CHICK]	53.13	1	5	5	106	protein binding	cytoskeleton	cell organization and biogenesis; regulation of biological process; cell communication; transport	Pf00235		F1NUH4	1.73204e+07	1.45673e+07	8.00508e+06	2.16051e+07	9.08078e+06	8.06367e+06	3.40626e+07	2.71723e+07	2.03178e+07	2.03401e+07	3.53766e+07	4.52713e+06	1.74913e+07	2.18204e+07	2.22492e+07	3.79445e+07	3.71412e+07	3.7906e+07	2.05294e+07	6.66863e+06	2.35831e+07	3.42678e+07	2.91583e+07	1.40635e+07	1.23978e+07	1.09632e+07	9.57494e+06	4.69897e+07	1.47812e+07	2.63606e+07	F1NUH4	402	593	388	396	526	458
F1N8J8	Uncharacterized protein (Fragment) OS=Gallus gallus PE=4 SV=2 - [F1N8J8_CHICK]	48.34	1	5	5	182	metal ion binding	cytoplasm	cell proliferation; regulation of biological process; development			F1N8J8	1.96608e+07	2.09585e+07	1.13679e+07	2.5459e+07	2.51427e+07	2.50235e+07	2.14092e+08	4.0451e+07	3.06622e+07	5.00944e+07	6.26638e+07	1.56626e+07	7.75347e+07	4.48799e+07	8.32158e+07	5.77159e+07	7.27628e+07	8.51681e+07	2.32008e+07	4.12641e+07	2.78893e+07	7.38456e+07	4.07615e+07	2.27656e+07	3.59573e+07	2.59299e+07	2.058e+07	2.35038e+07	8.57221e+06	2.62724e+07	F1N8J8	368	476	324	353	261	216
P28318	Protein MRP-126 OS=Gallus gallus PE=2 SV=1 - [M126_CHICK]	48.74	2	5	5	80	metal ion binding; protein binding	nucleus; cytoplasm	metabolic process; response to stimulus; cell communication; regulation of biological process; defense response	Pf01023	426356	P28318	0	0	0	0	0	4.12051e+06	0	0	1.27738e+07	0	0	0	0	0	6.0396e+07	0	3.68129e+06	0	3.11482e+06	4.01115e+06	3.04472e+06	2.80048e+07	6.5472e+06	2.95768e+06	4.19979e+06	6.36381e+06	1.04317e+06	3.91036e+07	2.2736e+07	2.59978e+07	P28318	1500	1500	1500	1500	1500	683
P40618	High mobility group protein B3 OS=Gallus gallus GN=HMGB3 PE=2 SV=3 - [HMGB3_CHICK]	41.58	1	9	9	136	DNA binding; protein binding	nucleus; chromosome		Pf00505	396232	P40618	1.62667e+07	1.27343e+07	1.34642e+07	9.21661e+06	5.97328e+06	7.29493e+06	6.1049e+07	2.09179e+07	1.32925e+07	5.2319e+06	1.11909e+07	1.01197e+07	39078651	1.43516e+07	2.88372e+07	3.76275e+07	5.0237e+07	9.01733e+07	1.36276e+07	2.39845e+07	2.85053e+07	4.09707e+07	3.56419e+07	2.63166e+07	1.7067e+07	1.4115e+07	1.11515e+07	4.44285e+07	1.43948e+07	2.59863e+07	P40618	427	638	286	669	671	490
Q5ZMJ0	Peptidyl-prolyl cis-trans isomerase OS=Gallus gallus GN=PPIF PE=2 SV=1 - [Q5ZMJ0_CHICK]	49.02	1	7	8	163	catalytic activity	cytoplasm; mitochondrion	metabolic process; response to stimulus; cell death; cell organization and biogenesis; regulation of biological process; transport; cell communication	Pf00160	423723	Q5ZMJ0	1.09663e+07	1.24223e+06	5.69976e+06	1.7229e+07	8.4585e+06	5.78473e+06	5.18603e+07	1.70013e+07	1.80857e+07	2.05092e+07	3.34055e+07	6.95289e+06	3.22461e+07	3.8079e+07	1.01321e+08	1.51547e+07	1.5797e+07	2.55656e+07	7.68453e+06	1.81973e+07	1.78718e+07	4.58962e+07	1.29129e+07	1.13184e+07	9.88961e+06	1.5607e+07	1.33587e+07	1.92807e+07	5.88752e+06	2.59768e+07	Q5ZMJ0	549	1288	476	462	546	578
Q07460	Eukaryotic translation initiation factor 5A-2 OS=Gallus gallus GN=EIF5A2 PE=1 SV=3 - [IF5A2_CHICK]	66.01	1	6	9	244	RNA binding	nucleus; membrane; cytoplasm; endoplasmic reticulum	metabolic process; transport; cell proliferation; regulation of biological process; cell organization and biogenesis	Pf01287	396545	Q07460	9.61065e+06	1.32314e+07	4.65652e+06	1.60122e+07	1.02134e+07	1.18409e+07	1.10659e+08	2.20183e+07	1.93067e+07	1.7045e+07	2.01752e+07	7.08621e+06	2.4581e+07	8.4934e+06	6.23199e+07	5.33145e+07	7.41725e+07	8.48494e+07	1.35001e+07	2.65907e+07	2.21546e+07	3.5883e+07	2.5852e+07	1.83272e+07	2.34039e+07	1.64332e+07	1.70069e+07	5.15473e+07	1.20783e+07	2.59508e+07	Q07460	590	626	541	483	482	366
E1BWJ7	Uncharacterized protein OS=Gallus gallus GN=PABPC1L PE=4 SV=2 - [E1BWJ7_CHICK]	12.2	1	1	8	116	nucleotide binding; RNA binding			Pf00076; Pf00658; Pf07223; Pf09770		E1BWJ7	1.89981e+07	1.20415e+07	4.51936e+06	2.90971e+07	1.63661e+07	7.57779e+06	1.16351e+08	3.78766e+07	1.93352e+07	3.08688e+07	5.60219e+07	9.67547e+06	3.48206e+07	4.26197e+07	5.84434e+07	1.97956e+07	5.61468e+07	5.51963e+07	2.08224e+07	2.7488e+07	1.20818e+07	2.51249e+07	3.22605e+07	1.73752e+07	2.97324e+07	1.91325e+07	1.9965e+07	3.61736e+07	1.09512e+07	2.59493e+07	E1BWJ7	373	653	556	326	351	473
Q5ZKE7	UMP-CMP kinase OS=Gallus gallus GN=CMPK PE=2 SV=1 - [KCY_CHICK]	72.96	2	13	13	364	nucleotide binding; catalytic activity	nucleus; cytoplasm	metabolic process	Pf00406; Pf02223	429100	Q5ZKE7	1.89495e+07	5.07165e+07	1.77319e+07	1.75745e+07	1.19977e+07	7.18631e+06	8.48776e+07	2.5463e+07	1.91039e+07	2.16898e+07	3.09438e+07	9.17962e+06	3.5089e+07	5.16087e+07	1.38925e+08	4.15074e+07	6.9207e+07	8.19644e+07	1.55669e+07	2.43661e+07	1.33864e+07	3.83279e+07	2.57419e+07	1.4444e+07	1.18056e+07	1.49927e+07	1.46782e+07	3.54435e+07	1.44919e+07	2.59402e+07	Q5ZKE7	374	274	238	455	425	497
O93510	Gelsolin OS=Gallus gallus GN=GSN PE=2 SV=1 - [GELS_CHICK]	58.61	1	2	31	924	protein binding; metal ion binding	extracellular; cytoplasm; cytoskeleton	cell organization and biogenesis; regulation of biological process	Pf00626	395774	O93510	2.24587e+07	4.36761e+07	1.44872e+07	3.07943e+07	2.3331e+07	3.13401e+07	1.3542e+08	7.4356e+07	5.60608e+07	3.56243e+07	9.08054e+07	2.87091e+07	4.8311e+07	5.62618e+07	1.26663e+08	5.70113e+07	6.99767e+07	1.09667e+08	2.68173e+07	2.69333e+07	2.70914e+07	3.22764e+07	3.5715e+07	2.22598e+07	2.76779e+07	2.2112e+07	1.69518e+07	4.52763e+07	1.39512e+07	2.58926e+07	O93510	332	312	273	313	276	182
F1NKF3	Uncharacterized protein OS=Gallus gallus GN=GSN PE=4 SV=1 - [F1NKF3_CHICK]	56.04	1	1	30	884	protein binding	extracellular	transport; cell organization and biogenesis	Pf00626		F1NKF3	2.24587e+07	4.36761e+07	1.13449e+07	2.27979e+07	2.24176e+07	2.82272e+07	1.11391e+08	7.25642e+07	5.60608e+07	3.23033e+07	8.79587e+07	2.87091e+07	4.8311e+07	5.62618e+07	9.97743e+07	5.70113e+07	6.99767e+07	1.09667e+08	2.68173e+07	2.69333e+07	2.70914e+07	3.22764e+07	3.5715e+07	2.22598e+07	2.76779e+07	2.2112e+07	1.69518e+07	4.35323e+07	1.39512e+07	2.58926e+07	F1NKF3	331	311	325	384	284	198
Q5ZK63	Activated RNA polymerase II transcriptional coactivator p15 OS=Gallus gallus GN=SUB1 PE=2 SV=1 - [TCP4_CHICK]	42.06	2	6	6	149	DNA binding	nucleus	metabolic process; regulation of biological process	Pf02229	427425	Q5ZK63	1.69688e+07	2.55914e+07	5.69137e+06	1.7575e+07	8.89438e+06	9.40954e+06	5.32322e+07	1.70962e+07	1.41863e+07	1.05575e+07	1.43906e+07	1.18007e+07	2.78191e+07	1.72015e+07	3.55298e+07	2.48444e+07	4.20886e+07	3.60751e+07	1.95472e+07	3.1921e+07	1.96768e+07	1.58095e+07	1.60639e+07	1.6719e+07	1.84037e+07	1.61891e+07	1.62328e+07	4.54345e+07	1.96229e+07	2.57044e+07	Q5ZK63	408	421	480	454	532	424
Q5F3T9	UDP-glucose 6-dehydrogenase OS=Gallus gallus GN=UGDH PE=2 SV=1 - [UGDH_CHICK]	78.54	1	32	32	841	catalytic activity; nucleotide binding	cytoplasm	development; metabolic process	Pf00984; Pf01210; Pf02737; Pf03720; Pf03721	422792	Q5F3T9	8.90322e+07	1.28997e+08	20347000	5.07151e+07	3.98745e+07	2.84977e+07	3.14294e+08	4.69871e+07	5.25525e+07	8.62133e+07	1.39957e+08	1.57043e+07	1.78552e+08	1.24919e+08	4.96409e+08	1.54357e+08	1.82254e+08	2.33779e+08	1.31658e+07	1.10239e+07	1.34046e+07	2.50909e+07	5.21884e+07	1.35643e+07	2.31313e+07	2.64277e+07	1.41631e+07	3.58125e+07	8.28753e+06	2.56196e+07	Q5F3T9	122	127	214	217	181	196
Q5ZHR7	Uncharacterized protein OS=Gallus gallus GN=CLTA PE=2 SV=1 - [Q5ZHR7_CHICK]	26.51	1	4	5	104	structural molecule activity; protein binding	cytoplasm; Golgi; membrane	transport	Pf01086	427284	Q5ZHR7	1.65983e+07	7.19148e+06	1.0953e+07	8.96721e+06	1.0899e+07	7.21397e+06	3.06355e+07	1.07309e+07	2.79295e+07	2.45694e+07	1.01951e+07	1.02861e+07	3.77296e+07	2.1664e+07	5.45014e+07	2.83474e+07	4.77191e+07	5.79457e+07	1.91205e+07	4.49968e+07	4.08127e+07	2.21691e+07	2.36504e+07	2.02469e+07	7.34477e+06	9.93056e+06	2.20528e+07	4.80988e+07	1.69997e+07	2.5491e+07	Q5ZHR7	415	860	331	682	460	493
F1NIC5	Uncharacterized protein (Fragment) OS=Gallus gallus GN=TIMM8A PE=4 SV=2 - [F1NIC5_CHICK]	40.91	1	4	4	89	metal ion binding	cytoplasm; mitochondrion	transport			F1NIC5	1.00428e+07	4.35599e+06	3.95626e+06	1.50284e+08	1.01791e+07	4.45325e+06	0	2.5026e+07	2.27026e+07	2.1885e+07	1.43643e+06	5.82417e+06	4.07214e+07	5.35641e+07	1.12003e+08	2.92033e+07	3.6215e+07	4.22609e+07	2.2026e+07	2.48425e+07	1.23604e+07	4.91453e+07	3.5198e+07	1.43047e+07	2.43313e+07	1.49581e+07	1.70556e+07	2.74775e+07	1.20912e+07	2.53349e+07	F1NIC5	578	1051	608	91	484	664
H9L167	Uncharacterized protein (Fragment) OS=Gallus gallus GN=ETHE1 PE=4 SV=1 - [H9L167_CHICK]	80.37	1	8	8	193	metal ion binding; catalytic activity	nucleus; cytoplasm; mitochondrion	metabolic process	Pf00753		H9L167	3.37126e+07	3.66486e+07	1.15927e+07	1.61823e+07	1.07271e+07	7.98063e+06	9.51189e+07	3.1074e+07	2.5437e+07	2.13445e+07	5.66208e+07	7.49307e+06	4.2157e+07	5.03002e+07	1.34891e+08	8.01347e+07	5.94573e+07	1.07403e+08	1.13808e+07	1.67502e+07	9.83278e+06	4.60175e+07	2.28897e+07	2.00792e+07	1.2577e+07	9.54875e+06	9.27177e+06	2.73726e+07	1.15411e+07	2.52662e+07	H9L167	252	336	318	481	467	463
F1NU40	Nucleolin OS=Gallus gallus GN=NCL PE=4 SV=2 - [F1NU40_CHICK]	32.85	3	25	25	442	nucleotide binding			Pf00076		F1NU40	2.03205e+07	5.1661e+07	1.09871e+07	5.39367e+07	2.53637e+07	1.15111e+07	1.76802e+08	4.46245e+07	3.77553e+07	3.9831e+07	7.73028e+07	2.46965e+07	7.57388e+07	3.35492e+07	1.926e+08	4.82898e+07	6.36158e+07	1.10363e+08	3.23112e+07	6.24481e+07	4.08416e+07	4.86366e+07	4.55809e+07	2.99353e+07	3.79069e+07	1.99398e+07	3.66137e+07	6.91343e+07	8.3161e+06	2.5233e+07	F1NU40	361	269	329	202	260	380
E1BQD1	Uncharacterized protein (Fragment) OS=Gallus gallus GN=LOC418811 PE=4 SV=2 - [E1BQD1_CHICK]	56	1	9	11	269						E1BQD1	2.11415e+07	5.72109e+07	1.57903e+07	3.06624e+07	2.81987e+07	1.18998e+07	3.11344e+08	1.89131e+07	3.40453e+07	4.27665e+07	7.62593e+07	1.22925e+07	4.94039e+07	2.16729e+07	1.03941e+08	3.23824e+07	4.52373e+07	7.57285e+07	1.18852e+07	1.89807e+07	2.85446e+07	2.46721e+07	2.02132e+07	1.48475e+07	1.44024e+07	7.73927e+06	1.19832e+07	2.49766e+07	9.86751e+06	2.51693e+07	E1BQD1	349	249	261	314	239	364
Q5ZLD1	Uncharacterized protein OS=Gallus gallus GN=FH PE=2 SV=1 - [Q5ZLD1_CHICK]	51.68	1	18	18	398	catalytic activity	cytoplasm	metabolic process	Pf00206; Pf10415	420969	Q5ZLD1	4.18265e+07	6.49818e+07	1.68938e+07	4.31427e+07	2.92551e+07	1.89228e+07	1.02857e+08	4.90523e+07	5.92293e+07	5.70129e+07	5.28905e+07	1.34327e+07	8.92482e+07	7.66435e+07	1.31621e+08	4.34162e+07	8.02987e+07	1.05519e+08	1.9109e+07	2.61593e+07	1.67212e+07	2.87969e+07	2.06859e+07	1.7804e+07	1.5863e+07	1.73599e+07	1.53494e+07	2.92351e+07	9.40189e+06	2.51554e+07	Q5ZLD1	215	224	246	243	235	256
R4GMD9	Uncharacterized protein OS=Gallus gallus GN=TXNDC17 PE=4 SV=1 - [R4GMD9_CHICK]	59.84	1	7	7	93	antioxidant activity; catalytic activity	cytoplasm; cytosol	cell communication; regulation of biological process; response to stimulus; metabolic process	Pf06110	417680	R4GMD9	8.33757e+06	4.35849e+07	1.5992e+07	1.08595e+07	0	1.03478e+07	5.15869e+07	2.72719e+07	2.01294e+07	2.44162e+07	2.91822e+07	3.47976e+06	5.47953e+06	5108033	6.91068e+07	6.37148e+07	4.05244e+07	5.67081e+07	2.19076e+07	2.22079e+07	2.2517e+07	3.01115e+07	1.9215e+07	1.33465e+07	1.1517e+07	9.59423e+06	1.3842e+07	4.70129e+07	1.35699e+07	2.51181e+07	R4GMD9	645	313	259	615	1500	402
F1NUW5	Uncharacterized protein OS=Gallus gallus GN=CLTB PE=4 SV=1 - [F1NUW5_CHICK]	28.63	1	10	11	122	structural molecule activity	cytoplasm; Golgi; membrane	transport	Pf01086		F1NUW5	1.5331e+07	910395	6.40223e+06	972653	1.17622e+07	6.74484e+06	4.5704e+07	4.70086e+06	2.12111e+07	1.99227e+07	391668	1.11121e+07	2.97354e+07	1.12599e+07	2.81364e+07	3.00591e+07	4.65609e+07	5.45596e+07	1.94575e+07	4.43691e+07	4.09194e+07	1.1877e+07	3.62384e+07	2.10885e+07	3.74486e+06	3.75305e+06	1.95976e+07	5.31548e+07	1.86112e+07	2.51147e+07	F1NUW5	447	1303	441	1306	430	517
Q90864	Beta-H globin OS=Gallus gallus GN=HBE1 PE=3 SV=1 - [Q90864_CHICK]	76.19	4	6	10	195	transporter activity; metal ion binding	cytoplasm; cytosol	transport	Pf00042	428114	Q90864	1.3553e+08	8.87096e+07	2.48748e+07	4.63145e+08	1.26247e+08	1.25923e+08	7.56911e+08	1.64113e+08	2.9467e+08	1.97613e+08	1.67257e+08	2.24271e+07	2.92183e+08	2.37085e+08	1.36095e+08	5.09668e+08	7.26866e+08	9.23586e+08	1.32962e+08	8.52142e+07	2.6571e+07	1.24092e+08	3.0266e+08	2.53408e+07	8.24332e+07	1.20439e+08	6.21416e+07	4.52016e+07	1.36758e+07	2.50721e+07	Q90864	84	173	183	43	57	57
R4GLE6	Eukaryotic translation initiation factor 1 OS=Gallus gallus GN=EIF1 PE=4 SV=1 - [R4GLE6_CHICK]	54.14	2	2	9	208	RNA binding		metabolic process; regulation of biological process			R4GLE6	2.52707e+07	1.80614e+07	1.97203e+07	2.37857e+07	3.75144e+07	1.39546e+07	8.70771e+07	1.90136e+07	2.53744e+07	3.21866e+07	1.34934e+07	2.21286e+07	2.32157e+07	4.40301e+07	1.11097e+08	3.25362e+07	3.43944e+07	6.06023e+07	1.74936e+07	3.64739e+07	2.24971e+07	4.67636e+07	2.51762e+07	2.19372e+07	1.79134e+07	1.94516e+07	2.49039e+07	3.18848e+07	1.33063e+07	2.48483e+07	R4GLE6	312	518	220	366	187	319
F1N8J7	Uncharacterized protein OS=Gallus gallus GN=CRIP2 PE=4 SV=2 - [F1N8J7_CHICK]	57.14	1	3	3	68	DNA binding; metal ion binding	cytoplasm	cell communication; cell death; regulation of biological process; response to stimulus	Pf00412	101747696	F1N8J7	1.17985e+06	2.10103e+06	286369	4.8911e+06	6.51634e+06	7.099e+06	204544340	4.79343e+07	1.96266e+07	2.88209e+07	4.98596e+07	9.69973e+06	2.41662e+07	1.95204e+07	4.4182e+07	1.04457e+07	2.59688e+07	2.48565e+07	1.26195e+07	1.42194e+07	2.02411e+07	1.52628e+08	2.84218e+07	1.57207e+07	3.2627e+07	3.96237e+07	1.41051e+07	1.33928e+07	1.53845e+06	2.45275e+07	F1N8J7	1303	1229	1197	906	636	501
F1NCM5	Uncharacterized protein OS=Gallus gallus GN=PTGR1 PE=4 SV=1 - [F1NCM5_CHICK]	76.9	1	18	18	341	metal ion binding; catalytic activity		metabolic process	Pf00107		F1NCM5	1.99059e+07	7.02016e+07	2.14757e+07	3.18022e+07	1.712e+07	1.43935e+07	1.2612e+08	1.50695e+07	1.67422e+07	5.0297e+07	7.73106e+07	5.98061e+06	1.05473e+08	1.31338e+08	219508507	9.02293e+07	6.92182e+07	1.37306e+08	1.60252e+07	1.99453e+07	1.91748e+07	1.72881e+07	2.02133e+07	8.85034e+06	7.64441e+06	8.14598e+06	1.25392e+07	3.49406e+07	8.74015e+06	2.43902e+07	F1NCM5	365	210	204	305	339	314
Q5ZM14	Na(+)/H(+) exchange regulatory cofactor NHE-RF1 OS=Gallus gallus GN=SLC9A3R1 PE=2 SV=1 - [NHRF1_CHICK]	59.76	1	1	17	311	protein binding	cytoplasm; membrane	cell communication; regulation of biological process; response to stimulus; transport; metabolic process; cellular component movement	Pf00595; Pf09007	422108	Q5ZM14	2.40199e+07	3.66045e+07	1.94698e+07	1.79682e+07	9.60225e+06	5.97532e+06	8.52787e+07	2.36429e+07	2.74063e+07	1.62555e+07	4.19328e+07	1.25453e+07	4.64405e+07	2.73731e+07	1.11325e+08	3.55172e+07	5.34391e+07	7.98869e+07	6.58414e+06	1.21619e+07	1.13309e+07	5.68994e+07	1.60563e+07	1.89518e+07	1.67365e+07	1.37472e+07	1.43949e+07	3.37925e+07	1.52967e+07	2.4385e+07	Q5ZM14	320	338	225	446	501	566
F1NK29	Na(+)/H(+) exchange regulatory cofactor NHE-RF1 OS=Gallus gallus GN=SLC9A3R1 PE=4 SV=1 - [F1NK29_CHICK]	59.76	1	1	17	299	protein binding	cytoskeleton; membrane	transport; cell communication; regulation of biological process; response to stimulus; cell proliferation; cell organization and biogenesis; cellular component movement; cellular homeostasis; metabolic process; cell death	Pf00595; Pf09007		F1NK29	2.40199e+07	3.66045e+07	1.94698e+07	1.79682e+07	9.60225e+06	5.97532e+06	8.52787e+07	2.36429e+07	2.74063e+07	1.62555e+07	4.19328e+07	1.25453e+07	4.64405e+07	2.73731e+07	1.11325e+08	3.55172e+07	5.34391e+07	7.98869e+07	6.58414e+06	1.21619e+07	1.13309e+07	5.68994e+07	1.60563e+07	1.89518e+07	1.67365e+07	1.2463e+07	1.43949e+07	3.37925e+07	1.52967e+07	2.4385e+07	F1NK29	319	337	224	445	500	565
F1NVF3	Uncharacterized protein OS=Gallus gallus GN=GC PE=4 SV=1 - [F1NVF3_CHICK]	71.9	1	29	29	622	protein binding; transporter activity	extracellular	transport; metabolic process	Pf00273; Pf09164		F1NVF3	2.30771e+07	4.30996e+07	2.86975e+07	4.26533e+07	1.26983e+07	3.16193e+07	1.05737e+08	6.17213e+07	5.33075e+07	1.68465e+08	3.1212e+08	8.35546e+07	2.49485e+08	1.70248e+08	4.10103e+08	5.14874e+07	5.69918e+07	9.42555e+07	3.60126e+07	3.38109e+07	2.75509e+07	7.58301e+07	2.28619e+07	3.09719e+07	1.68458e+07	1.37913e+07	2.73187e+07	3.68965e+07	1.38737e+07	2.42385e+07	F1NVF3	328	314	168	247	414	181
F1NLC7	Uncharacterized protein OS=Gallus gallus GN=TXNDC12 PE=4 SV=2 - [F1NLC7_CHICK]	52.94	1	6	6	100			cellular homeostasis; regulation of biological process	Pf00085	772208	F1NLC7	2.35955e+07	1.15222e+07	4.4971e+06	6.88314e+06	7.44165e+06	4.04683e+06	1.12778e+08	2.46835e+07	2.23507e+07	4.19923e+06	5.35e+06	3.37258e+06	1.43536e+07	1.09299e+07	75935603	2.13912e+07	2.46695e+07	3.9513e+07	1.46436e+07	3.36031e+07	1.8031e+07	4.51539e+07	8.07476e+06	1.41475e+07	1.07888e+07	5.6194e+06	1.46358e+07	3.50568e+07	1.42569e+07	2.41323e+07	F1NLC7	323	672	560	787	592	689
Q9PV94	Small nuclear ribonucleoprotein-associated protein B' OS=Gallus gallus GN=SNRPB PE=2 SV=1 - [RSMB_CHICK]	25	2	8	8	188	RNA binding	nucleus; spliceosomal complex; cytoplasm; cytosol	cell organization and biogenesis; metabolic process	Pf01423	395298	Q9PV94	1.41047e+07	1.74002e+07	4.5766e+06	1.8769e+07	1.30932e+07	6.10348e+06	2.83537e+07	2.17799e+07	1.62743e+07	1.15538e+07	8.26792e+06	5.62819e+06	2.21409e+07	1.62289e+07	1.74004e+07	2.42366e+07	3.24099e+07	6.55224e+07	9.44821e+06	1.95336e+07	1.7743e+07	1.57834e+07	2.00435e+07	1.05068e+07	1.12111e+07	1.24362e+07	6.21637e+06	3.09508e+07	9.62237e+06	2.39409e+07	Q9PV94	471	524	549	433	406	557
E1BXC2	Uncharacterized protein (Fragment) OS=Gallus gallus GN=ESD PE=4 SV=2 - [E1BXC2_CHICK]	58.36	1	16	16	376	catalytic activity	nucleus; cytoplasm; Golgi	metabolic process			E1BXC2	4.17206e+07	7.28974e+07	2.04956e+07	4.494e+07	2.4822e+07	1.80904e+07	217878289	5.24219e+07	3.76448e+07	5.61592e+07	6.1706e+07	1.08887e+07	1.26423e+08	6.18018e+07	1.6981e+08	8.99522e+07	1.16212e+08	1.63899e+08	1.44254e+07	1.70796e+07	1.75438e+07	3.96307e+07	2.27446e+07	2.00152e+07	1.78586e+07	1.6649e+07	1.31164e+07	4.11168e+07	1.46293e+07	2.38318e+07	E1BXC2	218	202	212	236	263	267
Q90679	Thymocyte nuclear protein 1 OS=Gallus gallus GN=THYN1 PE=1 SV=1 - [THYN1_CHICK]	43.39	1	10	10	242		nucleus		Pf01878	374161	Q90679	1.0231e+07	2.24039e+07	1.4477e+07	1.68081e+07	1.20044e+07	1.10627e+07	8.00722e+07	1.63785e+07	1.9292e+07	1.71975e+07	1.21022e+07	1.23152e+07	4.04651e+07	2.74988e+07	8.72553e+07	2.01088e+07	2.80956e+07	5.46536e+07	1.90308e+07	2.7856e+07	2.53882e+07	4.01188e+07	1.45702e+07	1.977e+07	1.01514e+07	1.09778e+07	1.00137e+07	1.95841e+07	1.49738e+07	2.38171e+07	Q90679	574	455	274	471	424	388
Q5ZMW1	Uncharacterized protein OS=Gallus gallus GN=ACO2 PE=2 SV=1 - [Q5ZMW1_CHICK]	61.66	1	40	40	1097	catalytic activity; metal ion binding	nucleus; cytoplasm; mitochondrion	metabolic process	Pf00330; Pf00694	374009	Q5ZMW1	4.85953e+07	9.11495e+07	2.68831e+07	5.26462e+07	2.75105e+07	2.25885e+07	1.81644e+08	4.77591e+07	4.29983e+07	5.59989e+07	8.28536e+07	1.33327e+07	1.20926e+08	8.14114e+07	2.52591e+08	1.45672e+08	1.63969e+08	2.36222e+08	1.46405e+07	2.70793e+07	2.07407e+07	3.16647e+07	3.83373e+07	1.85896e+07	2.076e+07	1.78663e+07	1.66602e+07	3.50024e+07	1.30833e+07	2.35858e+07	Q5ZMW1	194	168	173	209	245	228
F1P0H9	Collagen alpha-2(I) chain OS=Gallus gallus GN=COL1A2 PE=2 SV=1 - [F1P0H9_CHICK]	22.16	3	17	18	274	structural molecule activity; protein binding; metal ion binding	extracellular	development; cell communication; regulation of biological process; response to stimulus; cell organization and biogenesis	Pf01391; Pf01410	396243	F1P0H9	1.13591e+07	3.00388e+07	4.07765e+06	4.16744e+06	1.88749e+07	1.53226e+07	6.53378e+07	1.1749e+07	1.75288e+07	3.26539e+07	9.05012e+06	2.64829e+07	5.44388e+07	2.09275e+06	1.13466e+08	6.81847e+07	1.00398e+08	1.21803e+08	2.86701e+07	3.5901e+07	2.55533e+07	8.66504e+07	7.90717e+07	6.2508e+07	5.19931e+07	2.20347e+07	2.61843e+07	3.43648e+07	1.97045e+07	2.3474e+07	F1P0H9	542	382	597	963	319	297
Q91955	Myotrophin OS=Gallus gallus GN=MTPN PE=3 SV=1 - [MTPN_CHICK]	72.88	2	6	6	208	protein binding	nucleus; cytoplasm; cytosol	metabolic process; regulation of biological process; response to stimulus; cell growth; cell organization and biogenesis	Pf00023; Pf12796	395702	Q91955	2.58747e+07	3.10413e+07	6.86262e+06	1.61865e+07	7.89978e+07	3.44841e+07	4.1714e+08	4.42387e+07	1.29175e+08	9.55396e+07	6.03746e+07	2.13543e+07	1.17302e+08	3.10051e+07	5.5356e+08	3.82522e+07	4.97621e+07	7.20622e+07	1.34988e+07	2.36816e+07	1.7868e+07	3.70764e+07	3.11506e+07	2.46699e+07	2.97728e+07	2.8474e+07	1.71805e+07	3.60714e+07	1.06747e+07	2.33821e+07	Q91955	307	376	426	480	98	169
P12003	Vinculin OS=Gallus gallus GN=VCL PE=1 SV=4 - [VINC_CHICK]	57.89	2	61	61	996	protein binding; catalytic activity; structural molecule activity	cytoplasm; membrane; mitochondrion; cytoskeleton	cell organization and biogenesis; cellular component movement; regulation of biological process	Pf01044; Pf02901	396422	P12003	5.02693e+07	1.30699e+08	1.39503e+07	6.24788e+07	5.53465e+07	4.79866e+07	4.28805e+08	2.63426e+08	1.81173e+08	6.53503e+07	1.33945e+08	1.08454e+08	1.91709e+08	7.70076e+07	3.20864e+08	1.30132e+08	1.06064e+08	2.23568e+08	1.55839e+07	1.58064e+07	1.43729e+07	2.17025e+07	4.42504e+07	1.32023e+07	2.83816e+07	2.57633e+07	1.64725e+07	4.47845e+07	1.39173e+07	2.33205e+07	P12003	192	125	281	179	136	134
P34065	Proteasome subunit beta type-5 (Fragment) OS=Gallus gallus GN=PSMB5 PE=2 SV=2 - [PSB5_CHICK]	66.41	1	14	14	402	catalytic activity	proteasome; nucleus; cytoplasm	metabolic process	Pf00227	396003	P34065	1.86526e+07	3.16273e+07	9.72278e+06	1.65476e+07	1.52846e+07	8.68525e+06	8.10786e+07	1.90415e+07	1.75411e+07	1.97345e+07	2.57745e+07	6.55533e+06	3.61161e+07	4.05409e+07	3.57844e+07	3.37474e+07	4.08749e+07	6.11966e+07	1.52136e+07	2.01752e+07	1.72779e+07	1.5522e+07	2.26033e+07	2.54166e+07	1.30754e+07	1.02707e+07	1.30152e+07	2.48244e+07	5.85952e+06	2.31206e+07	P34065	376	371	355	476	370	440
E1BXR1	Uncharacterized protein (Fragment) OS=Gallus gallus GN=VBP1 PE=4 SV=2 - [E1BXR1_CHICK]	59.02	1	12	12	154	protein binding	cytoplasm	metabolic process			E1BXR1	1.02776e+06	5.27809e+06	3.38213e+06	5.0182e+06	1.96127e+06	1.99723e+06	2.91513e+07	6.53518e+06	4.4536e+06	3.16122e+06	7.28101e+06	810306	1.19348e+07	5.95633e+06	1.01842e+07	1.21507e+07	1.56199e+07	2.39496e+07	3.2852e+06	6.95131e+06	6.82756e+06	6.51428e+06	5.84074e+06	4.20883e+06	3.94742e+06	4.343e+06	3.78892e+06	3.70427e+07	3.22928e+06	2.27785e+07	E1BXR1	1317	977	668	896	1094	950
F1NYA2	Uncharacterized protein OS=Gallus gallus GN=LOC100859865 PE=4 SV=1 - [F1NYA2_CHICK]	52.74	1	7	7	184	nucleotide binding		reproduction	Pf00076		F1NYA2	2.02949e+07	3.45293e+07	1.63685e+07	1.19896e+07	1.29278e+07	1.35396e+07	3.41711e+07	2.55192e+07	2.19678e+07	1.23406e+07	3.03536e+07	1.61524e+07	2.10566e+07	1.67957e+07	9.98327e+07	3.61247e+07	3.29529e+07	4.79279e+07	1.57116e+07	3.00442e+07	1.66735e+07	5.72027e+07	4.03958e+07	3.21634e+07	4.62279e+07	3.16392e+07	2.74275e+07	3.0921e+07	1.18598e+07	2.2731e+07	F1NYA2	363	348	254	583	409	324
F1NFC0	Nuclease-sensitive element-binding protein 1 (Fragment) OS=Gallus gallus GN=YBX1 PE=2 SV=2 - [F1NFC0_CHICK]	62.83	3	11	14	336	DNA binding	nucleus; spliceosomal complex; cytoplasm; extracellular	metabolic process; regulation of biological process; cell differentiation	Pf00313		F1NFC0	1.69793e+07	1.56294e+07	1.61245e+07	4.06503e+07	1.70472e+07	6.63181e+06	7.69689e+07	3.93842e+07	2.2904e+07	3.00016e+07	4.61746e+07	1.69214e+07	2.96915e+07	1.75407e+07	3.51145e+07	1.0959e+07	9.26561e+06	1.61943e+07	1.8831e+07	6.22092e+07	6.49046e+07	1.21184e+08	5.46839e+07	4.42321e+07	3.64251e+07	3.5563e+07	4.82711e+07	6.20689e+07	1.89381e+07	2.27223e+07	F1NFC0	407	557	256	252	340	524
E1BS15	Uncharacterized protein OS=Gallus gallus GN=ACSF2 PE=4 SV=2 - [E1BS15_CHICK]	68.12	1	30	31	402	catalytic activity	cytoplasm; mitochondrion	metabolic process			E1BS15	1.55131e+07	1.88024e+07	2.7741e+06	1.58193e+07	2.23127e+07	1.51064e+07	1.83677e+08	2.2174e+07	2.25321e+07	2.75021e+07	8.16915e+07	2.70685e+06	5.21808e+07	6.93376e+07	2.74322e+08	2.3091e+07	3.5719e+07	3.35289e+07	6.01338e+06	4.13174e+06	2.63788e+06	7.87439e+06	2.07286e+07	7.69824e+06	1.19602e+07	1.24931e+07	6.91355e+06	8.63543e+06	2.22387e+06	2.26506e+07	E1BS15	443	507	724	485	286	300
P00698	Lysozyme C OS=Gallus gallus GN=LYZ PE=1 SV=1 - [LYSC_CHICK]	74.15	1	9	9	75	catalytic activity; protein binding	extracellular	metabolic process; defense response; response to stimulus	Pf00062	396218	P00698	0	0	311133	0	0	2.83061e+06	0	0	3.60766e+06	8.93973e+06	1.51791e+06	8.65985e+06	2.36012e+07	2.40141e+06	2.48312e+06	1.97121e+06	1.87592e+06	475822	3.2442e+06	4.56461e+06	2.93839e+06	2.48768e+07	5.87874e+06	1.73999e+06	5.53035e+06	0	0	3.11416e+07	1.3024e+07	2.26308e+07	P00698	1500	1500	1193	1500	1500	832
Q5ZI60	Coronin OS=Gallus gallus GN=CORO1C PE=2 SV=1 - [Q5ZI60_CHICK]	55.27	2	23	24	392	protein binding	cytoskeleton	cell organization and biogenesis	Pf00400; Pf08953; Pf08954	416893	Q5ZI60	1.55926e+07	2.44601e+07	7.39835e+06	2.78988e+07	1.79706e+07	2.10397e+07	1.7869e+08	4.07638e+07	4.83245e+07	5.06811e+07	6.35713e+07	2.15429e+07	7.31302e+07	4.82441e+07	1.89311e+08	7.04133e+07	8.33979e+07	1.25908e+08	2.17219e+07	1.97232e+07	1.74604e+07	2.59409e+07	3.59836e+07	1.63305e+07	2.4411e+07	1.63888e+07	1.57699e+07	1.67834e+07	8.67689e+06	2.23981e+07	Q5ZI60	440	433	405	333	329	240
F1NPR8	Uncharacterized protein OS=Gallus gallus GN=PAPSS2 PE=3 SV=2 - [F1NPR8_CHICK]	75.2	1	33	34	699	catalytic activity; nucleotide binding		metabolic process; coagulation; response to stimulus; development			F1NPR8	3.69051e+07	5.44137e+07	5.72089e+06	2.11225e+07	2.46495e+07	6.79119e+06	1.05891e+08	1.64674e+07	3.80999e+07	3.83259e+07	2.30037e+07	7.69495e+06	9.59407e+07	6.24957e+07	4.62557e+08	6.29473e+07	4.45768e+07	1.47171e+08	6.81266e+06	8.41683e+06	5.08073e+06	2.59509e+07	4.76336e+07	1.36628e+07	2.31458e+07	2.84404e+07	1.09629e+07	3.69105e+07	1.0575e+07	2.23373e+07	F1NPR8	240	261	474	403	264	512
R4GGF3	Uncharacterized protein OS=Gallus gallus GN=GLIPR2 PE=4 SV=1 - [R4GGF3_CHICK]	67.53	1	9	9	192		extracellular		Pf00188	420999	R4GGF3	1.82221e+07	2.70945e+07	1.63743e+07	1.68987e+07	1.39874e+07	1.37937e+07	5.4477e+07	2.57407e+07	1.03702e+07	2.34073e+07	7.95342e+06	1.07305e+07	9.18026e+06	8.7278e+06	1.00893e+07	3.36143e+07	4.54182e+07	5.88273e+07	2.47097e+07	2.8292e+07	1.73774e+07	4.36708e+07	3.86929e+07	2.21456e+07	2.25623e+07	2.13031e+07	2.04776e+07	3.27178e+07	9.22996e+06	2.2277e+07	R4GGF3	383	407	253	468	396	320
F1NWB7	Endoplasmin OS=Gallus gallus GN=HSP90B1 PE=3 SV=1 - [F1NWB7_CHICK]	55.97	2	42	43	762	RNA binding; nucleotide binding; protein binding	cytoplasm; endoplasmic reticulum; organelle lumen; membrane; cytosol	response to stimulus; metabolic process; cell organization and biogenesis; cell death; regulation of biological process	Pf00183; Pf02518		F1NWB7	1.87007e+07	4.52187e+07	8.33307e+06	2.76453e+07	1.56987e+07	1.62454e+07	2.13203e+08	5.5426e+07	3.29577e+07	7.31369e+07	6.92674e+07	1.46534e+07	1.00952e+08	1.12226e+08	136363823	7.0299e+07	9.59408e+07	1.5416e+08	1.3156e+07	2.0626e+07	2.27924e+07	2.24855e+07	3.96816e+07	1.20164e+07	2.73863e+07	2.3697e+07	1.681e+07	3.80369e+07	9.1656e+06	2.21462e+07	F1NWB7	375	300	376	337	362	286
F6SQB5	Uncharacterized protein (Fragment) OS=Gallus gallus GN=UBE2D3 PE=3 SV=1 - [F6SQB5_CHICK]	42.86	1	3	4	114	catalytic activity		metabolic process			F6SQB5	1.47899e+07	1.38153e+07	4.50013e+06	1.99557e+07	2.42901e+07	1.31323e+07	126765090	6.81892e+06	3.20586e+07	3.48143e+07	21947402	8.53603e+06	8.30705e+07	3.5347e+07	1.02134e+08	4.01787e+07	4.41092e+07	1.05026e+08	2.04111e+07	2.42788e+07	1.30284e+07	2.43315e+07	1.97289e+07	1.72848e+07	2.15609e+07	1.78877e+07	1.85413e+07	3.29453e+07	8.27504e+06	2.21239e+07	F6SQB5	458	612	558	417	268	333
F1NZU2	Uncharacterized protein OS=Gallus gallus GN=SYNCRIP PE=4 SV=2 - [F1NZU2_CHICK]	38.17	1	12	15	264	nucleotide binding; RNA binding	cytoplasm; nucleus; spliceosomal complex	metabolic process; regulation of biological process; defense response; response to stimulus	Pf00076		F1NZU2	1.14471e+07	2.50134e+07	5.69983e+06	2.00293e+07	1.35953e+07	8.51403e+06	5.35126e+07	2.18747e+07	1.97455e+07	1.33459e+07	2.53222e+07	6.12134e+06	4.81415e+07	2.08373e+07	8.22096e+07	5.09896e+07	5.43289e+07	9.94959e+07	1.35461e+07	2.22005e+07	1.66881e+07	2.01614e+07	2.42354e+07	1.25613e+07	1.46357e+07	9.96531e+06	1.49413e+07	3.54784e+07	1.16855e+07	2.20187e+07	F1NZU2	537	425	475	416	399	445
H9KZC8	Uncharacterized protein OS=Gallus gallus GN=PA2G4 PE=4 SV=2 - [H9KZC8_CHICK]	65	1	19	19	314		cytoplasm				H9KZC8	1.42504e+07	1.49103e+07	9.84742e+06	1.37083e+07	1.67849e+07	1.12607e+07	5.38806e+07	1.93633e+07	1.68828e+07	1.46919e+07	3.36906e+07	6.8128e+06	3.80801e+07	3.19725e+07	8.74185e+07	5.76045e+07	6.95822e+07	3.99925e+07	2.47867e+07	1.51533e+07	1.96287e+07	9.42651e+06	1.61359e+07	6.94257e+06	1.05669e+07	3.07831e+06	1.15974e+07	2.34725e+07	1.35126e+07	2.18126e+07	H9KZC8	466	583	352	533	343	384
E1BTV0	Uncharacterized protein OS=Gallus gallus GN=NDUFA8 PE=4 SV=1 - [E1BTV0_CHICK]	47.09	1	7	7	162		cytoplasm; mitochondrion; membrane		Pf06747	417112	E1BTV0	5.42043e+06	3.91378e+06	1.89323e+07	3.13485e+07	1.55785e+07	1.34887e+06	9.09361e+07	5.81182e+06	1.706e+06	3.71995e+07	5.44741e+07	1.41336e+07	23292191	2.452e+07	8.80425e+07	4.14461e+07	6.9695e+07	7.37012e+07	1.94059e+07	3.43375e+07	2.06104e+07	7.67231e+07	5.8939e+07	2.51373e+07	2.53733e+07	3.79989e+07	3.10338e+07	2.79868e+07	1.35091e+07	2.16831e+07	E1BTV0	803	1079	229	307	363	1096
Q5ZL58	Uncharacterized protein OS=Gallus gallus GN=SNRPD3 PE=2 SV=1 - [Q5ZL58_CHICK]	39.68	1	3	3	138	protein binding; RNA binding	nucleus; spliceosomal complex; cytoplasm		Pf01423	416947	Q5ZL58	1.15243e+07	1.83617e+07	8.78582e+06	2.06457e+07	1.31772e+07	9.53822e+06	6.69922e+07	1.36992e+07	1.37983e+07	1.26637e+07	1.84001e+07	6.08462e+06	4.67711e+07	1.42454e+07	5.43505e+07	2.67865e+07	3.51129e+07	6.38664e+07	1.3479e+07	1.71249e+07	1.14619e+07	2.5731e+07	2.16154e+07	1.0596e+07	8.52272e+06	1.02575e+07	1.4215e+07	2.55845e+07	9.18486e+06	2.16666e+07	Q5ZL58	535	513	374	409	404	421
F1P2A1	Uncharacterized protein OS=Gallus gallus GN=ATOX1 PE=4 SV=2 - [F1P2A1_CHICK]	70.42	1	6	6	150	metal ion binding; protein binding		transport; cellular homeostasis	Pf00403	770231	F1P2A1	1.86481e+06	1.46966e+07	6.25633e+06	1.786e+07	1.04109e+07	6.23738e+06	5.70029e+07	1.14524e+07	3.17716e+07	1.53527e+07	2.54495e+07	7.50437e+06	2.30366e+07	1.72953e+07	7.58162e+07	1.97031e+07	3.00081e+07	5.17008e+07	1.17482e+07	2.57631e+07	1.64352e+07	4.02945e+07	1.17298e+07	1.30667e+07	1.11973e+07	1.1699e+07	1.36971e+07	3.12371e+07	1.14756e+07	2.16453e+07	F1P2A1	1209	590	447	450	476	549
I7LRG5	HN1 OS=Gallus gallus GN=HN1 PE=2 SV=1 - [I7LRG5_CHICK]	74.36	1	7	7	121					422119	I7LRG5	8.45187e+06	7.8056e+06	4.59434e+06	1.41561e+07	8.68663e+06	6.31067e+06	4.37557e+07	1.00927e+07	8.71562e+06	8.93168e+06	4.17769e+06	5.01365e+06	1.95914e+07	1.34453e+07	1.97482e+07	1.59994e+07	2.00044e+07	2.65172e+07	1.2871e+07	3.30988e+07	2.88847e+07	4.19757e+07	1.23213e+07	1.27038e+07	1.41737e+07	1.32761e+07	1.85564e+07	3.06833e+07	1.27199e+07	2.15821e+07	I7LRG5	637	835	546	522	537	545
R4GKG6	Uncharacterized protein OS=Gallus gallus GN=LOC100857593 PE=3 SV=1 - [R4GKG6_CHICK]	73.96	1	16	16	335	catalytic activity	extracellular	metabolic process	Pf00089; Pf09342	100857593	R4GKG6	1.1839e+07	1.97723e+07	9.16521e+06	2.78008e+07	1.53339e+07	1.98993e+07	1.35977e+08	4.08158e+07	3.50736e+07	4.14007e+07	3.77721e+07	2.07188e+07	4.62677e+07	2.61723e+07	8.59685e+07	2.87813e+07	4.11189e+07	5.83608e+07	2.15129e+07	4.01271e+07	2.84571e+07	6.3035e+07	3.55155e+07	2.20729e+07	2.50222e+07	2.72357e+07	1.87524e+07	4.5635e+07	1.68057e+07	2.15755e+07	R4GKG6	519	492	364	336	369	247
R4GLZ0	Uncharacterized protein OS=Gallus gallus PE=4 SV=1 - [R4GLZ0_CHICK]	38.8	1	11	13	103	protein binding					R4GLZ0	3.51288e+06	3.85506e+06	2.09808e+06	3.21524e+06	5.55423e+06	3.50725e+06	1.41614e+07	7.71021e+06	1.3953e+07	4.98254e+06	1.3642e+07	5.20041e+06	697128	4.15426e+06	8.0424e+06	7.39073e+06	1.94618e+07	1.2597e+07	4.37997e+06	3.31876e+06	4.60572e+06	4.18177e+06	2.84195e+06	828352	815698	799062	652840	5.56104e+06	2.69968e+06	2.15292e+07	R4GLZ0	967	1085	825	1074	693	744
E1BZG4	Uncharacterized protein OS=Gallus gallus GN=EEF1D PE=3 SV=2 - [E1BZG4_CHICK]	24.31	1	12	16	282	RNA binding; signal transducer activity	cytoplasm	metabolic process; cell communication; regulation of biological process; response to stimulus			E1BZG4	2.09384e+07	3.13403e+07	1.63863e+07	3.22432e+07	1.40656e+07	1.37747e+07	5.77196e+07	2.47091e+07	2.85469e+07	2.15726e+07	2.46316e+07	1.27536e+07	3.73441e+07	2.54296e+07	8.287e+07	5.04348e+07	6.88606e+07	6.87639e+07	1.93987e+07	4.21457e+07	2.62999e+07	3.34414e+07	3.31319e+07	1.99733e+07	2.6489e+07	8.46235e+06	2.67287e+07	5.0195e+07	1.61167e+07	2.14906e+07	E1BZG4	353	375	252	303	392	321
E1BUA6	Uncharacterized protein OS=Gallus gallus GN=Gga.39526 PE=4 SV=2 - [E1BUA6_CHICK]	35.19	1	8	11	79	catalytic activity		metabolic process			E1BUA6	655642	665748	616558	1.72135e+06	975937	1598407	1.18391e+07	2.91746e+06	2.50464e+06	2.91578e+06	8.17441e+06	897228	1.64782e+07	4.78267e+06	5.81672e+06	0	6.39662e+06	0	1.63858e+06	1.57017e+06	1.34589e+06	1.03935e+07	6.97431e+06	1.05194e+06	1.05809e+07	2.98924e+06	906944	2.21921e+07	1.31946e+06	2.13963e+07	E1BUA6	1335	1316	1150	1258	1278	1031
P84173	Prohibitin OS=Gallus gallus GN=PHB PE=1 SV=1 - [PHB_CHICK]	84.93	2	18	18	363	protein binding; DNA binding	nucleus; organelle lumen; cytoplasm; mitochondrion; membrane	metabolic process; regulation of biological process; cell proliferation; cell organization and biogenesis; cell growth; cell communication; response to stimulus	Pf01145	419980	P84173	2.23634e+07	3.45054e+07	6.98291e+06	2.63511e+07	1.38311e+07	1.01725e+07	9.61548e+07	2.0921e+07	1.62207e+07	2.88883e+07	3.62561e+07	4.7856e+06	5.81642e+07	3.51869e+07	1.37239e+08	5.1414e+07	5.37798e+07	1.08025e+08	1.22016e+07	1.39192e+07	9.82407e+06	1.70275e+07	2.3912e+07	5.78361e+06	8.94529e+06	8.8304e+06	7.37531e+06	3.14485e+07	1.0109e+07	2.13261e+07	P84173	335	350	419	346	398	406
E1BYU8	Uncharacterized protein OS=Gallus gallus GN=NUP98 PE=4 SV=2 - [E1BYU8_CHICK]	8.12	1	13	13	86		membrane; nucleus	transport			E1BYU8	1.3593e+06	0	909291	259940	108452	0	1.05208e+07	514657	333779	205641	4.6767e+06	1.72345e+06	3.34726e+06	626899	5.32504e+06	3.17483e+06	4.80248e+06	0	3.3345e+06	4.3878e+06	6.09244e+07	2.76024e+06	4.2394e+06	0	2.73177e+06	2.28693e+06	2.31447e+06	7.64503e+07	2.00517e+06	2.12897e+07	E1BYU8	1286	1500	1085	1336	1354	1500
F1NW95	Uncharacterized protein OS=Gallus gallus GN=NDUFA12 PE=4 SV=2 - [F1NW95_CHICK]	67.81	1	8	8	210	catalytic activity	cytoplasm; mitochondrion; membrane	response to stimulus; metabolic process	Pf05071		F1NW95	1.52646e+07	2.35842e+07	9.74867e+06	7.53141e+06	5.68922e+06	2.79941e+06	6.39056e+07	2.48165e+07	1.70715e+07	1.20621e+07	1.87744e+07	6.19201e+06	2.18907e+07	6.44536e+06	2.19544e+07	3.00388e+07	3.75506e+07	4.52521e+07	1.29399e+07	9.87612e+06	6.97322e+06	3.62432e+07	1.82183e+07	1.39714e+07	1.35866e+07	1.56205e+07	1.38406e+07	1.29695e+07	9.65011e+06	2.12589e+07	F1NW95	448	440	354	752	686	837
F1N954	Proteasome subunit alpha type (Fragment) OS=Gallus gallus GN=PSMA1 PE=3 SV=2 - [F1N954_CHICK]	80.08	1	1	17	315	catalytic activity	proteasome; nucleus; cytoplasm	defense response; regulation of biological process; response to stimulus; metabolic process	Pf00227; Pf10584		F1N954	2.2286e+07	3.48883e+07	9.22958e+06	1.64081e+07	10320109	1.77507e+07	1.65097e+08	3.34706e+07	3.90141e+07	3.22234e+07	7.2393e+07	1.62074e+07	5.01122e+07	4.92531e+07	1.37289e+08	3.81657e+07	3.13436e+07	5.76673e+07	2.12923e+07	3.13285e+07	1.50473e+07	3.73349e+07	3.01367e+07	2.17917e+07	2.615e+07	2.03507e+07	2.51943e+07	2.6533e+07	7.36735e+06	2.12125e+07	F1N954	337	346	362	478	477	270
H9L1C2	Transaldolase OS=Gallus gallus GN=TALDO1 PE=3 SV=2 - [H9L1C2_CHICK]	55.49	1	17	17	293	catalytic activity	cytoplasm	metabolic process			H9L1C2	1.67454e+07	2.99457e+07	5.54644e+06	8.95426e+06	1.42301e+07	6.57544e+06	3.87599e+07	1.52052e+07	1.87596e+07	2.8848e+07	2.68494e+07	5.30901e+06	3.23651e+07	3.26208e+07	8.49619e+07	5.45229e+07	6.25644e+07	9.21126e+07	8.67328e+06	1.28357e+07	9.48403e+06	1.85785e+07	2.51905e+07	9.99822e+06	7.44378e+06	9.76945e+06	9.53956e+06	4.23657e+07	1.07278e+07	2.12068e+07	H9L1C2	411	384	488	683	387	527
F1NHW5	Cytochrome b-c1 complex subunit 6 OS=Gallus gallus GN=UQCRH PE=3 SV=2 - [F1NHW5_CHICK]	31.4	1	3	3	121	catalytic activity; transporter activity	cytoplasm; mitochondrion; membrane	metabolic process; transport	Pf02320	771939	F1NHW5	1.6808e+07	2.02285e+07	200638	4.56212e+07	5.18723e+06	1.17154e+07	2.33501e+08	6.43619e+07	6.33105e+07	3.70982e+07	2.96792e+07	2.58247e+07	6.84859e+07	9.74575e+06	2.43826e+08	2.05899e+07	3.79085e+07	1.46838e+08	9.37672e+06	1.29725e+07	1.54998e+07	9.13495e+07	3.42142e+07	2.73733e+07	5.10344e+06	9.2625e+06	2.37788e+07	1.35703e+07	1.78008e+07	2.11807e+07	F1NHW5	409	484	1204	232	720	368
P30374	Ribonuclease homolog OS=Gallus gallus PE=2 SV=1 - [RSFR_CHICK]	44.6	1	5	5	36	catalytic activity	extracellular	metabolic process	Pf00074	423668	P30374	0	0	1.50706e+06	0	4.93905e+06	0	7.24146e+06	644346	0	0	1.8753e+06	3.94454e+06	1.19845e+07	0	5.32379e+06	2641752	4.01503e+06	0	1.19696e+07	2.25093e+07	1.5261e+07	1.51533e+07	8.52427e+06	4.33973e+06	1.20892e+07	5.60136e+06	3.38072e+06	2.1405e+07	2.32173e+07	2.11068e+07	P30374	1500	1500	947	1500	737	1500
Q5F381	Epithelial cell adhesion molecule OS=Gallus gallus GN=EPCAM PE=2 SV=1 - [EPCAM_CHICK]	60.46	1	1	16	398		membrane		Pf00086	421292	Q5F381	6.06353e+07	6.7323e+07	1.71521e+07	1.8596e+07	9.92066e+06	7.55711e+06	1.30573e+08	3.21779e+07	3.94628e+07	4.51934e+07	1.01819e+08	1.68838e+07	6.14746e+07	5.16365e+07	1.69305e+08	6.03e+07	4.85806e+07	9.93357e+07	1.33609e+07	2.59293e+07	1.0501e+07	8.14691e+07	6.92708e+07	4.58929e+07	6.54722e+07	5.39783e+07	1.53984e+07	2.27453e+07	1.13344e+07	2.09731e+07	Q5F381	162	216	244	435	490	476
H9L2J4	Uncharacterized protein OS=Gallus gallus GN=DBNL PE=4 SV=2 - [H9L2J4_CHICK]	47.76	1	13	13	196	protein binding	cytoskeleton; cytoplasm	cell organization and biogenesis; development; cell communication; regulation of biological process; response to stimulus; cell differentiation			H9L2J4	1.44776e+07	2.84453e+07	5.1135e+06	1.87212e+07	1.54815e+07	9.80571e+06	8.10921e+07	3.21591e+07	2.70386e+07	24576462	2.34688e+07	1.41562e+07	5.27843e+06	2.31836e+07	8.13805e+07	2.6468e+07	4.05093e+07	4.49784e+07	9.60967e+06	1.91683e+07	2.12279e+07	4.00536e+07	2.98887e+07	2.03741e+07	1.98314e+07	1.4589e+07	1.81351e+07	3.33982e+07	1.30298e+07	2.09707e+07	H9L2J4	463	392	515	434	365	415
R4GI85	Uncharacterized protein (Fragment) OS=Gallus gallus GN=CNN2 PE=4 SV=1 - [R4GI85_CHICK]	54.77	1	12	12	213	protein binding	cytoskeleton	metabolic process; regulation of biological process; development; cellular component movement; cell organization and biogenesis; response to stimulus; cell proliferation; transport			R4GI85	1.05194e+07	2.9735e+07	6.06201e+06	2.64915e+07	1.85892e+07	1.44118e+07	6.87622e+07	2.80225e+07	2.6229e+07	3.40219e+07	3.2844e+07	1.10307e+07	8.76315e+07	3.09759e+07	1.26584e+08	2.5532e+07	5.61983e+07	2.6483e+07	1.92022e+07	2.48992e+07	2.1783e+07	2.94374e+07	1.71951e+07	1.32109e+07	1.74966e+07	1.62533e+07	1.35185e+07	2.2703e+07	7.56246e+06	2.08827e+07	R4GI85	565	385	459	344	325	313
P43347	Translationally-controlled tumor protein homolog OS=Gallus gallus GN=TPT1 PE=2 SV=1 - [TCTP_CHICK]	78.49	1	8	8	183	metal ion binding; protein binding	extracellular; nucleus; organelle lumen; cytoplasm; endosome; cytoskeleton	response to stimulus; cell differentiation; regulation of biological process; cell death; cell communication	Pf00838	396363	P43347	1.34777e+07	1.64145e+07	1.49609e+06	2.19591e+07	1.5237e+07	1.33098e+07	1.13839e+07	1.84141e+07	1.26292e+07	9.35566e+06	1.59034e+07	6.09158e+06	1.10556e+07	4.69663e+06	5.87853e+07	2.49485e+07	3.22273e+07	4.60952e+07	1.33183e+07	2.65081e+07	1.78522e+07	1.21562e+07	1.48005e+07	9.81477e+06	9.63397e+06	5.82483e+06	8.20479e+06	4.08207e+07	1.28872e+07	2.08608e+07	P43347	484	541	949	392	371	328
F1NM08	Uncharacterized protein (Fragment) OS=Gallus gallus GN=DDX5 PE=4 SV=1 - [F1NM08_CHICK]	51.26	1	15	24	310	nucleotide binding; catalytic activity; protein binding; RNA binding	nucleus; organelle lumen; spliceosomal complex	metabolic process; regulation of biological process; cell communication; response to stimulus; cell death	Pf00270; Pf00271; Pf08061		F1NM08	1.13617e+07	1.51141e+07	2.48444e+06	1.50041e+07	1.15118e+07	5.75219e+06	4.86748e+07	1.43632e+07	8.3547e+06	1.76199e+07	2.59855e+07	2.69811e+06	1.46459e+07	2.04261e+07	5.1633e+07	6.04908e+07	5.80035e+07	1.2888e+08	1.57919e+07	2.56151e+07	1.34538e+07	1.30857e+07	1.20013e+07	1.03483e+07	1.01437e+07	5.18595e+06	1.11856e+07	2.27098e+07	9.89885e+06	2.07768e+07	F1NM08	541	574	775	507	440	583
E1C477	Uncharacterized protein OS=Gallus gallus GN=UBQLN1 PE=4 SV=2 - [E1C477_CHICK]	44.62	1	11	14	306	protein binding		metabolic process; regulation of biological process	Pf00240; Pf00627; Pf11976	427454	E1C477	1.04225e+07	1.1915e+07	4.42252e+06	8.61241e+06	1.16233e+07	6.12971e+06	2.08798e+07	1.17757e+07	1.27759e+07	9.00605e+06	1.06858e+07	6.36685e+06	1.51699e+07	2.02447e+07	3.46852e+07	1.00535e+07	1.55622e+07	1.36146e+07	1.56827e+07	2.61443e+07	1.85242e+07	2.68356e+07	1.73685e+07	1.71427e+07	1.72876e+07	1.31653e+07	1.87354e+07	3.08045e+07	7.27554e+06	2.07733e+07	E1C477	568	657	575	709	438	552
F1NK96	Uncharacterized protein OS=Gallus gallus GN=PDIA6 PE=2 SV=1 - [F1NK96_CHICK]	61.07	1	17	17	417	catalytic activity	cytoplasm; endoplasmic reticulum	metabolic process; response to stimulus; transport; cellular homeostasis; regulation of biological process	Pf00085	421940	F1NK96	1.67006e+07	1.10045e+07	5.89057e+06	2.4398e+07	1.40873e+07	4.06391e+06	8.73887e+07	2.36823e+07	4.72413e+07	2.30588e+07	6.12672e+07	7.29767e+06	1.1853e+08	4.38681e+07	1.59529e+08	5.87601e+07	5.09002e+07	8.42192e+07	1.6654e+07	2.84187e+07	2.76287e+07	1.19964e+07	1.7592e+07	3.56742e+06	1.2167e+07	1.45233e+07	9.16819e+06	3.0411e+07	9.42933e+06	2.07127e+07	F1NK96	412	691	468	360	391	687
Q6JLB2	Proteasome subunit beta type OS=Gallus gallus GN=PSMB1 PE=3 SV=1 - [Q6JLB2_CHICK]	61.18	1	12	12	287	catalytic activity	proteasome; nucleus; cytoplasm	metabolic process	Pf00227	421551	Q6JLB2	1.75794e+07	1.6938e+07	7.26702e+06	1.00676e+07	9.52601e+06	6.36104e+06	8.55533e+07	1.49508e+07	1.5057e+07	1.99395e+07	4.37789e+07	6.60284e+06	4.32836e+07	3.25425e+07	1.09282e+08	2.81634e+07	4.39435e+07	5.43879e+07	1.2372e+07	6.88679e+06	1.00519e+07	1.63868e+07	1.89225e+07	6.72298e+06	1.0273e+07	8.6296e+06	1.18068e+07	1.73116e+07	5.52825e+06	2.04927e+07	Q6JLB2	396	534	412	645	508	542
F1NKT5	Transcription factor BTF3 homolog 4 OS=Gallus gallus GN=BTF3L4 PE=4 SV=1 - [F1NKT5_CHICK]	63.29	3	7	7	123				Pf01849		F1NKT5	9.53027e+06	1.60324e+07	6.22159e+06	8.79067e+06	8.69725e+06	6.41315e+06	4.35569e+07	9.52274e+06	1.19341e+07	7.13571e+06	2.54217e+07	7.461e+06	7.3392e+06	1.10759e+07	5.37295e+07	7.80221e+06	1.57597e+07	2.0821e+07	5.21987e+06	2.52615e+07	2.4276e+07	2.77504e+07	1.13377e+07	6.66733e+06	8.41243e+06	8.74355e+06	1.14612e+07	3.64576e+07	1.3121e+07	2.04009e+07	F1NKT5	596	546	452	696	536	536
P84172	Elongation factor Tu, mitochondrial (Fragment) OS=Gallus gallus GN=TUFM PE=1 SV=1 - [EFTU_CHICK]	71.31	1	19	19	455	nucleotide binding; RNA binding; catalytic activity	cytoplasm; mitochondrion	metabolic process	Pf00009; Pf03144	430889	P84172	2.60041e+07	1.0252e+08	1.03681e+07	5.39608e+07	1.98902e+07	2.22711e+07	3.9834e+08	3.97707e+07	4.57329e+07	2.82642e+07	8.85439e+07	2.63971e+07	2.82749e+07	6.32306e+07	6.43232e+08	3.28356e+07	5.48181e+07	9.11784e+07	1.45443e+07	1.9448e+07	1.18242e+07	2.96146e+07	2.35573e+07	1.12684e+07	1.74324e+07	1.12044e+07	7.40313e+06	3.14698e+07	9.26522e+06	2.03874e+07	P84172	306	149	344	201	309	231
F1NRM8	Endoplasmic reticulum resident protein 29 (Fragment) OS=Gallus gallus GN=ERP29 PE=2 SV=2 - [F1NRM8_CHICK]	43.3	1	3	11	133		cytoplasm; endoplasmic reticulum; organelle lumen; cell surface	transport			F1NRM8	1.17688e+07	2.74185e+07	1.12322e+07	3.34617e+07	1.40448e+07	1.15366e+07	9.64668e+07	2.29287e+07	1.6934e+07	2.34086e+07	5.02161e+07	5.67446e+06	4.7275e+07	3.40432e+07	6.8882e+07	3.51109e+07	4.31788e+07	8.47913e+07	1.26863e+07	3.60718e+07	2.89545e+07	1.60601e+07	7.26632e+06	7.81958e+06	6.23144e+06	7.16792e+06	8.67622e+06	3.36821e+07	1.495e+07	2.03526e+07	F1NRM8	525	402	326	290	393	378
Q5F3Z3	Ubiquitin-conjugating enzyme E2 variant 2 OS=Gallus gallus GN=UBE2V2 PE=2 SV=1 - [UB2V2_CHICK]	64.58	1	4	8	126	catalytic activity	nucleus	metabolic process; response to stimulus	Pf00179	421109	Q5F3Z3	1.05824e+07	1.92826e+07	1.22009e+07	1.44294e+07	9.69868e+06	8.95239e+06	1.18323e+08	1.92671e+07	1.72981e+07	1.58608e+07	1.52139e+07	6.9622e+06	3.77262e+07	8.72469e+06	3.01304e+07	4.30184e+07	4.35987e+07	3.89091e+07	1.74027e+07	2.11277e+07	1.68319e+07	2.98721e+07	2.43069e+07	1.33881e+07	1.15118e+07	1.20451e+07	1.81394e+07	3.23928e+07	1.22437e+07	2.02975e+07	Q5F3Z3	563	499	306	517	497	432
Q5ZJV5	Uncharacterized protein OS=Gallus gallus GN=COX4I1 PE=2 SV=1 - [Q5ZJV5_CHICK]	50.88	1	9	9	155	catalytic activity; transporter activity	nucleus; cytoplasm; mitochondrion; membrane	transport	Pf02936	415826	Q5ZJV5	1.65652e+07	2.1179e+07	4.04086e+06	8.18814e+06	7.19743e+06	5.91569e+06	7.70036e+07	2.55507e+07	2.85039e+07	1.98662e+07	1.42507e+07	5.86239e+06	2.17008e+07	3.58001e+07	7.1143e+06	2.90852e+07	4.61714e+07	9.77693e+07	1.0095e+07	1.09339e+07	8.53113e+06	2.55439e+07	3.68655e+07	1.06899e+07	2.51947e+07	2.77054e+07	1.2895e+07	2.83599e+07	7.11859e+06	2.02616e+07	Q5ZJV5	416	473	600	726	602	568
F1NIG7	Uncharacterized protein OS=Gallus gallus GN=EIF1B PE=4 SV=2 - [F1NIG7_CHICK]	62.83	1	1	8	137	RNA binding		metabolic process	Pf01253	420715	F1NIG7	1.35732e+07	2.3533e+07	1.54792e+07	2.85849e+07	1.23785e+07	7.84743e+06	5.01118e+07	1.48166e+07	1.42061e+07	1.99344e+07	4.4627e+06	8.36499e+06	1.03331e+07	1.24724e+07	4.17899e+07	3.25362e+07	2.70819e+07	6.03911e+07	1.23251e+07	3.51084e+07	2.18891e+07	4.47581e+07	2.58629e+07	1.96014e+07	1.25219e+07	1.63426e+07	2.0988e+07	2.42222e+07	1.28549e+07	2.02526e+07	F1NIG7	480	442	264	330	420	469
F1NB94	Uncharacterized protein OS=Gallus gallus GN=CAST PE=4 SV=2 - [F1NB94_CHICK]	43.62	2	19	19	346	enzyme regulator activity			Pf00748		F1NB94	9.63875e+06	1.53441e+07	6.32962e+06	1.02217e+07	6.72361e+06	6.4282e+06	2.53361e+07	1.41765e+07	8.45202e+06	1.16993e+07	1.1901e+07	7.34044e+06	1.89702e+07	15263645	2.03211e+07	1.92397e+07	2.80422e+07	3.35629e+07	1.15872e+07	2.15829e+07	1.74422e+07	4.84587e+07	1.34685e+07	1.99205e+07	1.5612e+07	1.90999e+07	1.08784e+07	3.36446e+07	1.33258e+07	2.00946e+07	F1NB94	588	563	445	634	627	535
F1NF89	40S ribosomal protein S24 OS=Gallus gallus GN=RPS24 PE=3 SV=2 - [F1NF89_CHICK]	28.89	1	4	4	164	nucleotide binding; structural molecule activity	nucleus; cytoplasm; ribosome; cytosol	metabolic process			F1NF89	1.66468e+07	5.75864e+07	3.78913e+07	2.83753e+07	1.87473e+07	5.85412e+06	7.30822e+07	6.67011e+07	3.52628e+07	6.70318e+07	5.61625e+07	3.30305e+07	3.10451e+07	3.15727e+07	9.01268e+07	2.5679e+07	2.80219e+07	4.91703e+07	2.14071e+07	2.82966e+07	4.18766e+07	9.91576e+07	3.99952e+07	3.46691e+07	2.92607e+07	2.39987e+07	4.16475e+07	2.38162e+07	6.96678e+06	2.0038e+07	F1NF89	413	247	138	331	321	571
F1NJT4	Fibronectin OS=Gallus gallus GN=FN1 PE=4 SV=2 - [F1NJT4_CHICK]	46.78	1	1	69	954	protein binding; enzyme regulator activity	extracellular; cytoplasm; membrane	cell organization and biogenesis; metabolic process; regulation of biological process; cell differentiation; response to stimulus			F1NJT4	1.24877e+07	2.28043e+07	9.02569e+06	1.68081e+07	9.94378e+06	1.1648e+07	8.75726e+07	2.179e+07	9.37147e+06	2.17226e+07	3.06975e+07	7.65069e+06	3.69072e+07	2.34503e+07	8.65619e+07	5.03737e+07	5.76928e+07	7.38828e+07	1.17825e+07	4.94592e+07	3.88559e+07	1.5006e+07	2.46327e+07	8.55384e+06	1.35913e+07	1.15761e+07	1.0537e+07	3.34507e+07	2.51533e+07	2.002e+07	F1NJT4	508	450	367	472	488	371
F1NJT3	Fibronectin OS=Gallus gallus GN=FN1 PE=2 SV=1 - [F1NJT3_CHICK]	48.21	2	6	74	1054	protein binding	extracellular	defense response; response to stimulus; cell organization and biogenesis; regulation of biological process; cellular component movement	Pf00039; Pf00040; Pf00041	396133	F1NJT3	1.24877e+07	2.28043e+07	9.02569e+06	1.68081e+07	9.94378e+06	1.1648e+07	8.75726e+07	2.179e+07	9.37147e+06	2.17226e+07	3.06975e+07	7.65069e+06	3.69072e+07	2.34503e+07	8.65619e+07	5.03737e+07	5.76928e+07	7.38828e+07	1.17825e+07	4.94592e+07	3.88559e+07	1.5006e+07	2.46327e+07	8.55384e+06	1.35913e+07	1.15761e+07	1.0537e+07	3.34507e+07	2.51533e+07	2.002e+07	F1NJT3	509	451	368	473	489	372
F1NLT8	Uncharacterized protein (Fragment) OS=Gallus gallus GN=ARHGDIB PE=4 SV=1 - [F1NLT8_CHICK]	65.52	1	8	8	243	enzyme regulator activity	cytoplasm	metabolic process; regulation of biological process	Pf02115		F1NLT8	2.34462e+07	2.15087e+07	1.39724e+07	4.01816e+07	2.35731e+07	1.24587e+07	9.61404e+07	4.05894e+07	5.23416e+07	2.49821e+07	4.19105e+07	2.55911e+07	4.70031e+07	5.07967e+07	1.53885e+08	4.55307e+07	4.39236e+07	1.11533e+08	1.64261e+07	2.20385e+07	1.58034e+07	4.54712e+07	2.23836e+07	2.48779e+07	1.50027e+07	1.7731e+07	1.33698e+07	1.41966e+07	8.79711e+06	1.99016e+07	F1NLT8	324	468	280	256	272	350
P31395	Stathmin OS=Gallus gallus GN=STMN1 PE=1 SV=1 - [STMN1_CHICK]	42.57	2	6	6	81	protein binding	cytoplasm; cytosol; cytoskeleton; membrane	cell organization and biogenesis; cell differentiation; development; response to stimulus; regulation of biological process; cell communication; cellular component movement	Pf00836; Pf09726	396057	P31395	3.20023e+06	4.07391e+06	5.32889e+06	3.42692e+07	62914.6	6.24996e+06	8.64879e+06	7.85075e+06	1.33698e+07	3.01281e+06	267703	2.19796e+06	267184	2.02564e+06	1.60372e+06	1.07408e+07	1.25033e+07	1.7469e+07	9.78082e+06	5.41366e+07	5.54337e+07	1.68256e+07	1.26684e+07	2.11924e+07	2.02591e+07	1.03575e+07	1.87933e+07	1.58055e+07	1.33953e+07	1.98642e+07	P31395	1015	1071	496	285	1355	548
R4GKJ8	Uncharacterized protein (Fragment) OS=Gallus gallus GN=LOC100858073 PE=4 SV=1 - [R4GKJ8_CHICK]	83.33	1	10	10	132	catalytic activity		metabolic process			R4GKJ8	3.79346e+06	8.59322e+06	3.40457e+06	4.83699e+06	7.16387e+06	7.26724e+06	7.74339e+07	9.95734e+06	2.07e+07	8.67649e+06	1.2532e+07	5.11557e+06	1.66259e+07	0	5.94026e+07	8.11672e+06	7.61689e+06	3.54407e+06	5.35174e+06	8.98981e+06	1.58883e+07	2.74429e+07	2.20278e+07	1.19014e+07	2.33203e+07	1.41716e+07	1.15034e+07	4.726e+07	1.03804e+07	1.98466e+07	R4GKJ8	938	785	666	911	604	491
P50460	Cysteine and glycine-rich protein 2 OS=Gallus gallus GN=CSRP2 PE=2 SV=3 - [CSRP2_CHICK]	57.73	2	9	9	141	metal ion binding	nucleus	development; cell differentiation	Pf00412	396128	P50460	2.00168e+06	8.46557e+06	3.83511e+06	7.90505e+06	8.13017e+06	5.59986e+06	1.56158e+07	7.88261e+06	6.43407e+06	7.71177e+06	4.44732e+06	1.6306e+06	3.51839e+06	3.12897e+06	2.83084e+06	8.80108e+06	1.41597e+07	2.01406e+07	1.82194e+07	1.80428e+07	1.97908e+07	1.5986e+07	8.79204e+06	5.96512e+06	1.14299e+07	8.69658e+06	3.61359e+06	1.10158e+07	1.48805e+06	1.98365e+07	P50460	1189	791	617	734	559	591
F1NYG4	Uncharacterized protein OS=Gallus gallus GN=APOH PE=4 SV=2 - [F1NYG4_CHICK]	41.18	1	11	11	278	protein binding; enzyme regulator activity	extracellular; cell surface	cell proliferation; regulation of biological process; metabolic process; coagulation; response to stimulus; cellular component movement; development; cell death			F1NYG4	6.50068e+06	1.95099e+06	5.07665e+06	2.32382e+07	1.49279e+07	1.32349e+07	7.07377e+07	3.01354e+07	1.78479e+07	2.33882e+07	2.20941e+07	1.78581e+07	2.39683e+07	21655438	1.11433e+07	1.58843e+07	2.40253e+07	1.04569e+07	1.58775e+07	3.26296e+07	2.49826e+07	5.33909e+07	1.92231e+07	1.50005e+07	2.17885e+07	1.35197e+07	1.44245e+07	1.89931e+07	9.07784e+06	1.97384e+07	F1NYG4	735	1240	520	377	375	330
H9L0E0	Uncharacterized protein (Fragment) OS=Gallus gallus GN=UBQLN4 PE=2 SV=1 - [H9L0E0_CHICK]	65.83	1	12	15	271	protein binding	nucleus; cytoplasm; endoplasmic reticulum; membrane; cytosol; organelle lumen; proteasome	metabolic process; regulation of biological process	Pf00240; Pf00627; Pf11976		H9L0E0	8.64812e+06	1.11382e+07	4.25127e+06	7.60337e+06	9.55392e+06	5.31511e+06	2.26696e+07	7.32665e+06	1.00404e+07	6.3038e+06	7.81598e+06	2.93274e+06	1.40009e+07	1.36341e+07	3.8088e+07	9.18475e+06	1.49852e+07	1.67593e+07	1.20361e+07	2.15007e+07	1.78747e+07	1.58276e+07	1.28761e+07	1.03793e+07	1.26839e+07	7.17179e+06	1.29589e+07	2.80456e+07	5.8979e+06	1.9722e+07	H9L0E0	626	686	586	749	506	610
F1NTQ2	Beta-hexosaminidase (Fragment) OS=Gallus gallus GN=HEXB PE=3 SV=2 - [F1NTQ2_CHICK]	51.25	1	18	19	371	catalytic activity; protein binding	cytoplasm; vacuole; membrane	development; metabolic process; cellular homeostasis; cell organization and biogenesis; reproduction; response to stimulus; regulation of biological process; cell communication; cell differentiation; cellular component movement			F1NTQ2	2.80353e+07	6.17988e+07	2.26195e+07	1.52945e+07	5.45959e+06	4.59175e+06	8.96005e+07	7.57108e+07	5.63437e+07	2.03166e+07	4.08008e+07	8.79826e+06	3.06876e+07	2.78504e+07	2.99673e+08	6.83846e+07	6.86042e+07	1.58779e+08	1.47556e+07	1.32741e+07	1.14771e+07	5.50151e+07	3.24946e+07	1.2455e+07	1.31982e+07	3.11674e+06	1.00105e+07	2.10178e+07	8.78942e+06	1.96656e+07	F1NTQ2	289	234	196	496	699	654
F1NZD3	Uncharacterized protein OS=Gallus gallus GN=RBMX PE=4 SV=1 - [F1NZD3_CHICK]	29.35	1	12	12	172	nucleotide binding			Pf00076; Pf08081		F1NZD3	8.04259e+06	9.31327e+06	8.28368e+06	1.23791e+07	1.07906e+07	3.89828e+06	3.23299e+07	1.70791e+07	1.99026e+07	3.49391e+06	2.16055e+07	1.18128e+07	1.86509e+07	3.28286e+06	2.15422e+07	2.39751e+07	4.09318e+07	5.6493e+07	1.36814e+07	1.85677e+07	1.3474e+07	4.26768e+07	2.81576e+07	1.55565e+07	1.73177e+07	1.36529e+07	1.58648e+07	2.80527e+07	1.10037e+07	1.96312e+07	F1NZD3	660	749	379	573	463	709
Q90879	Ubiquitin-conjugating enzyme E2 variant 1 OS=Gallus gallus GN=UBE2V1 PE=2 SV=2 - [UB2V1_CHICK]	64.14	1	4	8	111	catalytic activity	nucleus; cytoplasm	cell communication; defense response; regulation of biological process; response to stimulus; metabolic process	Pf00179	100538349	Q90879	9.85012e+06	2.03545e+07	1.09836e+07	9.24487e+06	9.06783e+06	8.28747e+06	7.36914e+07	1.83772e+07	1.4229e+07	1.86712e+07	1.64613e+07	6.67449e+06	3.63447e+07	7.35686e+06	4.03349e+07	4.90866e+07	5.001e+07	5.53421e+07	1.56533e+07	2.0654e+07	2.25355e+07	2.40331e+07	2.56437e+07	1.13848e+07	1.20088e+07	1.37417e+07	1.67124e+07	3.02782e+07	9.1019e+06	1.96108e+07	Q90879	580	482	330	667	527	450
H9L369	Uncharacterized protein OS=Gallus gallus GN=HDGF PE=4 SV=2 - [H9L369_CHICK]	75.86	1	17	18	322				Pf00855	776936	H9L369	2.12281e+07	2.21776e+07	6.44071e+06	2.47254e+07	1.6149e+07	1.21167e+07	1.07747e+08	4.11704e+07	3.0154e+07	2.14477e+07	2.99247e+07	1.80927e+07	4.2911e+07	3.06263e+07	8.19665e+07	3.35574e+07	5.17058e+07	7.85709e+07	1.93005e+07	4.21234e+07	2.69255e+07	6.57567e+07	2.89971e+07	2.48967e+07	2.80326e+07	2.21532e+07	2.27969e+07	2.14949e+07	9.48727e+06	1.94988e+07	H9L369	348	462	440	357	356	360
E1BR14	Uncharacterized protein OS=Gallus gallus GN=TPPP3 PE=4 SV=2 - [E1BR14_CHICK]	47.06	1	9	9	175	protein binding		cell organization and biogenesis	Pf05517	415669	E1BR14	1.8524e+07	9.00401e+06	9.33891e+06	1.90724e+07	2.44292e+07	2.51523e+07	3.054e+07	2.02773e+07	9.86075e+06	1.44772e+07	3.20038e+07	1.043e+07	33793510	9.9583e+06	2.781e+07	4.61485e+07	5.84777e+07	3.80206e+07	2.34267e+07	3.67773e+07	2.86745e+07	6.8805e+07	2.82919e+07	2.14833e+07	2.33737e+07	1.50266e+07	1.96173e+07	3.1135e+07	1.69946e+07	1.92493e+07	E1BR14	377	761	361	428	266	213
R4GIC2	Uncharacterized protein OS=Gallus gallus GN=GUCA2A PE=4 SV=1 - [R4GIC2_CHICK]	33.64	1	5	5	100	enzyme regulator activity		metabolic process; transport; regulation of biological process	Pf02058	419498	R4GIC2	8.6236e+06	1.06599e+07	1.29844e+07	4.02709e+06	5.3058e+06	4.86621e+06	5.78443e+07	2.15604e+07	1.33084e+07	1.63452e+07	1.64896e+07	4.85309e+06	2.86584e+07	3.276e+07	4.11876e+07	2.27503e+07	2.23309e+07	4.99071e+07	1.35532e+07	1.59334e+07	1.12687e+07	2.9799e+07	1.23235e+07	1.43734e+07	1.76908e+07	1.45428e+07	5.21816e+06	2.93648e+07	1.12136e+07	1.91526e+07	R4GIC2	628	707	295	979	710	633
P04354	Calbindin OS=Gallus gallus GN=CALB1 PE=1 SV=3 - [CALB1_CHICK]	70.61	3	20	20	453	metal ion binding	nucleus; cytoplasm; cytosol; membrane	transport; cellular homeostasis; response to stimulus; development	Pf00036	396519	P04354	9.9512e+07	1.81027e+08	1.07889e+07	9.2792e+06	7.55512e+06	1.69716e+07	3.75199e+08	2.89623e+07	5.90468e+07	4.58861e+07	1.20207e+08	1.8292e+07	2.03536e+08	4.43002e+08	7.92536e+08	3.27024e+08	1.57662e+08	4.08778e+08	1.53927e+06	319249	0	9.45261e+07	9.1169e+07	6.80025e+06	3.364e+06	3.25016e+07	1.05813e+06	1.91988e+07	1.12127e+07	1.90965e+07	P04354	113	97	334	665	586	278
Q5ZMJ6	Uncharacterized protein OS=Gallus gallus GN=SLC25A4 PE=2 SV=1 - [Q5ZMJ6_CHICK]	46.64	1	6	13	370	transporter activity	cytoplasm; mitochondrion; membrane	transport; cell death; cell organization and biogenesis; regulation of biological process	Pf00153	422546	Q5ZMJ6	6.82811e+07	5.91017e+07	5.08865e+06	1.89538e+07	3.37473e+07	1.16345e+07	2.49874e+08	3.23819e+07	3.88361e+07	3.2325e+07	1.10483e+08	1.54065e+07	3.04367e+07	6.68847e+07	1.92972e+08	3.74568e+07	5.82868e+07	8.31884e+07	1.15403e+07	9.60275e+06	7.87514e+06	6.47647e+07	1.1815e+08	2.51398e+07	5.0187e+07	5.25653e+07	3.65232e+07	1.697e+07	4.80713e+06	1.90403e+07	Q5ZMJ6	147	243	519	429	210	374
R4GK42	Uncharacterized protein OS=Gallus gallus GN=CIRBP PE=4 SV=1 - [R4GK42_CHICK]	38.6	2	6	6	140	nucleotide binding; RNA binding; translation regulator activity	cytoplasm	response to stimulus; metabolic process; regulation of biological process; cell organization and biogenesis			R4GK42	2.47338e+07	3.22183e+07	1.3118e+07	1.76332e+07	1.47958e+07	1.15894e+07	4.10314e+07	1.58485e+07	2.8294e+07	2.4854e+07	2.6493e+07	8.35151e+06	1.47767e+07	6.53439e+06	1.68052e+06	2.94907e+07	3.69333e+07	6.23223e+07	1.55727e+07	2.76193e+07	1.53695e+07	6.02897e+07	2.59175e+07	2.51171e+07	1.61051e+07	1.48925e+07	1.47858e+07	3.23282e+07	2.11611e+07	1.89918e+07	R4GK42	313	365	291	453	379	376
E1BU00	Villin-1 OS=Gallus gallus GN=VIL1 PE=4 SV=2 - [E1BU00_CHICK]	67.27	2	1	40	702	protein binding		cell organization and biogenesis			E1BU00	1.8265e+07	2.73101e+07	4.67595e+06	1.0196e+07	6.34637e+06	5.3779e+06	6.87646e+07	1.37949e+07	2.21421e+07	2.40056e+07	3.03954e+07	6.90015e+06	3.80371e+07	3.04068e+07	1.63836e+08	3.65886e+07	7.26059e+07	7.84146e+07	5.9361e+06	8.67045e+06	6.58138e+06	1.22148e+07	2.30159e+07	8.1368e+06	1.15503e+07	1.00652e+07	5.69339e+06	2.74152e+07	8.25296e+06	1.89492e+07	E1BU00	381	405	539	636	644	604
Q90838	Leucine zipper protein OS=Gallus gallus GN=PTRF PE=2 SV=1 - [Q90838_CHICK]	33.8	2	13	13	320	RNA binding	nucleus; cytoplasm; mitochondrion; membrane	metabolic process		396006	Q90838	2.22157e+07	1.73616e+07	1.75704e+07	5.1863e+07	2.70567e+07	3.05616e+07	1.67814e+08	6.61166e+07	4.84333e+07	5.52883e+07	9.45041e+07	2.95467e+07	1.09431e+08	5.42667e+07	2.38453e+08	7.90442e+07	8.37038e+07	1.0453e+08	2.00308e+07	3.19449e+07	2.26024e+07	4.58066e+07	4.91837e+07	1.9755e+07	1.14152e+07	1.49426e+07	1.82548e+07	3.61309e+07	2.40424e+07	1.88332e+07	Q90838	338	525	240	213	250	185
F1NNF7	Uncharacterized protein OS=Gallus gallus GN=LOC100859720 PE=4 SV=1 - [F1NNF7_CHICK]	62.76	3	17	17	288	catalytic activity; metal ion binding	cytoplasm; membrane; mitochondrion	metabolic process		100859720	F1NNF7	2.20813e+07	5.39286e+07	1.22802e+07	2.10625e+07	1.64167e+07	1.48392e+07	9.27906e+07	1.75939e+07	2.73065e+07	3.9811e+07	4.72479e+07	1.01401e+07	6.43852e+07	4.34903e+07	1.12494e+08	4.25654e+07	6.44586e+07	1.02051e+08	1.46356e+07	1.69206e+07	1.36421e+07	2.56049e+07	2.61192e+07	1.32368e+07	1.60157e+07	1.64181e+07	1.32781e+07	2.11197e+07	7.38502e+06	1.88061e+07	F1NNF7	339	264	305	405	350	306
F1N823	Uncharacterized protein (Fragment) OS=Gallus gallus GN=PDHB PE=4 SV=1 - [F1N823_CHICK]	61.67	1	15	15	333	catalytic activity	cytoplasm; mitochondrion	metabolic process	Pf02779; Pf02780		F1N823	2.37091e+07	4.88369e+07	6.18195e+06	2.95303e+07	1.67688e+07	1.24322e+07	83942154	1.46589e+07	1.81759e+07	2.7252e+07	5.21212e+07	8.24016e+06	6.48243e+07	3.56966e+07	6.01878e+07	3.17663e+07	5.5743e+07	8.1433e+07	1.16005e+07	1.41897e+07	1.19077e+07	1.34149e+07	2.59317e+07	1.08425e+07	1.47563e+07	1.25071e+07	1.15477e+07	2.16813e+07	6.54694e+06	1.87873e+07	F1N823	321	282	455	322	344	351
F1NJ73	Uncharacterized protein (Fragment) OS=Gallus gallus GN=AK2 PE=3 SV=2 - [F1NJ73_CHICK]	68.92	1	14	14	381	nucleotide binding; catalytic activity	cytoplasm; mitochondrion; membrane	metabolic process			F1NJ73	1.62969e+07	2.91163e+07	7.30413e+06	1.96287e+07	1.62414e+07	6.08751e+06	9.96946e+07	3.55056e+07	3.85205e+07	3.2564e+07	4.56597e+07	1.16448e+07	4.95044e+07	3.39705e+07	1.82081e+08	2.00763e+07	3.90382e+07	5.19505e+07	1.66909e+07	2.38438e+07	2.02874e+07	6.50814e+07	3.04248e+07	1.95114e+07	1.39453e+07	1.84757e+07	1.21329e+07	2.55423e+07	1.1202e+07	1.87107e+07	F1NJ73	425	388	411	422	353	558
Q5ZI93	Uncharacterized protein OS=Gallus gallus GN=TPD52L2 PE=2 SV=1 - [Q5ZI93_CHICK]	66.34	1	12	12	188				Pf04201	419257	Q5ZI93	1.60364e+07	1.51704e+07	1.3489e+07	1.74654e+07	1.00675e+07	9.47103e+06	3.35298e+07	1.82985e+07	1.40779e+07	1.33603e+07	1.60625e+07	4.95996e+06	1.70788e+06	1.6311e+07	4.4275e+07	2.21972e+07	3.33844e+07	4.43953e+07	1.56111e+07	2.3025e+07	2.23767e+07	1.48608e+07	9.82454e+06	1.37656e+07	3.13046e+06	1.10597e+07	5.8415e+06	2.32891e+07	1.12488e+07	1.86642e+07	Q5ZI93	432	571	285	457	487	422
H9KYW5	Uncharacterized protein OS=Gallus gallus GN=CTSS PE=3 SV=2 - [H9KYW5_CHICK]	47.56	1	12	12	210	catalytic activity	cytoplasm; vacuole	response to stimulus; metabolic process			H9KYW5	4.36405e+06	0	1.90174e+06	8.24357e+06	8.84063e+06	3.78798e+06	5.65989e+07	1.1238e+07	3.21534e+07	3.2164e+07	3.49314e+07	7.17859e+06	1.79547e+07	5.69511e+06	1.18512e+08	1.5148e+07	2.33107e+07	3.63015e+07	1.85131e+07	2.11059e+07	1.8243e+07	1.90058e+07	1.94131e+07	1.0171e+07	8.55235e+06	4.90951e+06	6.66475e+06	1.69057e+07	8.88207e+06	1.84961e+07	H9KYW5	883	1500	853	723	535	718
F1P5H6	Uncharacterized protein OS=Gallus gallus GN=LYG2 PE=4 SV=1 - [F1P5H6_CHICK]	43.6	2	7	7	68	catalytic activity		metabolic process	Pf01464		F1P5H6	0	0	0	0	1.15006e+06	685408	0	0	975621	0	0	557171	21296207	0	2.98403e+06	0	0	0	3.48337e+06	4.62314e+06	2.34849e+06	2.34085e+06	3.47342e+06	3.7333e+06	2.66329e+06	1.81113e+06	1.21903e+07	3.10192e+07	1.77155e+07	1.83006e+07	F1P5H6	1500	1500	1500	1500	1249	1253
R4GG07	Uncharacterized protein OS=Gallus gallus GN=LOC100857808 PE=3 SV=1 - [R4GG07_CHICK]	81.75	1	3	6	193	catalytic activity	membrane	metabolic process	Pf00106	100857808	R4GG07	1.77452e+07	2.13218e+07	5.49072e+06	2.87895e+07	1.95917e+07	1.15912e+07	1.34084e+08	2.90326e+07	3.47073e+07	3.56294e+07	3.97553e+07	9.78783e+06	6.35433e+07	7.93732e+07	1.7604e+08	4.79455e+07	5.47626e+07	7.79222e+07	1.21834e+07	1.39018e+07	1.00562e+07	2.09416e+07	1.74436e+07	8.53291e+06	6.85176e+06	1.00288e+07	6.90928e+06	1.80444e+07	6.75014e+06	1.80679e+07	R4GG07	392	470	490	329	311	375
Q5ZMT0	14-3-3 protein epsilon OS=Gallus gallus GN=YWHAE PE=1 SV=1 - [1433E_CHICK]	64.31	2	14	17	305	protein binding	cytoplasm; mitochondrion; extracellular	cell differentiation; cellular component movement; development; transport; metabolic process; regulation of biological process	Pf00244	417554	Q5ZMT0	6.08859e+07	8.92103e+07	4.62562e+06	5.53792e+07	3.68308e+07	5.80203e+07	2.11287e+08	3.15727e+07	6.53164e+07	1.38289e+08	1.27712e+08	2.23973e+07	1.31474e+08	4.21853e+07	3.35939e+08	1.24217e+08	1.6886e+08	2.8979e+08	1.42179e+07	1.74216e+07	1.91714e+07	5.56241e+07	9.54011e+07	2.32125e+07	5.03313e+07	4.91978e+07	3.47865e+07	5.07481e+07	1.43686e+07	1.79463e+07	Q5ZMT0	161	171	543	196	189	116
Q5ZMH1	Septin-2 OS=Gallus gallus GN=SEPT2 PE=2 SV=1 - [SEPT2_CHICK]	63.9	2	8	14	298	nucleotide binding	cytoplasm; cytoskeleton; membrane	cell division; cell organization and biogenesis; cell communication; regulation of biological process; response to stimulus	Pf00071; Pf00735	416777	Q5ZMH1	1.66428e+07	3.41805e+07	6.00676e+06	1.82069e+07	1.25831e+07	1.30695e+07	66685759	1.96195e+07	2.25194e+07	1.64146e+07	2.82759e+07	7.3257e+06	3.96367e+07	2.38816e+07	5.81563e+07	4.22879e+07	4.46704e+07	8.06334e+07	1.28473e+07	1.7555e+07	1.29401e+07	1.44748e+07	1.19279e+07	8.3201e+06	1.08757e+07	6.20343e+06	7.50799e+06	1.57285e+07	7.72223e+06	1.78469e+07	Q5ZMH1	414	353	460	440	417	335
H9KZD7	Uncharacterized protein OS=Gallus gallus GN=LIMA1 PE=4 SV=2 - [H9KZD7_CHICK]	54.32	2	27	28	422	protein binding; metal ion binding	cytoskeleton; cytoplasm; membrane	cell organization and biogenesis; regulation of biological process		426878	H9KZD7	8.7187e+06	1.07535e+07	9.61661e+06	1.04169e+07	7.10404e+06	3.21322e+06	4.94334e+07	2.00917e+07	1.3492e+07	1.59981e+07	2.1852e+07	6.82761e+06	2.21238e+07	1.82708e+07	3.37872e+07	2.20198e+07	3.85953e+07	3.52454e+07	7.34876e+06	1.45609e+07	1.10949e+07	3.57098e+07	2.24945e+07	1.49e+07	1.15585e+07	6.39168e+06	1.04797e+07	2.78316e+07	6.51094e+06	1.77512e+07	H9KZD7	622	704	356	631	608	778
F1NCI5	Uncharacterized protein (Fragment) OS=Gallus gallus GN=HNRNPA0 PE=4 SV=1 - [F1NCI5_CHICK]	53.66	1	7	7	130	nucleotide binding; RNA binding; protein binding	nucleus	defense response; response to stimulus; metabolic process; regulation of biological process	Pf00076		F1NCI5	1.54134e+07	3.20268e+06	1.07794e+07	5.83024e+06	1.09997e+07	6.81231e+06	4.34987e+07	1.11062e+07	7.87354e+06	6.33976e+06	9.04514e+06	7.91562e+06	2.16554e+07	4.18966e+06	4.76108e+07	1.5002e+07	3.21356e+07	4.48256e+07	1.55338e+07	2.79157e+07	1.99032e+07	2.24947e+07	2.50781e+07	1.48133e+07	1.17216e+07	5.63864e+06	1.65561e+07	2.31224e+07	9.84667e+06	1.77218e+07	F1NCI5	445	1143	335	843	455	511
E1BR10	Uncharacterized protein OS=Gallus gallus GN=PRDX3 PE=4 SV=1 - [E1BR10_CHICK]	52.14	1	9	9	217	protein binding; antioxidant activity; catalytic activity; enzyme regulator activity	cytoplasm; mitochondrion; endosome; cytosol	response to stimulus; cell organization and biogenesis; cell proliferation; regulation of biological process; cell differentiation; development; metabolic process; cell death	Pf00578; Pf08534; Pf10417		E1BR10	2.44641e+07	4.71698e+07	6.58191e+06	4.62986e+07	1.69497e+07	1.05381e+07	1.49915e+08	5.36541e+07	3.44128e+07	4.36716e+07	7.09792e+07	1.25417e+07	1.0943e+08	5.33002e+07	1.80515e+08	4.69892e+07	7.58759e+07	1.23001e+08	1.28643e+07	1.25826e+07	1.12466e+07	1.94455e+07	2.6891e+07	1.1355e+07	1.57492e+07	1.509e+07	1.15624e+07	2.50216e+07	9.76223e+06	1.76967e+07	E1BR10	314	286	434	230	341	398
Q5ZLQ6	14-3-3 protein beta/alpha OS=Gallus gallus GN=YWHAB PE=2 SV=1 - [1433B_CHICK]	70.9	1	8	16	341	protein binding	nucleus; cytoplasm; cytoskeleton; extracellular	transport; metabolic process; regulation of biological process	Pf00244	419190	Q5ZLQ6	5.33748e+07	7.01975e+07	2.92515e+06	3.58022e+07	3.42771e+07	5.44107e+07	2.18482e+08	2.85049e+07	5.69895e+07	1.29233e+08	1.08142e+08	1.97196e+07	7.19091e+07	4.16523e+07	2.75845e+08	1.07517e+08	1.40537e+08	2.54455e+08	1.43495e+07	1.77675e+07	1.89741e+07	5.63175e+07	9.61575e+07	2.33436e+07	52890711	4.77187e+07	3.58826e+07	4.83819e+07	1.44254e+07	1.76907e+07	Q5ZLQ6	177	211	712	275	205	121
Q5ZKC9	14-3-3 protein zeta OS=Gallus gallus GN=YWHAZ PE=2 SV=1 - [1433Z_CHICK]	67.35	1	12	18	354	protein binding	nucleus; cytoplasm; mitochondrion; extracellular	transport; cell death; regulation of biological process	Pf00244	425619	Q5ZKC9	7.10129e+07	1.11587e+08	3.97593e+06	3.80241e+07	4.65355e+07	6.10521e+07	2.68397e+08	2.9591e+07	9.32186e+07	1.59944e+08	1.614e+08	2.40947e+07	1.23629e+08	8.38313e+07	2.77088e+08	1.14857e+08	1.42331e+08	2.66785e+08	1.42624e+07	1.73174e+07	1.86868e+07	5.86856e+07	1.02646e+08	2.83184e+07	5.82787e+07	6.39388e+07	3.8553e+07	4.75791e+07	1.41334e+07	1.76484e+07	Q5ZKC9	144	141	605	268	155	109
E1BXS5	Uncharacterized protein OS=Gallus gallus GN=DECR1 PE=4 SV=1 - [E1BXS5_CHICK]	62.5	1	15	15	187	catalytic activity; nucleotide binding	nucleus; cytoplasm; mitochondrion	metabolic process; cell organization and biogenesis	Pf00106	420218	E1BXS5	3.26428e+07	5.63502e+07	2.44522e+06	2.12027e+07	9.7462e+06	2.71795e+07	1.2207e+08	1.40147e+07	2.2127e+07	8.44317e+07	1.01656e+08	4.10929e+06	1.10033e+07	4.80448e+07	1.42228e+08	4.57871e+07	5.91401e+07	7.90631e+07	6.03772e+06	5.63405e+06	3.7439e+06	1.89304e+07	2.88539e+07	5.41018e+06	1.83633e+07	1.60138e+07	1.11912e+07	1.40117e+07	7.21948e+06	1.75398e+07	E1BXS5	258	255	782	401	495	202
F1NEQ6	Proteasome subunit alpha type (Fragment) OS=Gallus gallus GN=PSMA6 PE=3 SV=1 - [F1NEQ6_CHICK]	56.63	1	10	10	157	RNA binding; catalytic activity; protein binding	proteasome; cytoplasm; nucleus; mitochondrion; organelle lumen	metabolic process; regulation of biological process	Pf00227; Pf10584		F1NEQ6	2.19531e+07	1.44699e+07	3.45497e+06	2.58697e+07	1.48604e+07	1.21322e+07	1.09631e+08	2.23136e+07	2.44577e+07	3.78688e+07	6.39406e+07	6.10687e+06	4.59117e+07	2.72236e+07	1.53138e+08	3.38472e+07	4.23083e+07	6.90982e+07	9.75568e+06	8.99786e+06	7.07591e+06	1.15969e+07	2.22191e+07	8.32705e+06	1.53684e+07	8.03919e+06	9.98714e+06	2.52789e+07	6.45282e+06	1.75143e+07	F1NEQ6	341	595	658	351	376	359
E1BQN9	Uncharacterized protein OS=Gallus gallus GN=CACYBP PE=4 SV=1 - [E1BQN9_CHICK]	55.66	1	12	12	212	protein binding	nucleus; cytoplasm		Pf04969; Pf05002; Pf09032	424437	E1BQN9	1.16504e+07	1.8488e+07	7.65571e+06	2.05696e+07	1.25083e+07	3.57355e+06	2.89982e+07	1.21846e+07	2.08147e+07	1.56276e+07	1.93333e+07	4.91711e+06	2.82877e+07	1.76163e+07	3.9576e+07	1.35829e+07	1.86525e+07	3.14739e+07	1.42519e+07	2.26014e+07	1.88332e+07	2.34385e+07	1.68865e+07	1.00054e+07	1.29771e+07	1.03194e+07	9.99382e+06	3.02248e+07	7.58337e+06	1.75117e+07	E1BQN9	531	510	399	410	419	740
F1NIN2	Uncharacterized protein OS=Gallus gallus GN=CTSA PE=4 SV=1 - [F1NIN2_CHICK]	60.08	1	16	16	342	catalytic activity	nucleus; cytoplasm; mitochondrion	metabolic process	Pf00450		F1NIN2	8.44076e+06	1.13306e+07	1.34738e+06	8.13598e+06	1.16653e+07	8.94719e+06	6.11747e+07	1.53857e+07	2.35249e+07	1.75183e+07	3.04296e+07	1.05292e+07	1.67886e+07	1.37326e+07	7.35519e+07	2.35749e+07	3.28354e+07	6.83325e+07	1.65854e+07	1.6671e+07	9.47172e+06	2.4495e+07	2.05788e+07	1.13088e+07	1.19218e+07	1.27972e+07	5.96353e+06	1.44342e+07	4.18207e+06	1.74785e+07	F1NIN2	639	684	973	728	434	433
Q90955	Prostaglandin E synthase 3 (Fragment) OS=Gallus gallus GN=PTGES3 PE=1 SV=1 - [TEBP_CHICK]	45.89	1	6	6	114	catalytic activity; protein binding	nucleus; cytoplasm; cytosol	metabolic process	Pf04969	100859133	Q90955	2.04303e+07	1.70381e+07	6.91446e+06	9.25325e+06	1.23241e+07	8.25523e+06	2.77029e+07	1.6099e+07	1.78891e+07	1.93496e+07	1.31567e+07	2.09613e+07	3.1545e+07	2.45284e+07	4.86267e+07	3.06884e+07	4.16378e+07	4.30231e+07	8.9678e+06	9.81245e+06	2.2873e+07	1.11031e+07	1.26445e+07	4.08524e+06	7.02772e+06	6.23887e+06	6.32332e+06	3.03898e+07	9.87721e+06	1.74553e+07	Q90955	359	531	423	666	421	453
F1NBW8	Uncharacterized protein (Fragment) OS=Gallus gallus GN=Gga.4827 PE=3 SV=2 - [F1NBW8_CHICK]	60.46	1	8	17	418	transporter activity	cytoplasm; membrane; mitochondrion	transport	Pf00153		F1NBW8	7.24597e+07	6.31274e+07	5.1754e+06	1.79787e+07	3.53698e+07	1.06225e+07	2.52837e+08	3.65853e+07	4.2127e+07	3.59022e+07	1.17359e+08	1.57752e+07	2.71556e+07	7.08341e+07	2.13203e+08	7.34483e+07	9.7685e+07	1.73102e+08	1.33477e+07	1.25075e+07	9.99953e+06	6.25349e+07	1.29007e+08	2.74634e+07	5.39889e+07	5.77145e+07	4.18824e+07	2.08941e+07	5.46513e+06	1.74106e+07	F1NBW8	141	230	510	444	199	395
Q5ZKG5	Low molecular weight phosphotyrosine protein phosphatase OS=Gallus gallus GN=ACP1 PE=2 SV=3 - [PPAC_CHICK]	65.19	1	10	10	204	catalytic activity	nucleus; cytoplasm; membrane	metabolic process	Pf01451	421909	Q5ZKG5	1.28401e+07	1.75113e+07	5.28844e+06	2.56079e+07	1.13842e+07	1.09104e+07	4.70714e+07	2.25902e+07	1.53401e+07	2.62683e+07	4.06996e+07	6.0467e+06	4.10854e+07	2.88867e+07	7.31683e+07	2.33551e+07	3.56822e+07	4.79143e+07	1.42605e+07	2.35506e+07	1.87412e+07	1.60169e+07	2.25431e+07	9.33427e+06	1.33896e+07	1.41407e+07	1.19298e+07	2.34604e+07	5.93141e+06	1.72381e+07	Q5ZKG5	496	523	499	352	442	391
F1NY09	Uncharacterized protein OS=Gallus gallus GN=C1H11orf54 PE=4 SV=2 - [F1NY09_CHICK]	79.75	1	16	16	530	metal ion binding; catalytic activity	nucleus	metabolic process	Pf08925	419001	F1NY09	3.65749e+07	4.62004e+07	1.41246e+07	2.25148e+07	1.86789e+07	1.65259e+07	2.05221e+08	3.51647e+07	5.25221e+07	6.08346e+07	7.93307e+07	1.47996e+07	9.85183e+07	1.17722e+08	2.88457e+08	6.60149e+07	9.50725e+07	1.03397e+08	8.99121e+06	1.56206e+07	1.32977e+07	2.96464e+07	2.92511e+07	1.59742e+07	1.6937e+07	1.62837e+07	9.845e+06	1.39588e+07	6.10692e+06	1.7047e+07	F1NY09	241	293	276	389	323	284
E1BT66	Uncharacterized protein OS=Gallus gallus GN=TAF15 PE=4 SV=1 - [E1BT66_CHICK]	26.19	2	7	7	104	nucleotide binding; metal ion binding			Pf00076; Pf00641		E1BT66	1.31919e+07	4.53496e+07	1.33127e+07	1.31853e+07	7.59289e+06	5.53572e+06	1.62417e+07	1.41126e+07	1.14112e+07	8.52382e+06	9.38312e+06	7.33277e+06	1.93357e+06	1.71158e+07	2.20496e+07	2.73752e+07	3.94639e+07	1.06603e+08	1.43879e+07	2.38287e+07	3.01481e+07	4.24087e+07	6.32595e+07	1.84469e+07	1.82112e+07	1.86516e+07	1.6219e+07	7.91515e+07	3.24728e+07	1.70304e+07	E1BT66	488	297	288	548	584	598
E1C7L3	Uncharacterized protein OS=Gallus gallus GN=SQRDL PE=4 SV=1 - [E1C7L3_CHICK]	69.33	1	26	26	449	catalytic activity	cytoplasm; mitochondrion; membrane	metabolic process	Pf07992	415445	E1C7L3	1.58474e+07	3.69221e+07	6.00515e+06	2.53351e+07	1.27488e+07	7.94108e+06	1.12924e+08	3.13929e+07	2.48177e+07	2.86971e+07	4.9102e+07	7.19606e+06	4.44317e+07	5.66762e+07	1.23982e+08	5.88208e+07	7.53482e+07	1.41269e+08	8.58746e+06	1.21154e+07	8.32862e+06	2.43366e+07	4.90327e+07	1.4148e+07	1.58703e+07	2.30205e+07	1.03689e+07	1.42969e+07	5.14395e+06	1.70265e+07	E1C7L3	435	334	461	354	412	464
Q5F3W6	14-3-3 protein gamma OS=Gallus gallus GN=YWHAG PE=1 SV=1 - [1433G_CHICK]	59.92	1	1	14	269	protein binding	cytoplasm		Pf00244	427820	Q5F3W6	5.079e+07	6.52789e+07	2.31224e+06	3.43876e+07	3.46926e+07	5.57772e+07	2.3659e+08	2.67909e+07	6.3152e+07	1.36941e+08	1.16986e+08	1.95695e+07	7.06265e+07	4.30463e+07	3.20473e+08	1.01355e+08	1.33668e+08	2.32697e+08	1.40137e+07	1.71471e+07	1.89741e+07	5.67856e+07	9.45785e+07	2.22546e+07	5.21487e+07	4.89389e+07	3.51845e+07	4.65421e+07	1.44254e+07	1.70207e+07	Q5F3W6	188	223	800	284	203	119
Q98953	Protein S100-A6 OS=Gallus gallus GN=S100A6 PE=3 SV=1 - [S10A6_CHICK]	48.91	1	5	5	99	metal ion binding		cell division; regulation of biological process	Pf01023	373951	Q98953	3.01468e+07	8.14878e+07	1.3494e+07	5.14011e+07	3.38487e+07	2.09897e+07	1.39728e+08	3.75056e+07	1.02248e+08	6.33859e+07	4.73135e+07	1.24634e+07	2.12392e+08	7.05939e+07	3.35294e+08	6.01892e+07	4.55786e+07	1.5302e+08	5.36977e+06	1.60096e+07	7.72528e+06	6.87182e+07	2.59775e+07	2.08943e+07	1.97231e+07	2.00146e+07	9.419e+06	2.37087e+07	1.17057e+07	1.70114e+07	Q98953	273	188	284	214	209	241
H9L027	Uncharacterized protein (Fragment) OS=Gallus gallus GN=CTSG PE=3 SV=2 - [H9L027_CHICK]	39.68	1	6	6	118	catalytic activity		metabolic process			H9L027	4.22075e+06	1.79708e+07	4.36326e+06	7.0873e+06	1.16932e+07	7.41799e+06	0	5.38178e+06	0	1.54692e+06	2.20156e+06	2.40625e+06	0	0	5.15355e+06	3.00886e+07	2.47095e+07	5.81002e+07	1.4053e+07	1.62068e+07	1.49943e+07	1.40895e+07	2.24962e+07	9.12777e+06	1.27951e+07	9.42626e+06	1.52987e+07	8.94207e+06	4.55511e+06	1.69994e+07	H9L027	899	521	577	775	433	487
E1C7E1	Uncharacterized protein OS=Gallus gallus GN=HRSP12 PE=4 SV=2 - [E1C7E1_CHICK]	78.42	2	9	9	138	catalytic activity	nucleus; cytoplasm; mitochondrion	metabolic process	Pf01042	426536	E1C7E1	8.70181e+06	1.51889e+07	7.26359e+06	2.54251e+06	5.20389e+06	3.91872e+06	1.80087e+07	1.19186e+07	4.78304e+06	9.38261e+06	8149990	5.44414e+06	2.32466e+07	2.26104e+07	3.59526e+07	2.84519e+07	2.40141e+07	3.3598e+07	2.43103e+06	1.17204e+07	7.19675e+06	1.48018e+07	9.35069e+06	4.53684e+06	2.50139e+06	1.04598e+07	3.83362e+06	1.48715e+07	8.06602e+06	1.68924e+07	E1C7E1	623	569	413	1151	718	704
F1NUA2	Actin-related protein 2/3 complex subunit 5 (Fragment) OS=Gallus gallus GN=ARPC5 PE=3 SV=2 - [F1NUA2_CHICK]	53.4	1	5	5	94		cytoplasm; cytoskeleton	cell organization and biogenesis; regulation of biological process			F1NUA2	1.84796e+07	1.56825e+07	8.97228e+06	2.18377e+07	1.12869e+07	5.77305e+06	3.01104e+07	1.38665e+07	7.44419e+06	3.44531e+07	1.39922e+07	1.07892e+07	3.45837e+07	2.33498e+07	0	2.50088e+07	4.39192e+07	6.50486e+07	1.05559e+07	2.70855e+07	2.10878e+07	1.64568e+07	1.42676e+07	9.72057e+06	7.40392e+06	7.6181e+06	5.49861e+06	3.28736e+07	1.12981e+07	1.68795e+07	F1NUA2	380	554	369	394	448	581
R4GJT7	Uncharacterized protein OS=Gallus gallus PE=4 SV=1 - [R4GJT7_CHICK]	57.71	1	27	27	372		cytoplasm; membrane; vacuole				R4GJT7	4.17453e+07	70397518	8.93617e+06	4.2791e+07	5.30323e+07	4.94771e+07	1.64748e+08	1.73845e+08	7.12299e+07	7.91633e+07	1.98579e+08	4.25766e+07	1.49016e+08	1.23285e+08	2.09067e+08	7.15026e+07	1.44402e+08	1.8959e+08	2.84649e+07	2.60149e+07	2.01841e+07	6.299e+07	8.85991e+07	3.79327e+07	5.38469e+07	5.79438e+07	4.2912e+07	4.56002e+07	5.74215e+06	1.68783e+07	R4GJT7	217	209	371	246	139	131
Q5ZIH1	Uncharacterized protein OS=Gallus gallus GN=HNRNPD PE=2 SV=1 - [Q5ZIH1_CHICK]	35.02	1	6	8	163	nucleotide binding; DNA binding	nucleus	metabolic process; regulation of biological process	Pf00076	422602	Q5ZIH1	1.05483e+07	1.5005e+07	4.64579e+06	1.68634e+07	7.53204e+06	5.97871e+06	2.79566e+07	1.60382e+07	9.37674e+06	1.21166e+07	1.30599e+07	5.79477e+06	1.98411e+07	1.21285e+07	3.03906e+07	2.76535e+07	4.1746e+07	4.14548e+07	1.33159e+07	2.78738e+07	2.12572e+07	3.29348e+07	1.18053e+07	9.08156e+06	8.69659e+06	8.93529e+06	1.08635e+07	3.04515e+07	6.92892e+06	1.68509e+07	Q5ZIH1	564	580	542	469	587	564
F1NF15	Uncharacterized protein OS=Gallus gallus GN=DYNLRB1 PE=4 SV=2 - [F1NF15_CHICK]	73.96	2	6	6	110	protein binding	cytoskeleton; cytoplasm		Pf03259	419143	F1NF15	1.1769e+07	2.41085e+07	1.20581e+07	1.41155e+07	1.39602e+07	8.02738e+06	4.57523e+07	8.10862e+06	1.8214e+07	2.78051e+07	1.81161e+07	6.52231e+06	37850276	1.16373e+07	4.36741e+07	2.2817e+07	2.98543e+07	51992770	7.57796e+06	2.24029e+07	1.58781e+07	2.16879e+07	1.87607e+07	1.11371e+07	1.47556e+07	1.3049e+07	1.62247e+07	15100962	1.03448e+07	1.68382e+07	F1NF15	524	437	310	523	397	461
H9L166	Uncharacterized protein OS=Gallus gallus GN=BTF3 PE=4 SV=1 - [H9L166_CHICK]	58.64	1	2	5	110				Pf01849	426154	H9L166	1.39244e+07	3.18741e+07	5.84396e+06	4.00632e+07	2.87047e+07	9.43103e+06	6.92663e+07	1.51745e+07	3.10662e+07	2.10068e+07	4.4737e+07	1.38479e+07	4.97146e+07	2.37472e+07	7.25725e+07	2.22975e+07	3.11627e+07	6.061e+07	1.48162e+07	3.68008e+07	2.56053e+07	3.92206e+07	1.94338e+07	2.8384e+07	2.59781e+07	2.36062e+07	2.37847e+07	3.88704e+07	1.23809e+07	1.67931e+07	H9L166	474	366	470	257	237	423
E1C2E3	Uncharacterized protein (Fragment) OS=Gallus gallus GN=VDAC3 PE=4 SV=2 - [E1C2E3_CHICK]	57.04	1	12	12	243	transporter activity	cytoplasm; mitochondrion; membrane	defense response; response to stimulus; transport; cell communication; regulation of biological process			E1C2E3	1.17046e+07	1.92651e+07	8.24504e+06	2.10696e+07	9.47587e+06	8.72541e+06	4.86035e+07	1.97837e+07	2.10294e+07	1.75991e+07	1.68264e+07	6.09646e+06	1.19568e+07	2.32883e+07	4.25576e+07	3.57019e+07	3.55452e+07	7.5011e+07	1.11612e+07	1.39569e+07	9.40219e+06	1.2222e+07	1.08137e+07	8.07996e+06	7.55881e+06	6.90432e+06	8.7553e+06	2.26008e+07	8.46469e+06	1.67895e+07	E1C2E3	529	500	380	404	510	436
F1NJC7	Retinal dehydrogenase 1 OS=Gallus gallus GN=ALDH1A1 PE=3 SV=2 - [F1NJC7_CHICK]	85.85	4	39	41	859	catalytic activity		metabolic process			F1NJC7	1.32973e+08	2.55246e+08	2.38143e+07	4.69981e+07	1.16652e+07	1.92596e+07	3.57116e+08	7.23769e+07	6.38741e+07	5.91188e+07	2.30151e+08	1.63333e+07	1.48371e+08	4.13781e+08	7.11482e+08	2.70059e+08	3.46579e+08	4.67972e+08	1.03861e+07	1.21038e+07	6.77672e+06	3.12328e+07	5.35996e+07	1.01095e+07	2.12427e+07	2.98762e+07	1.06566e+07	2.50568e+07	5.91455e+06	1.67416e+07	F1NJC7	87	76	187	226	435	255
F1NGB1	Uncharacterized protein OS=Gallus gallus GN=NUCB2 PE=4 SV=1 - [F1NGB1_CHICK]	56.7	1	25	25	367	metal ion binding	nucleus; membrane; cytoplasm; endoplasmic reticulum; Golgi				F1NGB1	1.75976e+07	3.90541e+07	1.8528e+07	1.1008e+07	1.07372e+07	7.44409e+06	4.09535e+07	2.60723e+07	1.92732e+07	2.16417e+07	9.80608e+06	7.33821e+06	3.90252e+07	2.02417e+07	5.38547e+07	2.8735e+07	3.62275e+07	8.46181e+07	1.08209e+07	2.15113e+07	1.42305e+07	3.39474e+07	1.75527e+07	1.82516e+07	1.29373e+07	1.54652e+07	1.31588e+07	2.69831e+07	1.03676e+07	1.66788e+07	F1NGB1	395	324	233	608	465	485
F1P4R3	Uncharacterized protein OS=Gallus gallus GN=FHL2 PE=4 SV=2 - [F1P4R3_CHICK]	77.42	1	25	25	493	protein binding; metal ion binding	nucleus; cytoskeleton	metabolic process; regulation of biological process; cell differentiation; response to stimulus; cell death; development	Pf00412	418726	F1P4R3	3.53426e+07	3.59237e+07	1.14886e+07	3.60015e+07	2.08252e+07	2.27415e+07	1.73532e+08	1.31074e+07	2.01789e+07	3.70222e+07	2.67596e+07	6.0524e+06	2.67431e+07	1.84025e+07	3.37224e+07	8.86196e+07	8.92123e+07	1.3682e+08	2.78825e+07	3.83148e+07	3.06127e+07	2.33229e+07	3.042e+07	1.58046e+07	1.86986e+07	1.08466e+07	1.90893e+07	4.15889e+07	1.06475e+07	1.66645e+07	F1P4R3	244	340	320	274	301	225
F1NMY1	14-3-3 protein gamma (Fragment) OS=Gallus gallus GN=YWHAG PE=3 SV=2 - [F1NMY1_CHICK]	64.22	1	2	13	310	protein binding	extracellular	transport; cell differentiation; development; regulation of biological process; cell communication	Pf00244		F1NMY1	5.17287e+07	6.70911e+07	2.2732e+06	3.53231e+07	3.46926e+07	5.57772e+07	2.3659e+08	2.60378e+07	6.77041e+07	1.36941e+08	1.16986e+08	1.97693e+07	7.17025e+07	4.30463e+07	3.50658e+08	9.96752e+07	1.29405e+08	2.32697e+08	1.32666e+07	1.71471e+07	1.83688e+07	5.67856e+07	9.45785e+07	2.25469e+07	5.21487e+07	4.98316e+07	3.51845e+07	4.45478e+07	1.38489e+07	1.65694e+07	F1NMY1	181	217	806	277	202	118
F1NSR8	Uncharacterized protein OS=Gallus gallus GN=IFI30 PE=2 SV=2 - [F1NSR8_CHICK]	35.55	1	4	4	80	catalytic activity	cytoplasm; vacuole; membrane	cell proliferation; regulation of biological process; metabolic process			F1NSR8	2.14911e+06	3.73644e+06	2.70798e+06	0	4.196e+06	2.06635e+06	8.99099e+07	3.10621e+07	1.29173e+07	8.74763e+06	5.96974e+07	1.10399e+07	1.3786e+07	1.01613e+07	4.99709e+07	1.69912e+07	3.21669e+07	3.89886e+07	8.44081e+06	1.3554e+07	9.21596e+06	2.05121e+07	1.71905e+07	7.43577e+06	1.17928e+07	1.03599e+07	0	6.45915e+06	3.0597e+06	1.65246e+07	F1NSR8	1159	1098	733	1500	791	934
E1BX79	Uncharacterized protein OS=Gallus gallus GN=CDH17 PE=4 SV=1 - [E1BX79_CHICK]	47.31	2	31	31	545	transporter activity; metal ion binding	membrane	transport	Pf00028	420225	E1BX79	1.91211e+07	3.71706e+07	1.26099e+07	2.08292e+07	1.17648e+07	6.74756e+06	7.46713e+07	4.00481e+07	3.31122e+07	2.37211e+07	4.95223e+07	2.0987e+07	5.83338e+07	5.97629e+07	1.50989e+08	7.34307e+07	1.03788e+08	1.54929e+08	1.30104e+07	1.65543e+07	1.52924e+07	3.36464e+07	3.33346e+07	2.22057e+07	2.31962e+07	1.91398e+07	1.48399e+07	3.68925e+07	7.94197e+06	1.64414e+07	E1BX79	371	333	301	407	429	515
F1NJ10	Uncharacterized protein (Fragment) OS=Gallus gallus GN=SLC25A6 PE=3 SV=2 - [F1NJ10_CHICK]	46.08	1	3	14	376	transporter activity	cytoplasm; mitochondrion; membrane; organelle lumen; cytoskeleton	transport; cell proliferation; regulation of biological process; cell communication; cell death; cell organization and biogenesis; response to stimulus			F1NJ10	7.24597e+07	6.31274e+07	5.1754e+06	1.65405e+07	3.53698e+07	1.06225e+07	2.52837e+08	3.65853e+07	4.2127e+07	3.59022e+07	1.17359e+08	1.53351e+07	2.71228e+07	7.08341e+07	2.13203e+08	5.96539e+07	8.65326e+07	1.36242e+08	1.33477e+07	1.12565e+07	9.20545e+06	6.25349e+07	1.23827e+08	2.41528e+07	5.39889e+07	5.77145e+07	3.59584e+07	1.66936e+07	4.17841e+06	1.6248e+07	F1NJ10	140	229	509	477	200	396
F1NTG9	Uncharacterized protein (Fragment) OS=Gallus gallus GN=DAZAP1 PE=4 SV=2 - [F1NTG9_CHICK]	32.84	1	6	6	97	nucleotide binding; RNA binding	nucleus; cytoplasm	reproduction; cell proliferation			F1NTG9	8.74889e+06	1.09676e+07	3.1456e+06	1.37488e+07	6.39151e+06	5.642e+06	2.76462e+07	1.30351e+07	1.9456e+07	1.24492e+07	1.95924e+07	5.82195e+06	3.10683e+07	1.84479e+07	2.91859e+07	2.28591e+07	1.47033e+07	4.0525e+07	1.15982e+07	1.70054e+07	1.07242e+07	2.19109e+07	1.69521e+07	8.68155e+06	4.42227e+06	6.42662e+06	9.33621e+06	1.58255e+07	6.11902e+06	1.61619e+07	F1NTG9	620	693	688	532	640	590
F1N9S7	Annexin OS=Gallus gallus GN=ANXA1 PE=3 SV=1 - [F1N9S7_CHICK]	57.6	2	18	18	424	enzyme regulator activity; structural molecule activity; metal ion binding; protein binding	cytoskeleton; cytoplasm; membrane; extracellular	cell communication; regulation of biological process; response to stimulus; metabolic process; cell differentiation; development; cell organization and biogenesis; transport; cell death; cell proliferation	Pf00191		F1N9S7	1.84917e+07	5.49288e+07	1.15744e+07	2.29335e+07	1.05795e+07	1.32752e+07	1.09923e+08	5.22194e+07	2.07219e+07	1.94413e+07	1.31203e+08	5.50059e+06	1.20971e+08	5.61834e+07	1.64626e+08	6.75127e+07	6.96172e+07	1.34875e+08	9.27117e+06	1.32939e+07	1.13087e+07	1.57174e+07	2.05901e+07	8.88686e+06	1.26145e+07	1.05992e+07	8.79809e+06	2.67381e+07	8.5509e+06	1.61167e+07	F1N9S7	379	258	319	380	473	329
F1NAC6	Uncharacterized protein OS=Gallus gallus GN=UQCRC1 PE=2 SV=2 - [F1NAC6_CHICK]	70.71	1	26	26	544	catalytic activity; metal ion binding	cytoplasm; mitochondrion; membrane	metabolic process	Pf00675; Pf05193	416013	F1NAC6	4.06783e+07	9.14136e+07	9.53324e+06	3.78334e+07	3.7907e+07	3.728e+07	7.5275e+07	6.17817e+07	7.0347e+07	5.62918e+07	4.23758e+07	11642075	1.43842e+08	9.37414e+07	2.22145e+08	7.67972e+07	1.10959e+08	1.36383e+08	9.87999e+06	1.44523e+07	6.1795e+06	2.27911e+07	1.99716e+07	1.71249e+07	1.90853e+07	2.11346e+07	1.32962e+07	2.67215e+07	8.51369e+06	1.60218e+07	F1NAC6	223	167	357	269	185	161
F1P360	Uncharacterized protein OS=Gallus gallus GN=CKAP4 PE=4 SV=2 - [F1P360_CHICK]	65.53	3	31	31	463		cytoplasm; endoplasmic reticulum		Pf12252	418073	F1P360	8.78434e+06	1.51969e+07	1.3043e+07	1.89276e+07	1.02213e+07	5.29202e+06	6.24631e+07	1.44646e+07	1.96091e+07	7.22509e+06	8.13524e+06	3.23621e+06	2.64535e+07	9.10242e+06	3.37909e+07	2.41978e+07	2.70972e+07	5.715e+07	1.62845e+07	2.44815e+07	1.51051e+07	1.29677e+07	1.62649e+07	8.99754e+06	1.19885e+07	1.11609e+07	1.05619e+07	2.33729e+07	7.18278e+06	1.59973e+07	F1P360	619	568	294	431	481	613
Q5ZLH9	Protein CDV3 homolog OS=Gallus gallus GN=CDV3 PE=2 SV=1 - [CDV3_CHICK]	57.84	1	2	8	122		cytoplasm			420693	Q5ZLH9	7.64228e+06	1.13436e+07	2.54293e+06	1.70297e+07	1.09342e+07	6.38828e+06	1.34271e+07	3.53897e+06	6.81256e+06	7.39167e+06	1.08621e+07	3.76087e+06	7.41554e+06	5.1954e+06	1.6442e+07	1.09127e+07	1.59e+07	1.33184e+07	1.07003e+07	1.64226e+07	7.04705e+06	2.68891e+07	1.67651e+07	1.64046e+07	1.6882e+07	1.67374e+07	1.52541e+07	2.83618e+07	1.14154e+07	1.59868e+07	Q5ZLH9	678	683	760	465	458	539
P32429	60S ribosomal protein L7a OS=Gallus gallus GN=RPL7A PE=2 SV=2 - [RL7A_CHICK]	51.5	2	17	17	349		cytoplasm; ribosome; membrane; cytosol			417158	P32429	2.76628e+07	4.09747e+07	3.27236e+07	4.28198e+07	2.12531e+07	4.60313e+06	1.90088e+08	5.77443e+07	2.53926e+07	3.30297e+07	6.59301e+07	1.65205e+07	5.17302e+07	3.95292e+07	1.51484e+08	1.08417e+07	1.47367e+07	3.47274e+07	1.80706e+07	4.51958e+07	5.40437e+07	9.9386e+07	6.41303e+07	4.05078e+07	3.77539e+07	2.7376e+07	5.29288e+07	1.77003e+07	5.40961e+06	1.59647e+07	P32429	291	319	155	245	295	651
E1C0Q5	Uncharacterized protein OS=Gallus gallus GN=ACAT1 PE=3 SV=2 - [E1C0Q5_CHICK]	63.9	1	17	17	266	catalytic activity	cytoplasm; mitochondrion; membrane	metabolic process	Pf00108; Pf00109; Pf02803	418968	E1C0Q5	1.17754e+07	1.55605e+07	5.0521e+06	1.69521e+07	8.65218e+06	1.15645e+07	5.89312e+07	1.41276e+07	8.10043e+06	1.31249e+07	1.88108e+07	4.65632e+06	1.85817e+07	1.11604e+07	2.00777e+07	3.66425e+07	3.25635e+07	7.11855e+07	7.61513e+06	1.47522e+07	8.17719e+06	1.33866e+07	2.00416e+07	1.06133e+07	1.15942e+07	8.04982e+06	1.04659e+07	25726851	7.41116e+06	1.58979e+07	E1C0Q5	523	559	522	467	539	377
F1N9N4	Stathmin-3 OS=Gallus gallus GN=NPC2 PE=2 SV=1 - [F1N9N4_CHICK]	55.41	1	6	6	123	protein binding	cytoplasm; vacuole	response to stimulus; transport	Pf02221		F1N9N4	6.10032e+06	9.20924e+06	9.95871e+06	9.75104e+06	2.60267e+06	2.24394e+06	3.98999e+07	6.39256e+06	7.1651e+06	4.52098e+06	5.36444e+06	6.74253e+06	8.20859e+06	5.97456e+06	4.91825e+07	1.30012e+07	7.04426e+06	3.21334e+07	7.66477e+06	1.21152e+07	1.02501e+07	3.16018e+07	7.44843e+06	1.27025e+07	6.66564e+06	1.21307e+07	1.1825e+07	1.5176e+07	1.08299e+07	1.58932e+07	F1N9N4	763	752	349	652	987	915
Q5ZJI7	Uncharacterized protein OS=Gallus gallus GN=ARPC1A PE=2 SV=1 - [Q5ZJI7_CHICK]	71.62	1	18	19	398	protein binding	cytoskeleton	cell organization and biogenesis; regulation of biological process	Pf00400	770269	Q5ZJI7	1.29382e+07	2.76896e+07	4.5747e+06	2.70826e+07	1.28049e+07	1.1189e+07	1.01235e+08	2.62654e+07	2.21455e+07	2.95767e+07	4.93222e+07	7.15517e+06	4.86514e+07	3.34887e+07	6.41868e+07	3.03776e+07	3.85301e+07	5.06408e+07	1.10964e+07	8.3356e+06	4.67854e+06	1.19833e+07	1.86373e+07	7.65706e+06	1.43307e+07	9.44761e+06	9.42478e+06	1.2896e+07	5.21643e+06	1.58402e+07	Q5ZJI7	495	400	551	341	410	386
F1NC02	Proteasome subunit alpha type OS=Gallus gallus GN=PSMA4 PE=3 SV=2 - [F1NC02_CHICK]	58.62	1	9	9	251	catalytic activity	proteasome; cytoplasm; nucleus	metabolic process	Pf00227; Pf10584	415357	F1NC02	1.32696e+07	2.42498e+07	3.52285e+06	1.01012e+07	8.48152e+06	7.30407e+06	6.14388e+07	1.07295e+07	1.34408e+07	1.22276e+07	1.30617e+07	5.3997e+06	25521439	1.97085e+07	5.79457e+07	2.40819e+07	2.85814e+07	4.83663e+07	1.14459e+07	8.35614e+06	4.85013e+06	1.16673e+07	8.67554e+06	5.27009e+06	8.73745e+06	6.08771e+06	6.35311e+06	1.80711e+07	6.41299e+06	1.57814e+07	F1NC02	486	436	650	642	544	489
F1NKG5	Uncharacterized protein (Fragment) OS=Gallus gallus GN=DDAH1 PE=4 SV=1 - [F1NKG5_CHICK]	58.38	1	8	8	85	catalytic activity	cytoplasm; mitochondrion	metabolic process; regulation of biological process	Pf02274		F1NKG5	4.19396e+06	8.91488e+06	1.70965e+06	5.17799e+06	3.61837e+06	3.66437e+06	1.52905e+07	4.84923e+06	4.94999e+06	5.53346e+06	1.63561e+07	1.92635e+06	2.40198e+07	1.03367e+07	2.67587e+07	6.40577e+06	1.25458e+07	1.41533e+07	1.69744e+06	2.2991e+06	1.82725e+06	1.92339e+06	3.90493e+06	2.8523e+06	2.74156e+06	1.68058e+06	2.20642e+06	3.44001e+06	1.02375e+06	1.57342e+07	F1NKG5	900	765	898	886	856	729
Q5ZLY8	cAMP-regulated phosphoprotein 19 OS=Gallus gallus GN=ARPP19 PE=3 SV=3 - [ARP19_CHICK]	33.04	1	3	4	50	enzyme regulator activity; protein binding	cytoplasm	cell division; cell organization and biogenesis; metabolic process; regulation of biological process	Pf04667	768853	Q5ZLY8	0	0	0	1.51687e+07	4.1607e+06	0	3.68465e+07	1.15831e+07	1.05748e+07	1.64902e+07	1.8445e+07	3978598	8.92364e+06	3.87838e+06	2.17436e+07	7.27823e+06	8.70976e+06	1.27695e+07	1.00675e+07	2.48417e+07	2.1992e+07	3.37887e+07	0	6.83791e+06	1.8862e+07	0	2.34354e+06	2.25079e+06	1.00578e+07	1.57333e+07	Q5ZLY8	1500	1500	1500	502	793	1500
Q8UWC5	Nuclear protein matrin 3 OS=Gallus gallus GN=MATR3 PE=2 SV=1 - [Q8UWC5_CHICK]	53.88	1	35	35	445	nucleotide binding; metal ion binding	nucleus			373948	Q8UWC5	1.19773e+07	2.73345e+07	5.69733e+06	1.94283e+07	2.06156e+07	9.61369e+06	1.07468e+08	3.03402e+07	3.95721e+07	2.09503e+07	6.1334e+07	9.95421e+06	6.74035e+07	4.55313e+07	3.12411e+08	2.09617e+07	2.78306e+07	3.5483e+07	1.22545e+07	1.66813e+07	1.359e+07	1.51382e+07	1.84853e+07	1.07245e+07	8.96889e+06	8.73801e+06	6.99591e+06	2.03348e+07	7.03293e+06	1.56697e+07	Q8UWC5	516	404	479	424	303	419
F1P490	Uncharacterized protein OS=Gallus gallus GN=LOC424523 PE=4 SV=2 - [F1P490_CHICK]	28.66	1	20	20	103					424523	F1P490	2.47614e+06	0	1.01959e+06	0	0	2.54089e+06	0	0	0	2.11723e+06	0	708407	7.73289e+06	0	0	7.51286e+06	7.33803e+06	1.5458e+07	0	635868	0	9.02236e+06	1.28687e+07	6.86033e+06	4.27137e+06	1.16316e+07	374517	1.23425e+07	2.44143e+06	1.56337e+07	F1P490	1118	1500	1044	1500	1500	879
R4GMK2	Glutathione peroxidase (Fragment) OS=Gallus gallus GN=LOC100857454 PE=3 SV=1 - [R4GMK2_CHICK]	85.62	1	11	11	203	antioxidant activity; catalytic activity	nucleus; cytoplasm	defense response; regulation of biological process; response to stimulus; metabolic process	Pf00255		R4GMK2	1.28267e+07	5.54212e+06	7.30717e+06	1.55228e+07	6.81678e+06	6.21982e+06	4.04558e+07	2.15771e+07	9.89629e+06	1.25014e+07	1.59063e+07	6.53389e+06	4.16121e+07	3.41249e+07	6.04637e+07	2.69418e+07	3.4573e+07	4.7837e+07	1.80915e+07	2.41196e+07	1.64796e+07	3.43961e+07	3.24224e+07	1.52611e+07	1.32144e+07	1.82716e+07	1.76649e+07	1.59324e+07	5.06449e+06	1.55986e+07	R4GMK2	497	964	410	489	620	550
E1BYW3	Uncharacterized protein OS=Gallus gallus GN=NQO1 PE=4 SV=2 - [E1BYW3_CHICK]	74.09	1	13	13	290	catalytic activity	cytoplasm; membrane	response to stimulus; metabolic process; regulation of biological process	Pf02525; Pf03358	769737	E1BYW3	2.16021e+07	2.66988e+07	1.86421e+06	1.42215e+07	4.8851e+06	2.94682e+06	4.60464e+07	1.51418e+07	1.22533e+07	4.71455e+07	5.02461e+07	1.86333e+06	9.5285e+06	2.09424e+07	52444364	3.93662e+07	4.14144e+07	8.06403e+07	1.17304e+07	6.20932e+06	5.57928e+06	1.98709e+07	2.29527e+07	6.6844e+06	4.06867e+06	5.26298e+06	9.68836e+06	1.41105e+07	1.21324e+06	1.55015e+07	E1BYW3	343	410	861	520	741	814
Q90635	Dihydropyrimidinase-related protein 2 OS=Gallus gallus GN=DPYSL2 PE=2 SV=1 - [DPYL2_CHICK]	78.32	5	26	28	661	catalytic activity	cytoplasm	metabolic process; cell organization and biogenesis; development; cell differentiation	Pf01979; Pf07969	395155	Q90635	4.98313e+07	8.22763e+07	1.2118e+07	3.38898e+07	3.00644e+07	3.66203e+07	1.31656e+08	3.28244e+07	4.55211e+07	4.32364e+07	1.38221e+08	5.99685e+06	9.79971e+07	5.31362e+07	2.89267e+08	7.5419e+07	7.60666e+07	1.1658e+08	1.40647e+07	1.79506e+07	1.11946e+07	1.76471e+07	2.47441e+07	3.29431e+07	1.97245e+07	1.61714e+07	9.75686e+06	2.75138e+07	1.13065e+07	1.54566e+07	Q90635	193	183	309	289	228	162
Q5ZMD1	14-3-3 protein theta OS=Gallus gallus GN=YWHAQ PE=1 SV=1 - [1433T_CHICK]	70.61	1	14	19	383	protein binding	nucleus; cytoplasm; cytoskeleton; extracellular	transport; cell communication; regulation of biological process; response to stimulus; metabolic process	Pf00244	421932	Q5ZMD1	8.44783e+07	1.08923e+08	6.49891e+06	4.68233e+07	4.06021e+07	6.12715e+07	3.59346e+08	3.03519e+07	7.47109e+07	1.70342e+08	1.69403e+08	1.96943e+07	1.19151e+08	1.01651e+08	4.25375e+08	1.2326e+08	1.58164e+08	2.98359e+08	1.4265e+07	1.88542e+07	1.98405e+07	5.84725e+07	1.05501e+08	2.48475e+07	5.81446e+07	6.52994e+07	3.6989e+07	4.63283e+07	1.37993e+07	1.5349e+07	Q5ZMD1	126	146	438	227	175	107
O93601	Apolipoprotein AIV OS=Gallus gallus GN=apoAIV PE=2 SV=1 - [O93601_CHICK]	75.68	1	24	24	341	metal ion binding; antioxidant activity; catalytic activity; transporter activity; protein binding; enzyme regulator activity	extracellular; cell surface; membrane	defense response; response to stimulus; transport; metabolic process; regulation of biological process; cell organization and biogenesis	Pf01442; Pf05478	395780	O93601	1.07354e+07	3.80401e+07	7.97129e+06	8.82122e+06	4.78643e+06	5.00154e+06	7.30926e+06	2.50946e+07	7.29123e+06	2.62152e+06	2.01642e+06	3.63047e+06	1.88809e+07	5.90303e+06	1.99442e+07	6.5939e+07	4.61935e+07	7.49382e+07	1.09034e+07	1.98977e+07	1.63364e+07	2.47345e+07	1.21151e+07	5.77438e+06	1.49422e+07	7.64373e+06	1.73117e+07	2.28691e+07	6.4632e+06	1.52907e+07	O93601	560	328	390	692	750	625
Q98SE2	U2snRNP auxiliary factor small subunit OS=Gallus gallus GN=U2AF1 PE=2 SV=1 - [Q98SE2_CHICK]	37.55	1	7	7	95	nucleotide binding; RNA binding; metal ion binding; protein binding	nucleus; spliceosomal complex; organelle lumen		Pf00076; Pf00642	395370	Q98SE2	8.65336e+06	1.03077e+07	616443	123580	5.46117e+06	3.84624e+06	6.63726e+07	9.84117e+06	1.04415e+07	2.27841e+06	1.35955e+07	4.64998e+06	8.47902e+06	4.4064e+06	7.80498e+07	2.36926e+07	2.67234e+07	3.6374e+07	1.23025e+07	1.72182e+07	2.50185e+07	1.25534e+07	1.86175e+07	1.52467e+07	2.34895e+07	1.73424e+07	1.17487e+07	2.05402e+07	6.21837e+06	1.51925e+07	Q98SE2	625	721	1151	1339	698	712
E1C2R8	Uncharacterized protein (Fragment) OS=Gallus gallus GN=DDX17 PE=4 SV=2 - [E1C2R8_CHICK]	45.56	1	18	27	326	nucleotide binding; catalytic activity		metabolic process; development			E1C2R8	1.13617e+07	1.73467e+07	2.3897e+06	1.70549e+07	1.15118e+07	6.28556e+06	4.65964e+07	1.48009e+07	9.24527e+06	1.76199e+07	2.67566e+07	2.94831e+06	2.80504e+07	2.77756e+07	4.80492e+07	6.76674e+07	6.3556e+07	1.38425e+08	1.57919e+07	2.56151e+07	1.34538e+07	1.36444e+07	1.30883e+07	1.07851e+07	1.07464e+07	4.47345e+06	1.06077e+07	2.51629e+07	6.79256e+06	1.51755e+07	E1C2R8	540	526	790	464	439	546
Q8UVD9	Far upstream element-binding protein 2 OS=Gallus gallus GN=KHSRP PE=1 SV=1 - [FUBP2_CHICK]	43.3	1	26	28	429	RNA binding	nucleus; cytoplasm	transport	Pf00013	374140	Q8UVD9	1.32682e+07	2.21286e+07	7.58269e+06	2.3669e+07	1.16642e+07	1.03219e+07	6.40269e+07	2.00037e+07	2.05847e+07	1.60432e+07	2.81693e+07	8.38717e+06	3.28839e+07	2.75192e+07	89244415	3.46111e+07	4.28647e+07	7.52322e+07	1.3418e+07	2.23819e+07	1.61769e+07	3.07763e+07	1.76015e+07	1.80425e+07	1.51846e+07	1.40686e+07	1.58341e+07	2.47353e+07	8.74573e+06	1.51687e+07	Q8UVD9	487	463	401	368	436	403
F1NSP8	Uncharacterized protein OS=Gallus gallus GN=HNRNPU PE=4 SV=2 - [F1NSP8_CHICK]	42.03	1	24	24	370	protein binding	nucleus; cytoplasm; spliceosomal complex	metabolic process; regulation of biological process			F1NSP8	1.12907e+07	1.79866e+07	2.51822e+06	2.61309e+07	7.1916e+06	8.05948e+06	9.38463e+07	2.1507e+07	1.47222e+07	1.94023e+07	2.40139e+07	6.89309e+06	3.81249e+07	1.68293e+07	5.02357e+07	4.90559e+07	6.29877e+07	1.11357e+08	1.50162e+07	8.55531e+06	1.31523e+07	9.8683e+06	2.58971e+07	8.83339e+06	1.31972e+07	1.15268e+07	1.18648e+07	2.42261e+07	5.97001e+06	1.51099e+07	F1NSP8	545	520	766	348	603	460
F1NU14	Uncharacterized protein (Fragment) OS=Gallus gallus PE=4 SV=2 - [F1NU14_CHICK]	65.09	1	1	7	103		nucleus; organelle lumen; cytoplasm				F1NU14	1.34948e+07	1.50359e+07	2.08986e+06	2.2564e+07	1.09342e+07	8.28947e+06	1.5296e+07	0	8.66403e+06	6.35698e+06	1.64913e+07	3.48315e+06	7.28494e+06	5.1954e+06	2.00699e+07	1.43609e+07	1.86493e+07	1.33184e+07	1.07003e+07	1.64226e+07	7.24934e+06	2.49501e+07	1.67651e+07	1.62088e+07	1.6882e+07	1.67374e+07	1.52541e+07	2.83618e+07	1.06505e+07	1.50851e+07	F1NU14	483	576	827	388	457	449
Q5ZIZ5	Uncharacterized protein OS=Gallus gallus GN=NONO PE=2 SV=1 - [Q5ZIZ5_CHICK]	60.68	1	20	21	326	nucleotide binding; protein binding	nucleus; organelle lumen		Pf00076; Pf08075	428701	Q5ZIZ5	1.24824e+07	1.50074e+07	6.69401e+06	1.78475e+07	1.13712e+07	6835126	4.07174e+07	1.93356e+07	1.50433e+07	1.12632e+07	1.50381e+07	6.69494e+06	2.1259e+07	1.92924e+07	4.1127e+07	1.63201e+07	3.876e+07	5.45443e+07	1.80602e+07	2.80953e+07	2.27365e+07	2.80501e+07	2.04114e+07	1.36812e+07	1.28044e+07	1.0863e+07	1.30388e+07	3.58592e+07	1.14203e+07	1.49756e+07	Q5ZIZ5	510	578	429	451	444	510
Q49B65	EF hand-containing protein 1 OS=Gallus gallus GN=EFHD1 PE=2 SV=1 - [Q49B65_CHICK]	56.72	1	10	11	99	metal ion binding	cytoplasm; mitochondrion; membrane	cell differentiation; cell organization and biogenesis; development		424741	Q49B65	5.21961e+06	1.04248e+07	3.01934e+06	1.29208e+07	4.41715e+06	5.83511e+06	2.91583e+07	8.96936e+06	1.14199e+07	9.0549e+06	1.49356e+07	4.25682e+06	9.78264e+06	6.33555e+06	2.42099e+07	2.88969e+07	2.14043e+07	4.99777e+07	4.44334e+06	4.66521e+06	8.53705e+06	7.82574e+06	1.25771e+07	4.85575e+06	6.21054e+06	4.31621e+06	5.84506e+06	2.10501e+07	3.6645e+06	1.49107e+07	Q49B65	818	714	705	560	773	573
E1C5D2	Uncharacterized protein OS=Gallus gallus GN=NDUFS5 PE=4 SV=1 - [E1C5D2_CHICK]	51.89	1	5	5	118		cytoplasm; mitochondrion	cell organization and biogenesis	Pf10200	771510	E1C5D2	4.22533e+06	1.94618e+06	4.8137e+06	9.10589e+06	4.57836e+06	3.37794e+06	2.89437e+07	8.29016e+06	6.24185e+06	6.95175e+06	1.0815e+07	3.9181e+06	9.41646e+06	4.18629e+06	1.97282e+07	2.3611e+07	2.35016e+07	3.06122e+07	4.56783e+06	1.37226e+07	1.33968e+07	4.26082e+07	2.58618e+07	1.01774e+07	9.18158e+06	1.03491e+07	1.16949e+07	8.22349e+06	5.96631e+06	1.48671e+07	E1C5D2	898	1242	527	672	767	755
E1BU66	Uncharacterized protein (Fragment) OS=Gallus gallus GN=RPL38 PE=3 SV=2 - [E1BU66_CHICK]	48.61	1	6	6	200	structural molecule activity	cytoplasm; ribosome; cytosol	development; metabolic process; regulation of biological process; cell organization and biogenesis			E1BU66	2.56552e+07	8373926	4.47893e+06	1.30183e+07	2.17123e+07	1.35296e+07	9.06332e+07	1.51248e+07	3.02179e+07	9.06178e+06	3.29114e+07	3.63152e+06	3.59526e+07	2.38271e+07	5.78347e+07	3.9823e+07	5.33384e+07	6.30351e+07	3.05868e+07	3.09731e+07	2.52773e+07	4.771e+07	1.42376e+07	9.06592e+06	1.19012e+07	1.18501e+07	4.98382e+06	9.26788e+06	2.77528e+06	1.48639e+07	E1BU66	311	800	566	554	291	325
O13268	Proteasome subunit alpha type-7 OS=Gallus gallus GN=PSMA7 PE=2 SV=1 - [PSA7_CHICK]	59.84	1	1	12	236	catalytic activity	proteasome; nucleus; cytoplasm	metabolic process	Pf00227; Pf10584	395318	O13268	9.19856e+06	2.63974e+07	5.378e+06	1.53749e+07	9.71962e+06	6.62123e+06	3.56195e+07	1.94368e+07	1.99864e+07	1.33981e+07	1.78869e+07	6.98993e+06	3.32888e+07	2.74768e+07	8.2082e+07	2.42151e+07	3.77208e+07	7.08073e+07	9.46244e+06	1.17118e+07	9.94621e+06	2.15646e+07	1.9267e+07	9.47783e+06	1.58044e+07	1.03212e+07	1.25329e+07	2.21831e+07	6.98292e+06	1.48632e+07	O13268	604	414	494	492	496	525
F1NPJ2	Uncharacterized protein OS=Gallus gallus PE=3 SV=2 - [F1NPJ2_CHICK]	19.84	2	1	8	109	DNA binding	chromosome; nucleus	cell organization and biogenesis; metabolic process			F1NPJ2	3.97967e+07	2.31067e+07	2.64079e+07	5.05932e+07	3.22441e+07	1.30572e+07	1.77901e+08	1.01043e+08	8.21814e+07	1.07265e+08	1.29882e+08	1.38863e+08	1.25837e+08	5.74753e+07	6.48247e+07	7.16091e+07	4.63003e+07	6.22003e+07	3.04499e+07	5.04791e+07	8.66079e+07	2.53442e+08	1.38072e+08	4.46106e+07	6.49441e+07	5.16464e+07	5.72004e+07	4.35077e+07	1.31319e+07	1.48086e+07	F1NPJ2	227	446	174	218	215	336
F1NME1	Uncharacterized protein OS=Gallus gallus GN=LOC427896 PE=3 SV=1 - [F1NME1_CHICK]	22.37	6	1	8	119	DNA binding	chromosome; nucleus	cell organization and biogenesis; metabolic process	Pf00538		F1NME1	3.97967e+07	2.31067e+07	2.64079e+07	3.40408e+07	3.22441e+07	1.30572e+07	1.20982e+08	1.01043e+08	8.21814e+07	1.07265e+08	8.71308e+07	1.38863e+08	6.35616e+07	2.93062e+07	4.35576e+07	7.16091e+07	4.63003e+07	6.22003e+07	3.04499e+07	5.04791e+07	8.66079e+07	1.27626e+08	1.38072e+08	4.46106e+07	6.49441e+07	5.16464e+07	5.72004e+07	4.35077e+07	1.31319e+07	1.48086e+07	F1NME1	228	447	175	288	216	337
E1BX85	Uncharacterized protein OS=Gallus gallus GN=GSTO1 PE=3 SV=1 - [E1BX85_CHICK]	67.36	1	14	14	214	catalytic activity; protein binding	cytoplasm	metabolic process; cellular homeostasis; regulation of biological process	Pf00043; Pf00462; Pf02798	423881	E1BX85	1.84055e+06	6.03686e+06	757296	1.1868e+07	3.28216e+06	2.59576e+06	1.07877e+07	3.47469e+06	3.74995e+06	5.53419e+06	4.37589e+06	1.62053e+06	9.71059e+06	6.0878e+06	8.56317e+06	9.03516e+06	8.62161e+06	1.29654e+07	4.56596e+06	5.01303e+06	5.65254e+06	3.96091e+06	4.81726e+06	2.16823e+06	5.20121e+06	1.96088e+06	6.25542e+06	1.09445e+07	3.1715e+06	1.48078e+07	E1BX85	1212	926	1119	589	891	871
F1NNR1	Uncharacterized protein OS=Gallus gallus GN=UGP2 PE=4 SV=1 - [F1NNR1_CHICK]	75.39	1	28	28	441	catalytic activity		metabolic process	Pf01704		F1NNR1	2.1618e+07	3.17522e+07	1.19389e+07	1.27884e+07	1.58914e+07	9.25904e+06	9.18709e+07	1.36254e+07	1.71279e+07	2.2546e+07	2.66051e+07	6.34479e+06	3.98549e+07	6.04967e+07	1.43138e+08	3.42198e+07	7.26715e+07	5.35296e+07	6.83823e+06	8.65591e+06	6.32741e+06	1.01832e+07	1.23157e+07	7.12694e+06	9.64245e+06	8.78174e+06	5.1125e+06	2.12344e+07	6.91783e+06	1.48046e+07	F1NNR1	342	368	312	563	358	428
Q04584	Zyxin OS=Gallus gallus GN=ZYX PE=1 SV=1 - [ZYX_CHICK]	56.46	1	14	15	289	protein binding; metal ion binding	cytoskeleton; nucleus; cytoplasm		Pf00412; Pf04652	418300	Q04584	1.42852e+07	4.6781e+06	4.54735e+06	1.52773e+07	1.92102e+07	1.66271e+07	1.27215e+08	1.9154e+07	2.06574e+07	2.52466e+07	3.18597e+07	9.39463e+06	2.70206e+07	1.95874e+07	6.4766e+07	2.4546e+07	3.32208e+07	4.25009e+07	1.31537e+07	1.62036e+07	8.17366e+06	1.49016e+07	1.47115e+07	1.06792e+07	9.28969e+06	3.55181e+06	1.09658e+07	2.05019e+07	6.32441e+06	1.48022e+07	Q04584	465	1021	554	498	316	282
R4GJX7	Proteasome subunit alpha type-7 OS=Gallus gallus GN=PSMA7 PE=4 SV=1 - [R4GJX7_CHICK]	62.67	1	1	12	187	catalytic activity; protein binding	proteasome	metabolic process			R4GJX7	4.77684e+06	1.49992e+07	3.93659e+06	1.23094e+07	6.20748e+06	4.43453e+06	1.83033e+07	1.32848e+07	1.42481e+07	7.95991e+06	1.01186e+07	4.64949e+06	2.48265e+07	2.87556e+07	5.44047e+07	2.40518e+07	2.8782e+07	5.81748e+07	7.89612e+06	1.00785e+07	8.32211e+06	1.55356e+07	1.34841e+07	5.84239e+06	1.2437e+07	7.06375e+06	9.5969e+06	2.17665e+07	6.11762e+06	1.4747e+07	R4GJX7	848	581	610	576	654	666
R4GLV0	Coronin OS=Gallus gallus GN=LOC776194 PE=3 SV=1 - [R4GLV0_CHICK]	53.4	1	11	13	259	protein binding	cytoskeleton	cell organization and biogenesis			R4GLV0	5.99847e+06	8.46247e+06	703430	3.18034e+06	4.06004e+06	1.73855e+06	8.22941e+07	1.09483e+07	9.57466e+06	1.69791e+07	1.1106e+07	6.30234e+06	8.41804e+06	3.18183e+07	2.46709e+07	3.34177e+07	5.22278e+07	7.26927e+07	7.8633e+06	8.70037e+06	6.96323e+06	1.18242e+07	9.67879e+06	9.02077e+06	1.29293e+07	1.11417e+07	3.42522e+06	1.00719e+07	3.46095e+06	1.47307e+07	R4GLV0	769	793	1134	1076	802	996
P08267	Ferritin heavy chain OS=Gallus gallus GN=FTH PE=2 SV=2 - [FRIH_CHICK]	63.89	1	11	11	188	catalytic activity; metal ion binding	cytoplasm; mitochondrion	transport; cellular homeostasis; response to stimulus; cell proliferation; regulation of biological process; metabolic process	Pf00210	395970	P08267	2.97453e+06	0	3.28814e+06	4.90572e+06	8.37027e+06	2.71598e+06	5.37111e+07	1.27555e+07	1.89911e+07	1.60946e+07	2.33732e+07	7.64953e+06	1.78653e+07	3.65646e+06	6.42074e+07	1.56249e+07	2.29337e+07	4.72683e+07	4.08767e+06	5.53388e+06	1.09209e+07	7.75732e+06	9.90311e+06	6.40418e+06	4.60546e+06	3.60941e+06	1.55171e+07	1.88473e+07	1.73288e+06	1.46653e+07	P08267	1046	1500	675	904	551	847
F1NTM7	Aspartate aminotransferase OS=Gallus gallus GN=GOT1 PE=3 SV=2 - [F1NTM7_CHICK]	81.07	1	1	28	344	catalytic activity	cytoplasm; cytosol	metabolic process; response to stimulus	Pf00155		F1NTM7	1.31127e+07	2.48769e+07	3.09749e+06	2.34136e+07	1.43077e+07	1.20776e+07	1.10519e+08	1.8336e+07	2.6085e+07	4.39909e+07	5.52844e+07	8.79974e+06	7.88283e+07	6.85597e+07	1.57568e+08	2.89256e+07	3.82119e+07	7.03016e+07	1.38463e+07	1.24084e+07	1.1617e+07	1.66568e+07	1.75571e+07	2.31869e+07	1.01935e+07	1.0463e+07	7.84254e+06	1.87598e+07	6.64422e+06	1.46147e+07	F1NTM7	490	429	695	373	384	361
P00504	Aspartate aminotransferase, cytoplasmic OS=Gallus gallus GN=GOT1 PE=1 SV=3 - [AATC_CHICK]	81.07	1	1	28	350	catalytic activity	cytoplasm; cytosol	metabolic process	Pf00155	396261	P00504	1.31127e+07	2.48769e+07	3.09749e+06	2.34136e+07	1.43077e+07	1.20776e+07	1.10519e+08	1.8336e+07	2.6085e+07	4.39909e+07	5.52844e+07	8.79974e+06	7.88283e+07	6.85597e+07	1.57568e+08	2.89256e+07	3.82119e+07	7.03016e+07	1.38463e+07	1.24084e+07	1.1617e+07	1.66568e+07	1.75571e+07	2.31869e+07	1.01935e+07	1.0463e+07	7.84254e+06	1.87598e+07	6.64422e+06	1.46147e+07	P00504	491	430	696	374	385	362
P81628	Endoplasmic reticulum resident protein 29 (Fragment) OS=Gallus gallus GN=ERP29 PE=1 SV=2 - [ERP29_CHICK]	44.3	1	1	9	89		cytoplasm; endoplasmic reticulum; organelle lumen	transport	Pf07749; Pf07912	416882	P81628	7.19135e+06	1.07468e+07	4.79554e+06	4.13885e+07	8.51101e+06	4.97081e+06	0	1.76689e+07	1.63203e+07	2.3258e+07	2.61803e+07	1.67355e+06	2.86332e+07	2.67361e+06	5801891	5.30048e+07	4.47395e+07	8.60784e+07	1.26863e+07	3.40376e+07	2.89545e+07	1.01796e+07	5.01559e+06	3.3514e+06	0	882065	2.7842e+06	3.36821e+07	1.495e+07	1.45785e+07	P81628	696	705	529	250	542	627
H9KYP7	Uncharacterized protein (Fragment) OS=Gallus gallus GN=PSMA5 PE=4 SV=2 - [H9KYP7_CHICK]	53.88	1	9	9	182	catalytic activity	nucleus; cytoplasm; proteasome	metabolic process	Pf00227; Pf10584		H9KYP7	1.50766e+07	1.9127e+07	2.53772e+06	20030802	1.32534e+07	1.06988e+07	6.62954e+07	1.9869e+07	1.68678e+07	2.92524e+07	3.41663e+07	7.88629e+06	3.58903e+07	2.50499e+07	5.64738e+07	2.55012e+07	3.40548e+07	47289661	1.04655e+07	7.21935e+06	3.91087e+06	1.35364e+07	1.3886e+07	3.85575e+06	1.38308e+07	4.41901e+06	7.35483e+06	1.96228e+07	5.92893e+06	1.44639e+07	H9KYP7	454	501	761	415	402	392
Q5ZMN1	Uncharacterized protein OS=Gallus gallus GN=G3BP1 PE=2 SV=1 - [Q5ZMN1_CHICK]	55.72	1	17	18	369	nucleotide binding; RNA binding	cytoplasm	transport; cell communication; regulation of biological process; response to stimulus	Pf00076; Pf02136	416265	Q5ZMN1	1.55432e+07	1.53012e+07	1.31541e+07	3.44846e+07	1.66687e+07	9.92376e+06	9.67643e+07	3.07329e+07	2.86294e+07	3.07399e+07	5.05353e+07	1.47852e+07	5.09156e+07	1.87698e+07	4.90461e+07	4.35308e+07	7.03007e+07	8.83479e+07	1.98771e+07	4.76645e+07	3.46291e+07	5.62053e+07	3.42844e+07	2.76653e+07	2.00349e+07	2.5321e+07	2.82636e+07	2.47938e+07	8.37306e+06	1.44438e+07	Q5ZMN1	441	564	290	283	346	412
R4GJZ8	Uncharacterized protein OS=Gallus gallus PE=4 SV=1 - [R4GJZ8_CHICK]	47.68	1	13	13	226	protein binding				101748085	R4GJZ8	8.43325e+06	1.45463e+07	3.23289e+06	1.33014e+07	6.56567e+06	6.49796e+06	4.76923e+07	1.10971e+07	9.81665e+06	7.10807e+06	6.10459e+06	3.27847e+06	2.186e+07	5.75916e+06	1.45023e+07	2.31596e+07	2.87597e+07	4.00519e+07	6.64657e+06	1.36407e+07	9.84288e+06	1.70617e+07	1.37519e+07	7.71438e+06	8.35447e+06	4.57329e+06	8.78965e+06	1.60687e+07	4.18798e+06	1.44087e+07	R4GJZ8	640	594	682	545	634	532
F1P4H4	Uncharacterized protein OS=Gallus gallus GN=TXNDC5 PE=3 SV=1 - [F1P4H4_CHICK]	56.04	1	21	21	364	catalytic activity	cytoplasm; endoplasmic reticulum; organelle lumen	metabolic process; response to stimulus; transport; cellular homeostasis; regulation of biological process	Pf00085		F1P4H4	3.51375e+06	1.8563e+07	5.18712e+06	1.7936e+07	6.29513e+06	5.58722e+06	9.90162e+07	5.27071e+07	3.64421e+07	3.35813e+07	5.42877e+07	1.39054e+07	7.43302e+07	2.56944e+07	1.77682e+08	2.06737e+07	2.37879e+07	4.3686e+07	1.00505e+07	24319906	1.42771e+07	2.50252e+07	1.87832e+07	1.39111e+07	1.15621e+07	1.09294e+07	1.1658e+07	2.22915e+07	7.14615e+06	1.44074e+07	F1P4H4	966	509	507	448	648	592
F1NPF3	Uncharacterized protein (Fragment) OS=Gallus gallus GN=NDUFB9 PE=4 SV=2 - [F1NPF3_CHICK]	44.13	1	6	6	117		cytoplasm; mitochondrion; membrane				F1NPF3	5.09152e+06	2.56616e+07	4.68228e+06	9.73946e+06	6.22997e+06	4.69269e+06	113919507	1.56162e+07	1.29112e+07	5.3582e+06	1.30667e+07	4.94256e+06	2.11086e+07	1.12406e+07	5.61347e+06	3.5289e+07	4.64599e+07	7.74098e+07	9.19386e+06	1.30852e+07	1.03209e+07	2.15306e+07	1.50129e+07	9.23042e+06	1.24442e+07	1.03863e+07	2.78613e+06	1.95173e+07	7.36025e+06	1.4173e+07	F1NPF3	826	419	537	653	653	644
E1C538	Uncharacterized protein (Fragment) OS=Gallus gallus GN=LOC100858636 PE=4 SV=2 - [E1C538_CHICK]	54.59	1	9	9	171	RNA binding; catalytic activity; protein binding	nucleus; cytoskeleton; organelle lumen	metabolic process; cell organization and biogenesis			E1C538	6.7722e+06	5.83469e+06	1.08909e+06	5.49151e+06	7.8043e+06	2.7433e+06	2.21844e+07	1.35031e+07	1.5149e+07	1.36864e+07	1.0946e+07	5.28369e+06	1.78446e+07	1.39331e+07	4.3243e+07	6.59423e+06	1.24921e+07	1.96102e+07	9.75683e+06	1.08252e+07	6.00781e+06	1.86186e+07	1.52707e+07	6.84477e+06	1.00051e+07	1.04256e+07	9.16331e+06	8.09221e+06	2.55261e+06	1.40536e+07	E1C538	715	941	1029	863	575	846
P33150	Cadherin-13 OS=Gallus gallus GN=CDH13 PE=1 SV=1 - [CAD13_CHICK]	43.82	2	24	24	305	metal ion binding; protein binding	membrane; cell surface		Pf00028; Pf08758	414849	P33150	1.80722e+07	2.8857e+07	1.31e+07	3.31063e+07	2.71287e+07	2.12506e+07	1.55929e+08	7.52766e+07	2.53546e+07	8.2147e+07	6.8366e+07	3.85869e+07	5.88968e+07	4.8632e+07	2.11852e+08	3.92548e+07	1.12184e+08	1.78271e+08	9.93817e+06	2.87773e+07	6.39641e+06	8.31701e+07	2.99321e+07	2.63679e+07	2.81011e+07	6.87016e+06	2.05946e+07	3.64431e+07	2.4334e+06	1.40423e+07	P33150	386	389	292	291	247	237
Q5ZMU9	Uncharacterized protein OS=Gallus gallus GN=vcp PE=1 SV=1 - [Q5ZMU9_CHICK]	71.34	2	13	42	749	nucleotide binding; catalytic activity; RNA binding; protein binding	proteasome; nucleus; cytoplasm; endoplasmic reticulum; cytosol; chromosome	metabolic process; response to stimulus; cell death; regulation of biological process; transport; cell organization and biogenesis	Pf00004; Pf00910; Pf01057; Pf01078; Pf02359; Pf02933; Pf05496; Pf05673; Pf06068; Pf07724; Pf07728; Pf09336; Pf09848	427410	Q5ZMU9	2.73005e+07	4.88483e+07	9.38496e+06	3.95664e+07	1.73669e+07	2.29954e+07	150500722	2.23752e+07	3.8605e+07	3.67879e+07	4.90764e+07	5.43438e+06	1.01206e+08	1.14842e+08	3.21706e+08	8.69932e+07	9.16137e+07	1.26124e+08	9.8281e+06	1.59395e+07	1.32576e+07	1.00082e+07	2.19417e+07	9.20554e+06	1.51104e+07	1.25054e+07	7.57355e+06	2.43217e+07	4.1969e+06	1.40079e+07	Q5ZMU9	292	280	359	258	335	222
R4GK96	Uncharacterized protein OS=Gallus gallus GN=NDUFS4 PE=4 SV=1 - [R4GK96_CHICK]	60.61	1	9	9	212	catalytic activity	cytoplasm; mitochondrion; membrane	metabolic process; regulation of biological process; development; cell communication; response to stimulus; cell organization and biogenesis; cell proliferation			R4GK96	5.94928e+06	7.68659e+06	2.36404e+06	8.71636e+06	6.67317e+06	3.96849e+06	3.84637e+07	1.31162e+07	1.39909e+07	9.28861e+06	1.24808e+07	8.08808e+06	1.64853e+07	1.20516e+07	4.05788e+07	9.42099e+06	1.70836e+07	3.02502e+07	7.5691e+06	1.25635e+07	8.83645e+06	4.08643e+07	1.62762e+07	1.10011e+07	1.39113e+07	1.72485e+07	1.17062e+07	4.75064e+06	3.84372e+06	1.38668e+07	R4GK96	773	840	791	701	629	697
F1NY51	Uncharacterized protein OS=Gallus gallus GN=UCHL3 PE=4 SV=1 - [F1NY51_CHICK]	56.09	1	9	9	190	catalytic activity; protein binding	nucleus; cytoplasm; mitochondrion	metabolic process	Pf01088		F1NY51	1.17167e+07	3.76307e+07	1.01387e+07	2.89697e+07	1.00729e+07	7.89576e+06	3.90304e+07	1.57498e+07	1.46568e+07	2.03368e+07	2.97841e+07	4.40683e+06	6.01015e+07	2.81731e+07	6.79532e+07	5.29693e+07	7.6203e+07	169073184	8.13693e+06	1.6767e+07	1.0167e+07	1.77028e+07	1.89662e+07	9.56122e+06	1.31709e+07	5.04938e+06	1.06519e+07	2.4092e+07	7.64513e+06	1.38345e+07	F1NY51	527	332	346	328	486	466
F1N9B7	Uncharacterized protein OS=Gallus gallus GN=RAD23B PE=4 SV=2 - [F1N9B7_CHICK]	65.51	1	14	14	151	DNA binding; protein binding	nucleus; cytoplasm	cell organization and biogenesis; metabolic process; response to stimulus; reproduction; regulation of biological process	Pf00240; Pf00627; Pf09280; Pf11976	431623	F1N9B7	1.09428e+07	1.37621e+07	7.80899e+06	1.22136e+07	9.18782e+06	3.23927e+06	4.85595e+07	6.97171e+06	2.07772e+07	5.09606e+07	4.18014e+07	3.2366e+06	3.26328e+07	4.67672e+07	9.11424e+07	9.23643e+06	7.3156e+06	2.60919e+07	5.02807e+06	6.35499e+06	6.16581e+06	1.07939e+07	3.78478e+06	4.55594e+06	3.53807e+06	3.28756e+06	4.87259e+06	1.8416e+07	4.78509e+06	1.37978e+07	F1N9B7	550	616	397	577	522	771
F1NV09	Epithelial cell adhesion molecule OS=Gallus gallus GN=EPCAM PE=4 SV=1 - [F1NV09_CHICK]	60.46	1	1	16	380		membrane; cell surface	development; cell proliferation; regulation of biological process	Pf00086		F1NV09	2.89974e+07	5.54622e+07	1.09129e+07	2.18118e+07	1.17167e+07	8.41777e+06	8.63956e+07	3.67513e+07	2.84717e+07	3.40874e+07	3.8815e+07	1.68838e+07	3.89658e+07	6.93653e+07	1.16071e+08	4.22089e+07	4.85806e+07	7.31265e+07	7.96963e+06	9.55892e+06	7.64142e+06	4.56295e+07	4.50996e+07	2.35959e+07	2.63952e+07	2.50114e+07	1.53984e+07	2.27453e+07	8.21564e+06	1.37826e+07	F1NV09	284	257	332	395	431	447
R4GJK0	Uncharacterized protein OS=Gallus gallus GN=RCC1 PE=4 SV=1 - [R4GJK0_CHICK]	67.63	1	15	15	216	DNA binding; protein binding	chromosome; nucleus; organelle lumen; cytoplasm; membrane	cell organization and biogenesis; cell division; regulation of biological process; metabolic process	Pf00415	429810	R4GJK0	9.67935e+06	9.02359e+06	2.76381e+06	6.56837e+06	1.14447e+07	6.11988e+06	3.51585e+07	1.39276e+07	1.1023e+07	1.67015e+07	1.23221e+07	3.95391e+06	7.63827e+06	1.47244e+07	3.26028e+07	1.22593e+07	1.77674e+07	2.47712e+07	9.31706e+06	1.13031e+07	6.02549e+06	1.0383e+07	1.45686e+07	6.6165e+06	1.14455e+07	7.80931e+06	1.12266e+07	5.70614e+06	2.78081e+06	1.36995e+07	R4GJK0	587	758	726	802	441	556
F1NIX2	Uncharacterized protein OS=Gallus gallus GN=DDX3X PE=4 SV=2 - [F1NIX2_CHICK]	57.93	1	28	30	516	nucleotide binding; catalytic activity		metabolic process			F1NIX2	1.43089e+07	2.45161e+07	6.68635e+06	1.91658e+07	1.55769e+07	6.85455e+06	6.28803e+07	1.13861e+07	1.56817e+07	2.04146e+07	5.35164e+07	4.01224e+06	5.27493e+07	3.19965e+07	1.11929e+08	5.30056e+07	4.55744e+07	1.19054e+08	1.45308e+07	1.6895e+07	1.24093e+07	1.55756e+07	1.57355e+07	1.10573e+07	9.85699e+06	9.04436e+06	1.15891e+07	2.67937e+07	7.13502e+06	1.36893e+07	F1NIX2	464	432	430	427	364	508
Q02960	Macrophage migration inhibitory factor OS=Gallus gallus GN=MIF PE=3 SV=3 - [MIF_CHICK]	80	1	5	5	293	catalytic activity; protein binding	extracellular; cytoplasm; cell surface	metabolic process; regulation of biological process; cell death; defense response; response to stimulus; cell communication; cell proliferation; transport; cell organization and biogenesis	Pf01187	100857237	Q02960	5.0881e+07	8.20688e+07	3.51787e+07	2.61033e+07	4.19482e+07	1.11378e+07	2.16712e+08	4.38592e+07	6.79515e+07	3.62307e+07	2.58227e+08	2.37595e+07	1.28598e+08	1.1338e+08	5.43674e+08	2.22331e+07	3.18641e+07	4.80147e+07	1.01096e+07	1.49638e+07	1.0439e+07	4.50161e+07	1.97349e+07	1.2954e+07	1.20175e+07	1.10616e+07	1.32911e+07	2.16843e+07	9.8787e+06	1.36455e+07	Q02960	185	184	147	349	172	387
Q5ZID0	NmrA-like family domain-containing protein 1 OS=Gallus gallus GN=NMRAL1 PE=2 SV=1 - [NMRL1_CHICK]	58.78	1	14	14	118	nucleotide binding	nucleus; organelle lumen; cytoplasm		Pf05368; Pf08659	416672	Q5ZID0	1.41565e+06	1.09438e+06	0	1.26042e+07	1.57801e+06	1.34082e+06	0	7.87887e+06	3.07247e+06	4125666	4.84842e+06	1.08229e+06	2.71779e+06	2.54143e+06	8.10997e+06	3.07979e+06	2.2397e+06	1.77183e+06	6.13676e+06	3.25336e+06	7.99023e+06	4.32718e+06	0	3.17212e+06	0	2.08196e+06	5.18704e+06	2.02302e+07	1.57877e+06	1.35741e+07	Q5ZID0	1280	1297	1500	567	1170	1098
Q5F3T2	Uncharacterized protein OS=Gallus gallus GN=SEPT9 PE=2 SV=1 - [Q5F3T2_CHICK]	61.82	1	29	30	364	nucleotide binding; catalytic activity	cytoskeleton; cytoplasm	cell organization and biogenesis	Pf00735; Pf01926; Pf03193; Pf04548	417347	Q5F3T2	1.31129e+07	3.45256e+07	1.30448e+07	3.26299e+07	1.71951e+07	1.60327e+07	8.34661e+07	2.86623e+07	2.85296e+07	2.88208e+07	4.22249e+07	9.64178e+06	3.51946e+07	3.57167e+07	7.97371e+07	4.12376e+07	4.39306e+07	6.95103e+07	1.23643e+07	1.88541e+07	7.15202e+06	7.27963e+06	8.12773e+06	1.41052e+07	5.66822e+06	1.10791e+07	1.0274e+07	1.23666e+07	8.65614e+06	1.34009e+07	Q5F3T2	489	349	293	295	337	291
Q5ZKJ2	Uncharacterized protein OS=Gallus gallus GN=YWHAH PE=2 SV=1 - [Q5ZKJ2_CHICK]	56.68	1	9	15	180	protein binding	cytoplasm; membrane; extracellular	regulation of biological process; transport; metabolic process; cell communication; response to stimulus; cell differentiation; cell organization and biogenesis; development	Pf00244	416955	Q5ZKJ2	4.53778e+07	6.38247e+07	2.06168e+06	3.04189e+07	3.21004e+07	5.34481e+07	1.93163e+08	2.30513e+07	5.24161e+07	1.2351e+08	1.03053e+08	2.38673e+07	6.30859e+07	3.59573e+07	2.39098e+08	9.64548e+07	1.27098e+08	2.30524e+08	1.31369e+07	1.60124e+07	1.72134e+07	5.21507e+07	8.82638e+07	1.97062e+07	4.75071e+07	4.38305e+07	3.33203e+07	4.11384e+07	1.29103e+07	1.33923e+07	Q5ZKJ2	205	227	832	318	218	124
F1NUE0	Uncharacterized protein OS=Gallus gallus GN=SRI PE=4 SV=1 - [F1NUE0_CHICK]	61.11	1	11	11	212	protein binding; catalytic activity; metal ion binding	cytoplasm; endoplasmic reticulum; membrane; cytosol	metabolic process; transport; regulation of biological process; cell communication; cellular homeostasis; response to stimulus; cellular component movement			F1NUE0	1.08042e+07	1.92862e+07	2.17106e+06	1.96574e+07	8.33513e+06	6.45462e+06	8.92202e+07	1.89064e+07	1.55466e+07	1.97065e+07	2.84716e+07	3.65553e+06	4.17279e+07	2.79045e+07	4.08096e+07	3.56598e+07	5.08614e+07	7.24002e+07	6.88499e+06	5.73188e+06	6.55096e+06	1.10704e+07	2.21827e+07	6.14877e+06	1.13568e+07	1.12317e+07	7.27628e+06	1.33477e+07	4.75021e+06	1.33722e+07	F1NUE0	558	498	813	421	554	534
H9L135	Uncharacterized protein OS=Gallus gallus GN=HSD17B10 PE=3 SV=2 - [H9L135_CHICK]	68.22	1	9	12	275	catalytic activity		metabolic process			H9L135	7.88491e+06	2.56325e+07	6.48684e+06	1.80267e+07	9.39401e+06	6.76937e+06	6.64893e+07	1.5449e+07	9.66434e+06	2.17068e+07	22346245	3.78673e+06	4.49626e+07	2.83709e+07	6.41536e+07	2.737e+07	3.15129e+07	4.79391e+07	4.18516e+06	5.89952e+06	4.06729e+06	1.91632e+07	1.8027e+07	5.9526e+06	4.45154e+06	7.92989e+06	7.2909e+06	1.60186e+07	3.57314e+06	1.32789e+07	H9L135	669	420	439	443	513	514
E1BZE1	Uncharacterized protein OS=Gallus gallus GN=AHSG PE=4 SV=1 - [E1BZE1_CHICK]	43.31	1	7	7	207	enzyme regulator activity	extracellular	defense response; response to stimulus; metabolic process; regulation of biological process; development; cell organization and biogenesis; transport	Pf00031	424956	E1BZE1	2.12584e+07	1.59843e+07	7.95194e+06	1.41742e+07	2.31683e+07	2.25159e+07	7.79019e+06	2.21493e+07	1.308e+07	1.26475e+07	4.42155e+07	1.36393e+07	3.05128e+07	1.09022e+07	7.16297e+07	1.83876e+07	9.4054e+06	3.15089e+07	3.53601e+06	2.23723e+07	2.59426e+07	6.5483e+07	2.20651e+07	1.84588e+07	3.04602e+07	1.75593e+07	1.64454e+07	3.30998e+07	6.00158e+06	1.32733e+07	E1BZE1	347	548	392	521	277	229
F1NR44	Uncharacterized protein OS=Gallus gallus GN=ECHS1 PE=3 SV=2 - [F1NR44_CHICK]	55.81	1	14	14	248	catalytic activity	cytoplasm; mitochondrion; membrane	metabolic process	Pf00378	770828	F1NR44	2.36882e+07	6.09116e+07	4.43743e+06	1.91695e+07	1.10105e+07	7.57368e+06	8.75982e+07	1.62961e+07	2.63652e+07	2.61536e+07	3.19729e+07	5.00506e+06	1.10493e+08	3.63353e+07	7.07405e+07	3.62662e+07	4.35484e+07	5.7423e+07	6.99803e+06	8.61652e+06	6.42229e+06	1.89769e+07	2.23871e+07	7.28184e+06	6.75544e+06	8.01469e+06	7.25039e+06	1.89196e+07	7.24386e+06	1.31666e+07	F1NR44	322	237	569	426	454	474
E1BQI4	Uncharacterized protein (Fragment) OS=Gallus gallus PE=4 SV=2 - [E1BQI4_CHICK]	39.2	1	16	16	288		cytoplasm; mitochondrion				E1BQI4	1.42057e+07	1.89171e+07	4.48688e+06	1.12335e+07	9.2401e+06	6.65293e+06	4.42533e+07	1.82728e+07	2.12305e+07	1.90997e+07	2.78557e+07	8.75608e+06	23671104	1.73971e+07	3.25093e+07	1.54423e+07	1.49381e+07	3.03807e+07	7.85029e+06	1.05604e+07	7.55144e+06	1.58951e+07	7.21955e+06	9.11136e+06	1.03891e+07	3.14146e+06	7.82198e+06	1.47344e+07	5.29758e+06	1.3166e+07	E1BQI4	468	504	563	600	521	521
E1BRY8	Uncharacterized protein OS=Gallus gallus GN=ATAD3A PE=4 SV=2 - [E1BRY8_CHICK]	30.55	1	16	16	116	nucleotide binding; catalytic activity	cytoplasm; mitochondrion; membrane	metabolic process			E1BRY8	1.53263e+06	6.91588e+06	1.65739e+06	4.34584e+06	2.0323e+06	1.47118e+06	1.49651e+07	3.6856e+06	3.922e+06	4.8868e+06	6.49256e+06	1.16755e+06	5.91492e+06	5.89641e+06	9.75045e+06	5.11776e+06	1.2431e+08	4.0719e+06	2.11465e+06	2.51489e+06	1.06545e+07	2.95893e+06	2.72771e+06	1.91583e+06	2.3259e+06	1.48891e+06	1.90246e+06	3.37886e+06	1.58904e+06	1.31487e+07	E1BRY8	1266	877	909	952	1082	1067
F1N9W9	Uncharacterized protein (Fragment) OS=Gallus gallus GN=RPS11 PE=3 SV=2 - [F1N9W9_CHICK]	42.04	1	8	8	153	structural molecule activity	cytoplasm; ribosome	metabolic process			F1N9W9	1.0384e+07	7.15747e+06	1.70161e+07	2.08312e+07	8.91064e+06	2.89919e+06	4.05076e+07	2.35486e+07	2.25531e+07	3.51436e+07	2.4467e+07	8.41457e+06	5.42921e+07	2.9607e+07	4.05482e+07	2.77664e+07	3.79628e+07	5.73101e+07	2.06945e+07	2.31298e+07	2.10156e+07	3.24285e+07	4.14209e+07	1.29698e+07	1.87807e+07	1.22175e+07	2.2119e+07	6.4519e+06	4.65867e+06	1.31056e+07	F1N9W9	569	862	245	406	531	824
E1BYW0	Uncharacterized protein (Fragment) OS=Gallus gallus GN=ENAH PE=2 SV=2 - [E1BYW0_CHICK]	45.31	2	12	19	274	protein binding			Pf00568; Pf08776		E1BYW0	4.68149e+06	6.46981e+06	1.83701e+06	5.4717e+06	4.00899e+06	2.08583e+06	2.2199e+07	5.88381e+06	1.05947e+07	9.69464e+06	9.13676e+06	7.23184e+06	1.07296e+07	6.27853e+06	5.96329e+07	1.47508e+07	1.94365e+07	2.32141e+07	7.0783e+06	8.70711e+06	6.36727e+06	1.95283e+07	1.41429e+07	8.77787e+06	9.85947e+06	1.04265e+07	4.68566e+06	1.44288e+07	3.88837e+06	1.29913e+07	E1BYW0	857	902	866	865	809	932
F1NH40	Uncharacterized protein OS=Gallus gallus GN=SYNPO2 PE=4 SV=2 - [F1NH40_CHICK]	60.61	1	54	54	890	protein binding	cytoskeleton				F1NH40	2.30345e+07	4.23773e+07	1.16623e+07	5.50195e+07	4.03215e+07	3.59754e+07	4.35886e+08	4.13747e+07	3.5634e+07	6.85184e+07	7.91702e+07	2.02573e+07	5.34688e+07	3.54733e+07	1.23306e+08	1.53298e+08	9.89921e+07	1.61392e+08	2.66854e+07	3.45896e+07	1.43338e+07	5.10091e+07	3.23625e+07	3.02649e+07	1.35537e+07	1.76483e+07	2.81389e+07	5.58926e+07	2.37114e+07	1.28598e+07	F1NH40	329	315	316	197	179	163
H9KYT1	Uncharacterized protein OS=Gallus gallus GN=LOC430766 PE=4 SV=2 - [H9KYT1_CHICK]	74.25	1	1	30	527	nucleotide binding; catalytic activity		metabolic process			H9KYT1	2.67785e+07	4.88483e+07	9.38496e+06	3.95664e+07	1.73669e+07	2.29954e+07	150500722	2.21975e+07	3.8605e+07	3.67879e+07	4.90764e+07	5.43438e+06	9.71045e+07	1.14842e+08	3.21706e+08	8.51172e+07	8.67189e+07	1.26124e+08	9.8281e+06	1.58624e+07	1.27026e+07	1.00082e+07	2.19417e+07	9.20554e+06	1.41452e+07	1.25054e+07	7.57355e+06	2.33248e+07	3.30259e+06	1.28132e+07	H9KYT1	295	281	360	259	336	223
E1C009	Uncharacterized protein OS=Gallus gallus PE=4 SV=2 - [E1C009_CHICK]	28.62	1	19	19	318	protein binding	cytoskeleton; nucleus; cytoplasm; membrane	cell organization and biogenesis; cell communication; regulation of biological process; response to stimulus			E1C009	1.07017e+07	3.43852e+07	5.46139e+06	1.57836e+07	1.68425e+07	1.29786e+07	1.16089e+08	2.61791e+07	1.83333e+07	2.72968e+07	3.62551e+07	1.08697e+07	2.93081e+07	1.32347e+07	7.51322e+07	4.94475e+07	4.30793e+07	7.1586e+07	1.1759e+07	1.6321e+07	6.79427e+06	3.10616e+07	2.00353e+07	1.3387e+07	1.47295e+07	1.44327e+07	9.50476e+06	2.49284e+07	5.57198e+06	1.28081e+07	E1C009	561	351	492	486	342	340
P20136	Glutathione S-transferase 2 OS=Gallus gallus GN=GSTM2 PE=1 SV=4 - [GSTM2_CHICK]	72.27	1	16	16	336	catalytic activity; protein binding	cytoplasm	metabolic process	Pf00043; Pf02798	395976	P20136	3.05965e+07	4.67417e+07	9.95096e+06	4.54161e+07	2.39478e+07	1.05408e+07	2.15516e+08	1.25977e+07	3.89561e+07	2.98905e+07	1.51356e+08	1.07817e+07	1.22978e+08	2.01625e+08	1.66743e+08	6.22734e+07	1.57115e+07	1.09461e+08	6.97918e+06	3.08271e+06	5.20242e+06	2.26521e+07	2.96767e+07	4.57116e+06	1.41618e+07	2.38689e+07	1.09523e+07	9.29794e+06	3.15571e+06	1.27597e+07	P20136	272	289	350	233	269	397
Q02020	Fibrinogen beta chain (Fragment) OS=Gallus gallus GN=FGB PE=1 SV=1 - [FIBB_CHICK]	62.63	3	25	25	272	protein binding	extracellular; cytoplasm; cell surface; membrane	cell communication; regulation of biological process; response to stimulus; coagulation; cell organization and biogenesis	Pf00147; Pf08702	373926	Q02020	3.23283e+06	9.00921e+06	3.23732e+06	9.0226e+06	4.8368e+06	7.53613e+06	2.97206e+07	1.02076e+07	1.27766e+07	1.13168e+07	14773550	4.23989e+06	2.64061e+07	8.41011e+06	1.43481e+07	2.03566e+07	1.83077e+07	2.49481e+07	2.62732e+06	1.87848e+07	1.88675e+07	1.3547e+07	8.7565e+06	3.02868e+06	1.2339e+07	7.25607e+06	7.36584e+06	3.58031e+07	6.7856e+06	1.26617e+07	Q02020	1012	760	679	679	745	477
Q5ZJJ9	Osteoclast-stimulating factor 1 OS=Gallus gallus GN=OSTF1 PE=2 SV=1 - [OSTF1_CHICK]	76.24	2	11	11	214	protein binding	cytoplasm		Pf00018; Pf00023; Pf07653; Pf12796	427258	Q5ZJJ9	7.86942e+06	1.80935e+07	7.43121e+06	8.52579e+06	8.93073e+06	5.55188e+06	1.08806e+07	8.75778e+06	1.89319e+07	1.3403e+07	1.16152e+07	7.99046e+06	2.87759e+07	3.22756e+07	6.26442e+07	2.83829e+07	4.51952e+07	2.66503e+07	8.2655e+06	1.12784e+07	1.00904e+07	1.35928e+07	7.17929e+06	7.1186e+06	5.16144e+06	6.29173e+06	4.64405e+06	1.85445e+07	7.04261e+06	1.26048e+07	Q5ZJJ9	672	517	403	714	530	595
E1BZS8	Uncharacterized protein OS=Gallus gallus GN=TXNL1 PE=4 SV=1 - [E1BZS8_CHICK]	70.93	1	12	12	248	catalytic activity	cytoplasm	metabolic process; cellular homeostasis; regulation of biological process	Pf00085; Pf06201	426854	E1BZS8	8.99888e+06	9.78567e+06	5.46078e+06	5.05295e+06	2.63383e+06	2.35094e+06	2.49987e+07	7.23395e+06	5.91073e+06	5.36574e+06	7.1845e+06	1.77664e+06	8.28423e+06	6.15849e+06	1.47173e+07	1.74161e+07	1.74973e+07	3.50597e+07	8.45596e+06	1.50736e+07	9.16647e+06	1.61084e+07	1.52849e+07	6.57422e+06	1.29223e+07	6.85914e+06	7.94719e+06	1.81235e+07	4.89438e+06	1.25951e+07	E1BZS8	610	736	493	893	979	900
E1C8Z5	Uncharacterized protein OS=Gallus gallus GN=SH3BGRL3 PE=4 SV=1 - [E1C8Z5_CHICK]	73.12	1	5	5	126	catalytic activity	cytoplasm	cellular homeostasis; regulation of biological process; metabolic process	Pf00462; Pf04908	768795	E1C8Z5	1.45524e+07	1.28574e+07	1.06264e+07	1.39333e+07	9.38513e+06	1.00312e+07	5.34016e+07	2.39285e+07	2.56069e+07	1.80133e+07	1.37304e+07	9.19687e+06	2.85874e+07	1.01464e+07	8.1678e+07	1.91937e+07	2.60212e+07	1.90389e+07	6.91128e+06	1.72421e+07	1.20106e+07	2.22232e+07	6.67954e+06	1.56238e+07	4.35125e+06	5.77848e+06	6.61169e+06	1.59119e+07	7.30842e+06	1.24638e+07	E1C8Z5	461	631	342	527	514	409
F1NP23	Uncharacterized protein OS=Gallus gallus GN=NID1 PE=4 SV=2 - [F1NP23_CHICK]	60.59	1	50	51	954	metal ion binding; protein binding	extracellular; cell surface; membrane	regulation of biological process; cell organization and biogenesis; development	Pf00058; Pf00086; Pf06119; Pf06247; Pf07474; Pf07645; Pf08450; Pf12662; Pf12947	395531	F1NP23	1.40232e+07	2.62486e+07	8.32065e+06	2.40761e+07	1.21061e+07	1.47576e+07	7.30978e+07	3.9331e+07	2.09538e+07	2.4544e+07	3.49235e+07	1.30423e+07	4.71869e+07	2.57611e+07	6.0264e+07	4.76966e+07	6.26469e+07	7.60152e+07	1.56301e+07	1.9396e+07	1.28587e+07	3.10365e+07	2.64017e+07	1.16581e+07	1.99844e+07	1.42431e+07	1.14258e+07	1.9183e+07	9.1193e+06	1.23902e+07	F1NP23	472	415	377	361	422	307
E1BYD4	Uncharacterized protein OS=Gallus gallus GN=NDRG1 PE=4 SV=1 - [E1BYD4_CHICK]	54.98	1	12	12	340	protein binding	nucleus; cytoplasm; cytoskeleton; membrane; endosome	metabolic process; cell communication; regulation of biological process; response to stimulus; cell differentiation; cell organization and biogenesis; development; reproduction	Pf00561; Pf03096; Pf06495; Pf12697	420321	E1BYD4	2.07855e+07	4.38133e+07	1.1948e+07	2.07041e+07	1.06638e+07	1.00357e+07	1.25203e+08	2.69689e+07	4.01571e+07	2.79355e+07	3.80749e+07	9.65041e+06	5.42395e+07	7.07411e+07	2.40216e+08	5.00566e+07	7.68679e+07	1.58891e+08	1.23626e+07	1.47824e+07	9.27563e+06	2.73704e+07	2.06044e+07	1.18922e+07	1.34109e+07	1.71338e+07	8.83399e+06	2.06148e+07	5.40635e+06	1.23673e+07	E1BYD4	356	310	311	408	471	408
F1NY41	Uncharacterized protein OS=Gallus gallus GN=BAG3 PE=2 SV=2 - [F1NY41_CHICK]	64.46	2	21	21	335	protein binding	cytoplasm; cytosol; membrane	cell communication; cell death; regulation of biological process; response to stimulus; metabolic process	Pf00397; Pf02179	423931	F1NY41	9.7287e+06	8.96801e+06	3.12227e+06	3.72522e+06	7.6917e+06	5.24023e+06	3.33949e+07	8.47586e+06	7.67146e+06	9.28572e+06	1.48912e+07	7.3938e+06	1.87997e+07	7.02224e+06	5.60073e+07	1.7536e+07	1.94898e+07	3.13716e+07	6.39144e+06	1.3958e+07	1.09214e+07	1.90519e+07	8.36548e+06	9.47588e+06	1.31751e+07	1.49277e+07	7.48288e+06	1.6846e+07	6.50052e+06	1.23332e+07	F1NY41	585	763	694	1009	579	616
Q5ZKI1	Uncharacterized protein OS=Gallus gallus GN=CLIC2 PE=2 SV=1 - [Q5ZKI1_CHICK]	77.87	1	15	15	255	antioxidant activity; catalytic activity; transporter activity; protein binding	cytoplasm; membrane	transport; cellular homeostasis; regulation of biological process; metabolic process		422178	Q5ZKI1	6.16724e+06	1.49526e+07	4.27383e+06	1.70915e+07	1.39914e+07	8.67956e+06	4.08913e+07	1.59429e+07	2.77771e+07	19738248	2.50922e+07	9.03589e+06	5.15758e+07	1.45908e+07	4.17957e+07	3.78893e+07	4.30755e+07	6.24587e+07	7.68772e+06	1.01191e+07	7.48867e+06	9.07992e+06	1.72864e+07	8.08704e+06	1.34995e+07	8.22506e+06	7.09871e+06	2.1094e+07	6.9015e+06	1.22995e+07	Q5ZKI1	759	582	585	463	395	441
F1NIM4	Uncharacterized protein OS=Gallus gallus GN=FKBP4 PE=2 SV=1 - [F1NIM4_CHICK]	69.46	1	28	28	348	protein binding; nucleotide binding	nucleus; cytoplasm	metabolic process; cell organization and biogenesis; cell communication; regulation of biological process; response to stimulus; development; reproduction	Pf00254; Pf00515; Pf07719		F1NIM4	9.1003e+06	5.03743e+06	3.8585e+06	1.1423e+07	8.98056e+06	4.16089e+06	5.73222e+07	6.85258e+06	1.0723e+07	1.15112e+07	6.26461e+06	4.33952e+06	2.51601e+07	1.59774e+07	2.56453e+07	4.45038e+07	4.40005e+07	6.6871e+07	1.42397e+07	1.84352e+07	1.21741e+07	1.20885e+07	1.45682e+07	3.61445e+06	9.9349e+06	6.29499e+06	9.62886e+06	2.02739e+07	7.13192e+06	1.22607e+07	F1NIM4	607	994	616	597	528	681
Q5ZLP5	Uncharacterized protein OS=Gallus gallus GN=SARNP PE=2 SV=1 - [Q5ZLP5_CHICK]	34.29	1	6	6	133		nucleus; organelle lumen	metabolic process; transport	Pf02037	425058	Q5ZLP5	2.42739e+06	1.56516e+06	2.57589e+06	8.35575e+06	4.58686e+06	2.82644e+06	1.21254e+07	5.07203e+06	7.03237e+06	6.38478e+06	6.99503e+06	4.02115e+06	4.8963e+06	5.4688e+06	1.65573e+07	6.47927e+06	8.16807e+06	4.77951e+06	9.10489e+06	1.37923e+07	1.36821e+07	1.77879e+07	9.33906e+06	5.96387e+06	7.4168e+06	5.61294e+06	5.82992e+06	7.52527e+06	7.55359e+06	1.22116e+07	Q5ZLP5	1122	1269	754	719	766	833
F1NS75	Uncharacterized protein OS=Gallus gallus GN=TNXB PE=4 SV=2 - [F1NS75_CHICK]	48.19	1	18	18	181	protein binding					F1NS75	1.998e+07	2.65227e+07	2.0095e+07	3.83663e+07	1.0745e+07	1.50378e+07	1.19799e+08	7.16201e+07	3.64174e+07	3.59237e+07	1.35012e+07	1.09446e+07	6.68485e+07	3.36154e+07	7.99064e+07	6.04097e+07	5.45294e+07	1.17117e+08	1.49893e+07	1.46917e+07	1.36595e+07	1.53206e+06	2.07089e+07	2.22096e+07	1.07907e+07	5.30171e+06	5.90585e+06	2.72573e+07	8.78257e+06	1.21526e+07	F1NS75	364	413	216	264	464	303
F1NLM5	Uncharacterized protein (Fragment) OS=Gallus gallus GN=SNRPD1 PE=4 SV=1 - [F1NLM5_CHICK]	53.72	1	5	5	185		nucleus; spliceosomal complex; cytoplasm		Pf01423		F1NLM5	1.17055e+07	4.44058e+07	8.39081e+06	3.4571e+07	1.61748e+07	3.94353e+06	7.20951e+07	1.50235e+07	2.6762e+07	1.15177e+07	3.97091e+07	8.4976e+06	3.10433e+07	1.65203e+07	1.69558e+08	9.59259e+06	1.45365e+07	1.82044e+07	6.50996e+06	1.29848e+07	8.67806e+06	2.14209e+07	1.633e+07	9.72282e+06	9.66176e+06	1.13192e+07	9.72627e+06	1.50334e+07	3.6574e+06	1.1954e+07	F1NLM5	528	307	375	282	355	702
Q9DDU8	Transformer-2 beta OS=Gallus gallus GN=TRA2B PE=2 SV=1 - [Q9DDU8_CHICK]	23.53	1	5	5	127	nucleotide binding; RNA binding	nucleus	metabolic process; regulation of biological process	Pf00076; Pf08777	395403	Q9DDU8	8.26512e+06	8.22105e+06	4.20775e+06	9.12472e+06	8.35257e+06	1.0003e+07	2.38832e+07	1.3819e+07	8.10987e+06	1.42402e+07	8.31326e+06	1.10729e+07	1.09944e+07	1.0507e+07	2.30511e+07	1.28062e+07	1.45156e+07	2.76811e+07	9.61015e+06	1.41102e+07	9.38281e+06	1.97463e+07	1.72972e+07	7.46337e+06	1.11266e+07	1.06425e+07	1.0841e+07	1.64337e+07	8.20102e+06	1.19165e+07	Q9DDU8	651	813	589	671	553	410
R4GH86	Glutathione peroxidase (Fragment) OS=Gallus gallus GN=LOC100857115 PE=3 SV=1 - [R4GH86_CHICK]	65.58	1	7	7	182	antioxidant activity; catalytic activity; enzyme regulator activity; protein binding	cytoplasm; mitochondrion	response to stimulus; cell differentiation; defense response; regulation of biological process; metabolic process; cell death; cell proliferation; cell communication; development; cellular component movement; cellular homeostasis; cell organization and biogenesis			R4GH86	3.2174e+07	3.42487e+07	1.60159e+07	3.01449e+07	1.40092e+07	2.11974e+07	2.10797e+08	5.09852e+07	3.64835e+07	1.54442e+07	5.00836e+07	6.74537e+06	1.34386e+08	7.68805e+07	1.39695e+08	9.5005e+07	7.64139e+07	1.44862e+08	2.12516e+07	2.45966e+07	1.4325e+07	4.92517e+07	4.89665e+07	2.99082e+07	1.28203e+07	2.31537e+07	2.50406e+07	1.61945e+07	1.01748e+07	1.19089e+07	R4GH86	262	352	258	320	394	238
F1NU55	Uncharacterized protein OS=Gallus gallus GN=CTTN PE=4 SV=2 - [F1NU55_CHICK]	48.13	2	22	22	301	protein binding	cytoplasm; cytoskeleton		Pf00018; Pf02218; Pf07653		F1NU55	1.25234e+07	2.53307e+07	7.19133e+06	1.26119e+07	6.73176e+06	6.06533e+06	3.16694e+07	1.57919e+07	9.51245e+06	1.23572e+07	1.62369e+07	7.43384e+06	2.46305e+07	1.82438e+07	5.92178e+06	4.0986e+07	5.63174e+07	9.1299e+07	9.00918e+06	1.85018e+07	1.46099e+07	2.113e+07	2.01614e+07	1.30981e+07	9.93771e+06	7.7523e+06	1.32692e+07	1.13439e+07	7.1569e+06	1.18926e+07	F1NU55	507	423	415	566	625	559
Q5ZKJ9	Uncharacterized protein OS=Gallus gallus GN=ATP6V1E1 PE=2 SV=1 - [Q5ZKJ9_CHICK]	61.5	1	12	12	176	catalytic activity; transporter activity	membrane	transport	Pf01991	418162	Q5ZKJ9	3.54548e+06	9.7019e+06	7.46362e+06	1.4989e+07	5.99732e+06	1.38614e+06	1.68501e+07	4.7361e+06	5.65784e+06	0	1.41443e+07	1.0845e+06	1.83108e+07	3.5742e+06	1.39602e+07	5.75955e+06	1.13509e+07	1.03014e+07	1.53497e+06	1.1651e+07	1.03525e+07	1.28295e+07	6.0772e+06	3.26751e+06	3.83133e+06	4.02125e+06	3.80638e+06	7.59772e+06	4.82317e+06	1.1789e+07	Q5ZKJ9	964	740	402	508	670	1087
F1NKZ6	Uncharacterized protein (Fragment) OS=Gallus gallus GN=EIF1AY PE=2 SV=2 - [F1NKZ6_CHICK]	44.6	1	6	6	98	RNA binding		metabolic process	Pf01176		F1NKZ6	1.75392e+07	1.39987e+07	1.41711e+07	1.70168e+07	1.1658e+07	8.01326e+06	3.13158e+07	7.63626e+06	5.67798e+06	1.34277e+07	1.14594e+07	1.11484e+07	21076237	1.41066e+07	1.71541e+07	1.35894e+07	2.19756e+07	1.64715e+07	1.0399e+07	1.76456e+07	1.71254e+07	3.03777e+07	2.21203e+07	1.02266e+07	9.82739e+06	9.04731e+06	8.9202e+06	2.06468e+07	8.74047e+06	1.17728e+07	F1NKZ6	398	605	275	466	437	462
F1NCS2	Uncharacterized protein OS=Gallus gallus GN=EWSR1 PE=4 SV=2 - [F1NCS2_CHICK]	15.28	1	7	7	150	nucleotide binding; metal ion binding; protein binding	nucleus				F1NCS2	6.65598e+06	2.31899e+06	315834	7.78551e+06	4.2705e+06	2.934e+06	2.46636e+07	8.23962e+06	6.45015e+06	5.70873e+06	5.14982e+06	4.01799e+06	9.51385e+06	2.91222e+06	5.27817e+06	9.89364e+06	1.51146e+07	1.5814e+07	8.00888e+06	1.63665e+07	1.7139e+07	3.36593e+07	1.9258e+07	1.47862e+07	1.37262e+07	1.32747e+07	1.20672e+07	1.26904e+07	9.77194e+06	1.17035e+07	F1NCS2	722	1213	1191	742	781	818
F1NHH9	D-beta-hydroxybutyrate dehydrogenase, mitochondrial OS=Gallus gallus GN=BDH1 PE=3 SV=1 - [F1NHH9_CHICK]	54.14	3	14	15	198	catalytic activity	nucleus; cytoplasm; mitochondrion; membrane	metabolic process	Pf00106; Pf08643		F1NHH9	3.15123e+06	3.69958e+06	1.71351e+06	4.98696e+06	5.18313e+06	5.22554e+06	3.72154e+07	1.04711e+07	4.82937e+06	1.22229e+07	1.05328e+07	3.18146e+06	1.03938e+07	6.5037e+06	2.79403e+07	1.50116e+07	1.27762e+07	2.6123e+07	6.4376e+06	7.51127e+06	6.32318e+06	5.74066e+06	1.8014e+07	6.8952e+06	1.80661e+07	7.46776e+06	9.06649e+06	1.10115e+07	2.73364e+06	1.16572e+07	F1NHH9	1021	1099	896	897	721	617
Q5ZLP8	Insulin-like growth factor 2 mRNA-binding protein 3 OS=Gallus gallus GN=IGF2BP3 PE=2 SV=1 - [IF2B3_CHICK]	40.58	2	13	18	248	nucleotide binding; RNA binding	nucleus; cytoplasm	metabolic process; regulation of biological process; transport	Pf00013; Pf00076	420617	Q5ZLP8	5.28747e+06	1.44349e+07	4.79891e+06	8.74918e+06	6.15207e+06	3.41299e+06	1.50044e+07	4.82418e+06	3.99613e+06	7.00671e+06	5.87016e+06	1.79728e+06	1.10124e+07	8.92775e+06	2.53104e+07	2.21614e+07	2.26522e+07	3.3445e+07	6.27927e+06	1.13028e+07	8.78469e+06	9.82091e+06	9.75225e+06	6.56161e+06	9.29847e+06	6.41888e+06	6.18088e+06	1.59778e+07	6.11331e+06	1.16493e+07	Q5ZLP8	814	596	528	698	658	753
Q5ZHP5	Charged multivesicular body protein 4b OS=Gallus gallus GN=CHMP4B PE=2 SV=1 - [CHM4B_CHICK]	38.33	1	8	8	99		cytoplasm; endosome; cytosol; membrane	transport	Pf03357	419150	Q5ZHP5	1.06352e+07	1.0924e+07	8.8862e+06	1.75273e+07	5.72513e+06	7.56028e+06	2.15558e+07	1.68678e+07	1.04279e+07	1.65904e+07	29700929	2.37999e+06	2.94868e+07	1.01531e+07	9.19099e+06	1.63214e+07	1.58039e+07	1.84061e+07	4.47827e+06	9.74156e+06	1.07995e+07	1.57134e+07	9.4377e+06	281136	4.17665e+06	6.21576e+06	5.4269e+06	1.5718e+07	9.91714e+06	1.16092e+07	Q5ZHP5	562	698	373	456	684	475
E1C667	Uncharacterized protein OS=Gallus gallus GN=LAD1 PE=2 SV=2 - [E1C667_CHICK]	40.98	1	15	15	169		cytoskeleton				E1C667	3.36964e+06	2.72018e+06	1.5332e+06	2.84521e+06	2.827e+06	1.81466e+06	2.3439e+07	1.0007e+07	6.94766e+06	6.23142e+06	1.06201e+07	4.67921e+06	1.36655e+06	6.03266e+06	9.01763e+06	1.05333e+07	1.73068e+07	1.53306e+07	5.71847e+06	9.08849e+06	7.14143e+06	2.36837e+07	8.8993e+06	7.48795e+06	4.82661e+06	5.29014e+06	3.4212e+06	7.34079e+06	4.09477e+06	1.15599e+07	E1C667	989	1177	938	1112	946	980
F1NGG2	Uncharacterized protein OS=Gallus gallus GN=SNX12 PE=4 SV=1 - [F1NGG2_CHICK]	69.14	1	9	10	136	protein binding	cytoplasm; endosome	transport; cell communication	Pf00787		F1NGG2	4.32708e+06	4.23135e+06	3.79289e+06	2.19836e+07	3.82827e+06	3.10105e+06	5.87125e+07	1.56355e+07	2.59179e+06	8.49911e+06	2.93425e+07	5.47368e+06	5.27244e+06	2.58538e+07	8.10831e+06	1.41214e+07	1.83244e+07	2.26179e+07	1.03266e+07	1.34777e+07	1.16999e+07	1.86178e+07	5.06802e+06	6.05907e+06	9.11113e+06	9.35528e+06	5.05813e+06	1.1485e+07	5.5483e+06	1.15588e+07	F1NGG2	889	1058	621	391	819	791
F1NMA3	Sulfotransferase family cytosolic 1B member 1 OS=Gallus gallus GN=SULT1B1 PE=4 SV=2 - [F1NMA3_CHICK]	75	1	9	14	291	catalytic activity		metabolic process	Pf00685	422661	F1NMA3	1.22895e+07	1.56359e+07	3.47228e+06	1.16645e+07	4.95402e+06	3.49319e+06	8.33428e+07	1.52904e+07	1.54565e+07	2.25668e+07	4.21147e+07	1.91444e+06	2.76618e+07	1.94508e+07	1.00067e+08	6.05754e+07	5.23116e+07	1.22433e+08	7.90072e+06	3.94425e+06	3.19955e+06	1.61681e+07	2.16026e+07	4.26797e+06	9.32995e+06	1.63621e+07	2.90133e+06	1.59703e+07	4.20603e+06	1.15277e+07	F1NMA3	513	556	656	594	735	745
F1NPU8	High mobility group protein B2 OS=Gallus gallus GN=HMGB2 PE=4 SV=1 - [F1NPU8_CHICK]	41.06	1	2	9	104	DNA binding; protein binding	chromosome; extracellular; nucleus; cytoplasm	cell proliferation; regulation of biological process; metabolic process; response to stimulus; reproduction; cell differentiation; cell organization and biogenesis; development; cellular component movement; cell communication; cell death	Pf00505		F1NPU8	2.35186e+06	2.70896e+06	0	0	3.7821e+06	2.01e+06	1.94997e+07	6.06888e+06	3.55823e+06	6.87222e+06	3.3258e+06	3.19981e+06	3.09928e+06	185599	109444	8.81409e+06	1.40913e+07	5.21554e+07	1.01125e+07	1.35858e+07	1.15153e+07	1.69806e+07	179407	6.1459e+06	2.53633e+06	1.19743e+07	5.99623e+06	1.31175e+07	5.61134e+06	1.14944e+07	F1NPU8	1134	1180	1500	1500	827	947
R4GLP7	Citrate synthase OS=Gallus gallus GN=LOC100858903 PE=3 SV=1 - [R4GLP7_CHICK]	51.05	1	10	13	242	catalytic activity	cytoplasm; mitochondrion; organelle lumen; membrane	metabolic process	Pf00285	100858903	R4GLP7	3.30518e+07	6.02132e+07	4.57841e+06	1.18092e+07	1.06893e+07	1.72385e+07	1.76931e+08	1.29858e+07	2.34261e+07	3.16252e+07	3.03672e+07	8.33036e+06	3.52783e+07	2.56833e+07	4.50105e+07	3.37195e+07	3.92297e+07	6.74006e+07	5.0027e+06	6.79953e+06	4.37132e+06	3.34695e+07	6.40839e+07	1.45572e+07	2.25325e+07	4.11005e+07	2.56863e+07	1.63923e+07	4.44938e+06	1.14482e+07	R4GLP7	254	239	548	592	468	273
Q5ZJ02	DBIRD complex subunit ZNF326 OS=Gallus gallus GN=ZNF326 PE=2 SV=3 - [ZN326_CHICK]	35.34	1	13	13	164	protein binding; DNA binding; metal ion binding	nucleus; spliceosomal complex; organelle lumen	metabolic process; regulation of biological process	Pf04988	424512	Q5ZJ02	2.93156e+06	5.91006e+06	3.57969e+06	7.4354e+06	1.14209e+06	1.17292e+06	1.87838e+07	7.89939e+06	3.10732e+06	1.0025e+07	8.11944e+06	5.00586e+06	9.00081e+06	1.05369e+07	2.28934e+07	1.2176e+07	1.25085e+07	1.91115e+07	8.10414e+06	1.55975e+07	1.33784e+07	5.12096e+06	8.82909e+06	4.05437e+06	4.81389e+06	4.28656e+06	4.41749e+06	1.52516e+07	5.93662e+06	1.14235e+07	Q5ZJ02	1050	936	645	757	1252	1145
Q90W83	Aldo-keto reductase OS=Gallus gallus GN=akr PE=2 SV=1 - [Q90W83_CHICK]	59.62	1	13	16	192	catalytic activity		metabolic process	Pf00248	395338	Q90W83	7.90756e+07	7.52769e+07	1.79887e+07	1.55338e+07	9.87596e+06	4.62885e+06	8.23726e+07	1.77146e+07	3.35348e+07	3.0955e+07	3.75302e+06	7.29358e+06	2.34542e+07	2.33935e+07	2.9713e+07	5.22916e+07	4.91773e+07	1.17271e+08	1.53592e+07	1.11515e+07	1.50005e+07	5.52613e+06	1.95988e+07	4.55677e+06	6.11181e+06	4.06917e+06	1.06273e+07	1.6095e+07	6.60153e+06	1.13128e+07	Q90W83	133	199	235	488	492	649
E1C3D2	Septin-2 OS=Gallus gallus GN=SEPT2 PE=3 SV=1 - [E1C3D2_CHICK]	61.33	2	8	14	233	nucleotide binding; enzyme regulator activity; protein binding; structural molecule activity	nucleus; organelle lumen; cytoplasm; membrane; cell surface; cytoskeleton	regulation of biological process; transport; cell communication; response to stimulus; cell organization and biogenesis; metabolic process	Pf00071; Pf00735	424843	E1C3D2	1.08165e+07	1.52054e+07	3.92667e+06	1.3665e+07	9.57279e+06	8.28665e+06	4.21522e+07	1.84633e+07	1.88112e+07	1.22228e+07	2.15659e+07	5.80803e+06	2.21007e+07	1.45385e+07	6.08318e+07	1.53654e+07	2.02271e+07	3.55416e+07	1.16536e+07	1.31151e+07	1.1563e+07	1.45058e+07	9.05046e+06	7.79447e+06	5.82736e+06	1.14651e+07	4.56124e+06	1.31015e+07	4.4468e+06	1.13087e+07	E1C3D2	556	567	611	539	502	451
Q5ZK88	Paraspeckle component 1 OS=Gallus gallus GN=PSPC1 PE=2 SV=1 - [PSPC1_CHICK]	47.8	1	17	17	269	nucleotide binding; RNA binding	nucleus; organelle lumen; cytoplasm	metabolic process; regulation of biological process	Pf00076; Pf08075	418955	Q5ZK88	4.91269e+06	3.42471e+06	5.22949e+06	8.65398e+06	4.63159e+06	3.11079e+06	1.80785e+07	8.60339e+06	8.06198e+06	6.86818e+06	9.95115e+06	3.42999e+06	1.13185e+07	1.03704e+07	34562370	1.1039e+07	1.43166e+07	2.25753e+07	6.43787e+06	1.18638e+07	1.10477e+07	2.04287e+07	1.24479e+07	7.20138e+06	9.34848e+06	9.56349e+06	9.95811e+06	9.35464e+06	4.94245e+06	1.13076e+07	Q5ZK88	838	1117	501	707	760	789
F1NE97	Nuclear migration protein nudC OS=Gallus gallus GN=NUDC PE=4 SV=1 - [F1NE97_CHICK]	52.79	2	17	17	216		cytoplasm		Pf04969		F1NE97	4.84626e+06	1.67288e+07	5.18953e+06	3.35033e+06	5.33044e+06	1.3279e+06	2.03933e+07	7.71489e+06	8.66863e+06	6.14313e+06	1.29816e+07	3.86672e+06	1.67259e+07	1.11143e+07	201435	1.37031e+07	1.2019e+07	2.19471e+07	8.65829e+06	1.17879e+07	1.06302e+07	1.17765e+07	1.03725e+07	6.30828e+06	7.94591e+06	6.00716e+06	6.9386e+06	2.19816e+07	7.20832e+06	1.12961e+07	F1NE97	843	538	506	1051	706	1102
E1C8V9	Uncharacterized protein OS=Gallus gallus GN=FAM136A PE=4 SV=1 - [E1C8V9_CHICK]	67.11	1	4	4	66		nucleus; spliceosomal complex		Pf01423	771344	E1C8V9	1.30672e+07	1.93457e+06	2.66863e+06	2.15905e+06	185197	4.95412e+06	2.30058e+07	1.32166e+06	8.55468e+06	1.69661e+07	367593	0	2.1061e+07	2.41102e+07	0	8.04387e+06	1.11343e+07	0	4.84627e+06	1.03457e+07	6.72432e+06	12230458	0	0	0	7.59322e+06	0	1.5681e+07	4.84486e+06	1.12485e+07	E1C8V9	493	1244	741	1204	1353	628
E1BQN0	Uncharacterized protein OS=Gallus gallus GN=NDUFS6 PE=4 SV=1 - [E1BQN0_CHICK]	57.03	1	6	6	151		cytoplasm; mitochondrion; membrane	metabolic process; development; cell organization and biogenesis	Pf10276	420976	E1BQN0	1.43544e+06	2.33208e+07	3.76519e+06	1.08045e+07	9.56679e+06	3.30805e+06	2.50571e+07	1.35016e+07	1.8487e+07	1.49343e+07	1.43125e+07	1.03388e+06	3.01499e+07	1.13277e+07	1.77386e+07	1.03004e+07	2.09101e+07	2.18748e+07	9.03516e+06	1.42708e+07	1.24972e+07	2.38672e+07	8.08621e+06	9.99677e+06	1.09023e+07	5.42378e+06	6.78946e+06	1.11761e+07	5.71866e+06	1.12262e+07	E1BQN0	1277	445	626	617	504	763
Q5ZMR4	Uncharacterized protein OS=Gallus gallus GN=Gga.8379 PE=2 SV=1 - [Q5ZMR4_CHICK]	23.28	1	6	6	88	nucleotide binding	nucleus; organelle lumen	metabolic process; transport; regulation of biological process	Pf00076	419689	Q5ZMR4	2.41299e+07	166910	8.19751e+06	1.57355e+07	6.16792e+06	1.26357e+07	2.43677e+07	1.02326e+07	1.3628e+07	3.99543e+07	5.90889e+07	6.72659e+06	2.71085e+07	3.66678e+07	1.46319e+08	7.1974e+06	1.47317e+07	1.36881e+07	1.1019e+07	1.91364e+07	1.34891e+07	3.37335e+07	1.63644e+07	1.54394e+07	9.03378e+06	9.62899e+06	1.53979e+07	1.55485e+07	6.51118e+06	1.12222e+07	Q5ZMR4	317	1330	382	487	656	346
O42484	17-beta-hydroxysteroid dehydrogenase type IV OS=Gallus gallus GN=HSD17B4 PE=2 SV=1 - [O42484_CHICK]	57.14	1	26	26	339	catalytic activity; protein binding	cytoplasm; mitochondrion; membrane	metabolic process; cell differentiation; development; reproduction	Pf00106; Pf01575; Pf02036; Pf08659	395785	O42484	1.52559e+07	3.83756e+07	7.08434e+06	1.27554e+07	3.01593e+06	3.98149e+06	1.81209e+07	1.65896e+07	1.50845e+07	1.92722e+07	7.95215e+06	2.63193e+06	3.28145e+07	3.41664e+07	2.95664e+07	3.28268e+07	3.17144e+07	5.62558e+07	5.55771e+06	8.39859e+06	5.30751e+06	6.27734e+06	7.58542e+06	3.78619e+06	6.4907e+06	5.30384e+06	3.9833e+06	1.40083e+07	4.34849e+06	1.12062e+07	O42484	449	325	418	564	921	696
F1NKE8	Uncharacterized protein (Fragment) OS=Gallus gallus GN=PDXK PE=4 SV=2 - [F1NKE8_CHICK]	77.95	1	17	17	295	metal ion binding; nucleotide binding; catalytic activity; protein binding	nucleus; cytoplasm; cytosol	cell proliferation; metabolic process			F1NKE8	1.56046e+07	2.34375e+07	5.93456e+06	5.77529e+06	5.40321e+06	3.16628e+06	2.80413e+07	6.13655e+06	7.62046e+06	9.23321e+06	1.12416e+07	4.06195e+06	1.53897e+07	9.01734e+06	6.80409e+07	2.86234e+07	3.50375e+07	5.81675e+07	5.64898e+06	6.30135e+06	3.94614e+06	8.52184e+06	1.13524e+07	6.98354e+06	5.9689e+06	6.12184e+06	4.57568e+06	1.34789e+07	4.45738e+06	1.11985e+07	F1NKE8	439	443	467	847	704	780
F1P3F9	Glutamate dehydrogenase OS=Gallus gallus GN=GLUD1 PE=3 SV=2 - [F1P3F9_CHICK]	67.05	1	8	23	572	catalytic activity; nucleotide binding	cytoplasm; mitochondrion; membrane; organelle lumen	metabolic process; cell communication; regulation of biological process; transport	Pf00208; Pf02812	423612	F1P3F9	3.51473e+07	6.47316e+07	6.23624e+06	3.0374e+07	1.08491e+07	1.31137e+07	1.93846e+08	4.98861e+07	5.86399e+07	6.16787e+07	1.06937e+08	9.30398e+06	7.85014e+07	8.38253e+07	1.23345e+08	3.35901e+07	5.1303e+07	7.36368e+07	6.24682e+06	8.07805e+06	4.32024e+06	9.62626e+06	1.2794e+07	1.05492e+07	1.48556e+07	1.27647e+07	7.89244e+06	1.6512e+07	6.05589e+06	1.10825e+07	F1P3F9	246	225	451	319	461	334
F1NCZ2	Uncharacterized protein OS=Gallus gallus GN=GDI2 PE=4 SV=2 - [F1NCZ2_CHICK]	81.03	1	33	33	668	enzyme regulator activity	cytoplasm; Golgi	cell communication; regulation of biological process; response to stimulus; transport; metabolic process			F1NCZ2	2.40938e+07	6.19105e+07	5.14957e+06	2.94052e+07	2.22162e+07	1.70005e+07	2.60334e+08	2.55883e+07	5.15326e+07	6.4281e+07	9.33933e+07	1.23609e+07	6.88586e+07	5.00982e+07	2.85087e+08	4.87228e+07	6.59726e+07	9.49454e+07	6.78118e+06	8.59104e+06	6.41709e+06	1.51826e+07	3.30401e+07	8.94862e+06	1.90209e+07	1.95877e+07	1.06028e+07	2.06053e+07	4.82612e+06	1.10591e+07	F1NCZ2	318	233	513	324	287	276
Q5ZM58	Uncharacterized protein OS=Gallus gallus GN=ACTR1A PE=2 SV=1 - [Q5ZM58_CHICK]	53.99	1	16	16	205	nucleotide binding	cytoplasm; cytoskeleton		Pf00022	423862	Q5ZM58	1.08536e+07	1.41841e+07	3.01015e+06	1.52896e+07	8.94798e+06	8.40631e+06	4.45333e+07	1.13136e+07	1.22119e+07	7.45053e+06	4.29949e+06	5.12659e+06	3.9909e+07	2.59206e+06	4.34207e+07	2.75393e+07	4.60769e+07	6.30764e+07	7.22085e+06	7.42208e+06	6.48136e+06	9.06661e+06	1.32188e+07	4.21378e+06	9.55551e+06	8.80686e+06	4.85428e+06	1.57329e+07	5.30575e+06	1.09817e+07	Q5ZM58	553	602	708	497	529	448
F1NY54	Uncharacterized protein OS=Gallus gallus GN=THRAP3 PE=4 SV=2 - [F1NY54_CHICK]	27.02	1	19	20	253	receptor activity; protein binding	nucleus; organelle lumen	metabolic process; regulation of biological process; cell communication; response to stimulus			F1NY54	3.94603e+06	3.47996e+06	1.62839e+06	5.50549e+06	4.57746e+06	2.01005e+06	2.03683e+07	1.25278e+07	6.75736e+06	3.55669e+06	7.94242e+06	4.71884e+06	1.0775e+07	9.6458e+06	1.30394e+07	6.06055e+06	8.99624e+06	1.07963e+07	6.87647e+06	1.09625e+07	1.17801e+07	3.25346e+07	1.7654e+07	9.01668e+06	9.54815e+06	7.31364e+06	1.09094e+07	1.30838e+07	3.34183e+06	1.08944e+07	F1NY54	927	1114	916	862	768	946
E1C6X1	Uncharacterized protein OS=Gallus gallus GN=PPA2 PE=4 SV=2 - [E1C6X1_CHICK]	66.99	1	11	12	253	metal ion binding; catalytic activity	cytoplasm; mitochondrion	metabolic process			E1C6X1	6.53207e+06	1.10718e+07	6.2461e+06	1.09638e+07	1.04317e+07	6.50366e+06	7.44491e+07	1.20011e+07	2.04392e+07	1.44961e+07	1.55318e+07	7.0305e+06	2.54231e+07	1.96256e+07	6.15796e+07	2.66895e+07	3.29929e+07	6.06811e+07	9.41878e+06	1.76392e+07	1.38864e+07	2.34191e+07	3.9358e+07	1.10249e+07	7.99754e+06	8.17916e+06	1.08364e+07	2.44268e+07	8.66714e+06	1.08579e+07	E1C6X1	733	687	449	612	475	531
F1P0P3	Uncharacterized protein OS=Gallus gallus PE=4 SV=2 - [F1P0P3_CHICK]	54.32	1	11	11	210		membrane; cytoplasm; mitochondrion; nucleus; cytoskeleton	transport; cellular homeostasis; cell organization and biogenesis; metabolic process; cell communication; regulation of biological process; response to stimulus			F1P0P3	1.03139e+07	1.65753e+07	4.51637e+06	8.68431e+06	3.5952e+06	2.18073e+06	1.97366e+07	9.51025e+06	1.13382e+07	7.03462e+06	1.1256e+07	4.12084e+06	1.38286e+07	1.29758e+07	5.9933e+07	6.58906e+06	7.98757e+06	1.49149e+07	6.19188e+06	7.52998e+06	5.94824e+06	9.58413e+06	8.99477e+06	3.20757e+06	6.14681e+06	5.58358e+06	6.89916e+06	1.05102e+07	3.68742e+06	1.08119e+07	F1P0P3	570	539	557	704	858	923
E1BX03	Uncharacterized protein OS=Gallus gallus GN=FUBP1 PE=4 SV=2 - [E1BX03_CHICK]	42.88	1	13	17	300	RNA binding	nucleus	metabolic process; regulation of biological process	Pf00013; Pf09005		E1BX03	5.90115e+06	8.44432e+06	4.49725e+06	1.18499e+07	6.38133e+06	3.45858e+06	2.68757e+07	9.38744e+06	8.13516e+06	8.04216e+06	1.14956e+07	3.10358e+06	1.97103e+07	8.98478e+06	2.2055e+07	1.67978e+07	1.97929e+07	3.08109e+07	8.87329e+06	1.69994e+07	1.23424e+07	1.63204e+07	1.15152e+07	1.01089e+07	9.96326e+06	8.87113e+06	1.00389e+07	2.16638e+07	6.44087e+06	1.07362e+07	E1BX03	775	796	559	590	641	748
F1NC38	Uncharacterized protein OS=Gallus gallus GN=ACADL PE=2 SV=1 - [F1NC38_CHICK]	54.29	1	18	18	182	catalytic activity; nucleotide binding	cytoplasm; mitochondrion	metabolic process; regulation of biological process	Pf00441; Pf02770; Pf02771; Pf08028		F1NC38	2.20006e+07	3.08964e+07	3.15952e+06	2.88457e+06	2.78753e+06	3.51241e+06	2.65212e+07	1.62952e+07	1.9192e+07	2.43593e+07	2.37716e+07	7.77794e+06	1.00682e+07	0	1.45807e+07	2.72081e+07	5.23855e+07	4.33981e+07	8.82616e+06	1.69184e+06	4.33831e+06	1.30766e+06	2.20479e+07	7.69109e+06	1.08978e+07	2.95742e+06	8.01108e+06	1.01108e+07	1.69158e+06	1.07229e+07	F1NC38	340	377	687	1105	956	743
F1NG44	Uncharacterized protein OS=Gallus gallus GN=CISD1 PE=4 SV=2 - [F1NG44_CHICK]	64.81	1	5	5	187		cytoplasm; mitochondrion; membrane	metabolic process; regulation of biological process	Pf09360	423642	F1NG44	1.27289e+07	2.28134e+07	8.07152e+06	1.39863e+07	5.82969e+06	4.50212e+06	7.64474e+07	2.25182e+07	1.10685e+07	1.32538e+07	1.22776e+07	3.98401e+06	2.04079e+07	1.64841e+07	39825723	2.96886e+07	3.28194e+07	5.69714e+07	6.37597e+06	6.94562e+06	9.23193e+06	3.03368e+07	21443450	1.29848e+07	1.32112e+07	8.45366e+06	9.80202e+06	1.2733e+07	5.96178e+06	1.0706e+07	F1NG44	502	449	387	526	679	661
F1NH21	Hsc70-interacting protein OS=Gallus gallus GN=ST13 PE=4 SV=1 - [F1NH21_CHICK]	33.52	2	10	10	202	protein binding					F1NH21	7.16948e+06	1.41271e+07	1.61242e+06	1.00766e+07	1.02466e+07	4.3607e+06	1.70313e+07	1.63505e+07	2.29799e+07	2.77145e+07	2.35631e+07	4.2299e+06	2.51848e+07	2.94051e+07	7.66994e+07	2.50059e+07	3.12522e+07	5.24936e+07	9.27289e+06	1.52327e+07	1.06118e+07	2.0953e+07	1.3557e+07	1.12001e+07	1.1501e+07	9.16947e+06	9.24563e+06	1.90761e+07	5.46188e+06	1.06967e+07	F1NH21	700	603	919	644	479	671
F1NWT5	VIP peptides OS=Gallus gallus GN=VIP PE=3 SV=1 - [F1NWT5_CHICK]	49.5	2	8	8	121	protein binding	extracellular	cell communication; regulation of biological process; response to stimulus; metabolic process; cell differentiation; development; transport	Pf00123		F1NWT5	5.52448e+06	7.2352e+06	1.06845e+07	2.81359e+07	7.38661e+06	5.64594e+06	6.34184e+07	2.19911e+07	1.32517e+07	1.91247e+07	2.46093e+07	7.10577e+06	2.38818e+07	1.59361e+07	2.49089e+07	3.35067e+07	3.03744e+07	3.32367e+07	8.70613e+06	1.71453e+07	1.45803e+07	3.27755e+07	1.68314e+07	1.63525e+07	1.00957e+07	1.46181e+07	1.37546e+07	3.19629e+07	9.78263e+06	1.06265e+07	F1NWT5	792	858	340	332	595	589
F1NJI0	Annexin (Fragment) OS=Gallus gallus GN=ANXA5 PE=3 SV=1 - [F1NJI0_CHICK]	67.6	2	23	23	455	metal ion binding	cell surface; membrane; extracellular	response to stimulus; coagulation; regulation of biological process	Pf00191		F1NJI0	2.23934e+07	3.53799e+07	5.87934e+06	5.02077e+07	1.53431e+07	1.25807e+07	1.59528e+08	3.43761e+07	2.16035e+07	2.99932e+07	1.08145e+08	1.48057e+07	8.71536e+07	4.44249e+07	6.93988e+07	4.60632e+07	5.81892e+07	9.41068e+07	1.353e+07	1.18914e+07	1.223e+07	1.514e+07	3.82861e+07	1.1034e+07	2.39615e+07	2.00736e+07	1.67323e+07	2.65239e+07	7.60066e+06	1.05889e+07	F1NJI0	333	343	469	219	368	348
P00368	Glutamate dehydrogenase 1, mitochondrial OS=Gallus gallus GN=GLUD1 PE=1 SV=1 - [DHE3_CHICK]	49.5	1	5	20	422	nucleotide binding; catalytic activity	cytoplasm; mitochondrion; organelle lumen	metabolic process	Pf00208; Pf02812	423612	P00368	3.38697e+07	5.64936e+07	5.66959e+06	2.40436e+07	2.80043e+07	1.21354e+07	1.76538e+08	4.79135e+07	5.70111e+07	5.77565e+07	1.01024e+08	7.32818e+06	7.37129e+07	7.24979e+07	6.38146e+07	5.24679e+07	6.61835e+07	7.36368e+07	6.014e+06	6.55933e+06	4.1474e+06	1.24461e+07	1.12801e+07	9.99252e+06	1.45904e+07	1.21707e+07	7.773e+06	1.67402e+07	5.12772e+06	1.05667e+07	P00368	250	254	482	362	241	358
F1NY05	Hypoxia up-regulated protein 1 (Fragment) OS=Gallus gallus GN=HYOU1 PE=3 SV=2 - [F1NY05_CHICK]	45.08	2	33	33	462	nucleotide binding		response to stimulus			F1NY05	5.67253e+06	1.43772e+07	5.25491e+06	1.13231e+07	5.51868e+06	3.95969e+06	2.93481e+07	1.13377e+07	1.12327e+07	9.93478e+06	2.41434e+07	3.95991e+06	2.24999e+07	1.79989e+07	4.54772e+07	1.70528e+07	1.43962e+07	2.87907e+07	8.00027e+06	1.01274e+07	8.41531e+06	6.77509e+06	1.00765e+07	4.40126e+06	5.80208e+06	5.23694e+06	6.47137e+06	1.3269e+07	4.18623e+06	1.05611e+07	F1NY05	787	598	500	599	696	698
F1NV61	Uncharacterized protein OS=Gallus gallus GN=CASP7 PE=3 SV=2 - [F1NV61_CHICK]	58.25	1	14	15	218	catalytic activity	nucleus; cytoplasm; cytosol	cell communication; cell death; cell organization and biogenesis; regulation of biological process; response to stimulus; metabolic process; development	Pf00656	423901	F1NV61	6.13579e+06	1.01859e+07	3.49391e+06	7.87172e+06	5.26645e+06	5.65532e+06	3.81826e+07	2.23018e+07	1.68589e+07	2.76862e+07	3.11272e+07	5.92419e+06	2.35584e+07	2.82311e+07	1.20371e+08	1.88251e+07	3.2003e+07	4.55747e+07	1.58667e+07	7.41953e+06	2.15433e+07	1.68213e+07	1.90424e+07	8.75598e+06	8.70858e+06	1.01207e+07	6.55589e+06	1.00405e+07	1.80106e+07	1.05155e+07	F1NV61	761	723	652	736	717	588
R4GJ38	Uncharacterized protein (Fragment) OS=Gallus gallus GN=BRD4 PE=4 SV=1 - [R4GJ38_CHICK]	55.12	1	5	5	100	catalytic activity		metabolic process			R4GJ38	7.70183e+06	1.15223e+07	4.23339e+06	1.23322e+07	6.57421e+06	3.91591e+06	9.72006e+06	6.62678e+06	1.10823e+07	7.92892e+06	3.31349e+07	3.04378e+06	2.08398e+07	2.00712e+07	5.51552e+07	1.69049e+07	1.78935e+07	2.69065e+07	8.20888e+06	9.20017e+06	5.55926e+06	1.53657e+07	8.09156e+06	5.18437e+06	6.89936e+06	8.33256e+06	6.10798e+06	1.29245e+07	4.34393e+06	1.05138e+07	R4GJ38	676	671	587	575	633	705
O42265	Proteasome subunit alpha type-1 OS=Gallus gallus GN=PSMA1 PE=2 SV=2 - [PSA1_CHICK]	81.15	1	1	17	282	catalytic activity	proteasome; nucleus; cytoplasm	metabolic process	Pf00227; Pf10584	395874	O42265	2.2286e+07	3.48883e+07	5.99179e+06	1.09288e+07	10320109	1.49488e+07	1.45277e+08	3.34706e+07	3.90141e+07	2.70722e+07	6.89509e+07	1.35415e+07	4.23295e+07	4.11671e+07	1.25709e+08	2.65504e+07	1.63163e+07	3.78302e+07	1.6811e+07	2.12484e+07	1.50473e+07	2.84715e+07	1.55883e+07	1.83728e+07	2.10016e+07	1.53676e+07	1.94282e+07	1.93139e+07	4.69349e+06	1.05125e+07	O42265	336	345	462	613	478	305
F1N9H8	Protein PRRC1 OS=Gallus gallus GN=PRRC1 PE=4 SV=2 - [F1N9H8_CHICK]	48.19	2	10	10	127						F1N9H8	6.91299e+06	1.73225e+07	6.55661e+06	0	3.02011e+06	2.25251e+06	17654870	5.75734e+06	5.59126e+06	1.02845e+07	7.62713e+06	3.48061e+06	5.41883e+06	1.24422e+07	1.52602e+07	7.9277e+06	1.30558e+07	1.86182e+07	5.12672e+06	4.76547e+06	4.12283e+06	1.21676e+07	3.89558e+06	6.09767e+06	4.32658e+06	4.09368e+06	2.61254e+06	6.96856e+06	2.16558e+06	1.0512e+07	F1N9H8	707	527	435	1500	920	911
F1P4W1	Uncharacterized protein (Fragment) OS=Gallus gallus GN=DNAJA2 PE=2 SV=1 - [F1P4W1_CHICK]	54.55	1	13	14	292	protein binding; metal ion binding		metabolic process	Pf00226; Pf00684; Pf01556		F1P4W1	1.46436e+07	1.9081e+07	4.72689e+06	1.3528e+07	1.86679e+07	5.88829e+06	8.30439e+07	2.16335e+07	2.53632e+07	1.69491e+07	5.15996e+07	2.02592e+07	2.39613e+07	4.46847e+07	7.64163e+07	1.88712e+07	2.69257e+07	4.41124e+07	1.08002e+07	1.47515e+07	9.74414e+06	2.73148e+07	1.85793e+07	1.15198e+07	1.25742e+07	1.31761e+07	1.03977e+07	1.79898e+07	5.92052e+06	1.04114e+07	F1P4W1	460	502	534	543	324	570
F1NYM3	Uncharacterized protein (Fragment) OS=Gallus gallus GN=NDUFS7 PE=3 SV=2 - [F1NYM3_CHICK]	40.91	1	7	7	140	catalytic activity; metal ion binding	cytoplasm; mitochondrion; membrane	cell organization and biogenesis; metabolic process			F1NYM3	1.4159e+07	1.01661e+07	4.46673e+06	3.78144e+06	7.05405e+06	3.82645e+06	4.42896e+07	1.30872e+07	1.39964e+07	4.19147e+06	7.49757e+06	5.02687e+06	1.25665e+07	9.44362e+06	4.5158e+07	2.20162e+07	3.0996e+07	4.98871e+07	6.16425e+06	9.99517e+06	5.76167e+06	1.57346e+07	1.6851e+07	6.98865e+06	9.11232e+06	9.14645e+06	6.85425e+06	9.11825e+06	2.79809e+06	1.0353e+07	F1NYM3	470	724	567	999	611	715
F1P2A6	Adenosine deaminase OS=Gallus gallus GN=ADA PE=3 SV=2 - [F1P2A6_CHICK]	84.87	2	25	25	357	catalytic activity; metal ion binding	cytoplasm; vacuole; membrane; cell surface	response to stimulus; development; cell differentiation; regulation of biological process; cellular component movement; cell death; metabolic process; cell proliferation; defense response; cell communication; reproduction; transport	Pf00962		F1P2A6	1.61558e+07	2.49994e+07	2.58838e+06	1.46428e+07	1.04373e+07	6.97033e+06	9.85926e+07	2.69947e+07	1.38354e+07	5.03845e+07	8.03378e+07	1.00879e+07	4.17844e+07	5.87796e+07	7.27414e+07	5.74929e+07	3.59687e+07	1.00356e+08	1.10287e+07	9.77876e+06	4.64709e+06	1.50109e+07	1.66313e+07	6.87237e+06	4.10662e+06	7.8258e+06	5.5928e+06	9.84524e+06	3.29806e+06	1.02686e+07	F1P2A6	429	426	752	514	474	505
P26584	High mobility group protein B2 OS=Gallus gallus GN=HMGB2 PE=2 SV=2 - [HMGB2_CHICK]	35.75	1	1	8	117	DNA binding; protein binding	chromosome; nucleus; cytoplasm	metabolic process; response to stimulus; regulation of biological process	Pf00505	396482	P26584	2.09337e+06	0	979760	9.00479e+06	5.96615e+06	3.06697e+06	2.99954e+07	5.79422e+06	4.33177e+06	4.88173e+06	3.3258e+06	4.58347e+06	193980	1.62163e+06	3.51662e+06	3.75227e+06	6.10056e+06	748475	9.29297e+06	1.15638e+07	1.07952e+07	2.31303e+07	179407	7.60484e+06	2.53633e+06	9.51132e+06	8.23881e+06	7.08427e+06	3.89924e+06	1.02111e+07	P26584	1177	1500	1060	680	673	798
Q5ZK10	NSFL1 cofactor p47 OS=Gallus gallus GN=NSFL1C PE=2 SV=1 - [NSF1C_CHICK]	53.66	2	17	17	177	protein binding	nucleus; cytoplasm; Golgi	cell organization and biogenesis	Pf00789; Pf08059	419268	Q5ZK10	6.14104e+06	6.96087e+06	5.95624e+06	1.05282e+07	4.3261e+06	3.25791e+06	2.66121e+07	1.01745e+07	8.19748e+06	275992	8.91791e+06	3.90214e+06	2.03837e+07	7.14048e+06	3.96597e+07	8.29171e+06	1.41096e+07	1.24481e+07	6.34146e+06	1.28193e+07	1.74863e+07	2.07764e+07	2.6657e+06	9.18106e+06	8.30911e+06	8.11018e+06	5.41281e+06	1.44428e+07	1.22126e+07	1.01688e+07	Q5ZK10	760	872	465	627	779	770
F1NT93	Uncharacterized protein (Fragment) OS=Gallus gallus GN=C1H21orf33 PE=4 SV=2 - [F1NT93_CHICK]	52.24	1	9	10	205		cytoplasm; mitochondrion				F1NT93	2.1346e+07	5.43406e+06	3.33613e+06	1.85539e+07	1.4444e+07	3.22951e+06	1.93243e+08	1.88276e+07	4.83761e+07	3.68894e+07	4.58156e+07	1.32722e+07	4.9853e+07	8.84526e+06	1.19776e+08	2.91667e+07	4.26991e+07	5.59901e+07	9.18008e+06	1.51792e+07	1.32037e+07	3.80071e+07	2.1568e+07	2.07142e+07	1.75504e+07	1.27054e+07	3.00399e+06	2.36285e+07	8.1045e+06	1.01577e+07	F1NT93	345	971	671	436	382	775
E1C4M3	Uncharacterized protein OS=Gallus gallus GN=CTSZ PE=3 SV=1 - [E1C4M3_CHICK]	56.07	1	10	10	188	catalytic activity	extracellular; cytoplasm; endoplasmic reticulum	metabolic process; development	Pf00112	419311	E1C4M3	6.18571e+06	1.48147e+07	9.19482e+06	3.73347e+06	6.72865e+06	3.32606e+06	6.8558e+07	2.47488e+07	1.60878e+07	1.12542e+07	1.29665e+07	4.06547e+06	1.85532e+07	1.26061e+07	2.24099e+07	2.78633e+07	5.9472e+07	7.76605e+07	2.00911e+07	2.60365e+07	2.33667e+07	3.3945e+07	3.04822e+07	1.18963e+07	1.3852e+07	8.94175e+06	1.29793e+07	1.95888e+07	8.77859e+06	1.01339e+07	E1C4M3	756	586	363	1007	626	761
F1P1A5	Uncharacterized protein OS=Gallus gallus GN=TKT PE=4 SV=2 - [F1P1A5_CHICK]	70.49	1	29	29	495	catalytic activity; protein binding	nucleus	metabolic process; regulation of biological process	Pf00456; Pf00676; Pf02775; Pf02779; Pf02780; Pf09364	415991	F1P1A5	1.51141e+07	2.14269e+07	3.01163e+06	2.61988e+07	1.78882e+07	1.09598e+07	1.27388e+08	1.46706e+07	3.03059e+07	3.52712e+07	5.00717e+07	7.53996e+06	6.40507e+07	3.00132e+07	9.75896e+07	3.96316e+07	4.91068e+07	7.40115e+07	4.38067e+06	7.02211e+06	6.32583e+06	1.25061e+07	3.15338e+07	9.61131e+06	3.25222e+07	2.96154e+07	1.17774e+07	2.11555e+07	5.08876e+06	1.01057e+07	F1P1A5	451	469	707	347	331	390
E1BXI3	Uncharacterized protein OS=Gallus gallus GN=PDCD5 PE=4 SV=1 - [E1BXI3_CHICK]	48.41	1	5	5	89	DNA binding	nucleus; cytoplasm	cell death; regulation of biological process	Pf01984	415765	E1BXI3	1.14959e+07	2.73678e+07	1.05434e+07	1.36748e+07	9.82885e+06	8.21725e+06	2.7843e+07	1.69775e+07	1.53928e+07	2.18654e+07	2.45592e+07	5.62998e+06	1.73237e+07	1.84829e+07	4.66839e+07	2.07134e+07	3.61657e+07	2.86772e+07	1.30003e+07	1.89828e+07	1.68087e+07	3.14261e+07	8.93777e+06	1.32853e+07	8.18343e+06	1.6581e+07	1.6849e+07	2.64445e+07	9.64015e+06	1.00112e+07	E1BXI3	536	403	343	537	494	456
F1NLX2	Uncharacterized protein OS=Gallus gallus GN=SEPT6 PE=2 SV=1 - [F1NLX2_CHICK]	55.63	1	10	19	317	nucleotide binding	cytoplasm; cytoskeleton		Pf00735		F1NLX2	9.56348e+06	1.82217e+07	4.1101e+06	1.94344e+07	8.29284e+06	7.72418e+06	5.84896e+07	1.44444e+07	5.1813e+06	1.10557e+07	3.41339e+07	5.02555e+06	3.2341e+07	2.77738e+07	5.18981e+07	3.03394e+07	3.83822e+07	6.44115e+07	8.0443e+06	1.24929e+07	8.29409e+06	9.78819e+06	1.18492e+07	5.57041e+06	8.19999e+06	4.25021e+06	4.3977e+06	2.01631e+07	4.74676e+06	9.92251e+06	F1NLX2	594	515	595	423	558	471
Q08393	Glutathione S-transferase OS=Gallus gallus PE=2 SV=2 - [GSTA2_CHICK]	54.05	1	9	10	153	catalytic activity; protein binding	cytoplasm	metabolic process	Pf00043; Pf02798	414895	Q08393	1.91324e+07	4.19279e+07	2.50303e+06	8.2041e+06	1.51858e+07	6.35053e+06	4.01758e+07	8.89338e+06	51495939	1.11701e+07	1.62112e+07	1.52856e+06	1.5576e+07	2.33145e+07	4.58349e+07	1.09373e+07	1.47224e+07	3.4521e+07	7.68952e+06	3.14734e+06	2.26112e+06	5.93528e+06	6.19112e+06	2.8462e+06	3.71408e+06	6.97136e+06	2.18789e+06	6.87984e+06	3.49154e+06	9.91277e+06	Q08393	370	317	771	724	372	543
F1NRU7	Uncharacterized protein OS=Gallus gallus GN=CALML4 PE=4 SV=2 - [F1NRU7_CHICK]	60.78	1	10	10	98	metal ion binding			Pf03486	427515	F1NRU7	3.3612e+06	4.26836e+06	735658	2.61625e+06	1.28619e+06	1.24509e+06	9.65264e+06	2.59251e+06	2.88319e+06	4.22899e+06	6559400	456169	4.96376e+06	4.77535e+06	0	1.18667e+07	9.36413e+06	1.49203e+07	2.14057e+06	7.93864e+06	5.99156e+06	1.0625e+07	7.96745e+06	3.67418e+06	4.41808e+06	3.3806e+06	4.4977e+06	1.15578e+07	3.67955e+06	9.90329e+06	F1NRU7	994	1057	1124	1141	1217	1125
F1NVP4	Uncharacterized protein OS=Gallus gallus GN=IGFBP7 PE=4 SV=2 - [F1NVP4_CHICK]	45.28	1	12	12	136	protein binding	extracellular	cell growth; cell organization and biogenesis; regulation of biological process; development			F1NVP4	2.56057e+06	3.30139e+06	2.70333e+06	0	2.39577e+06	2.619e+06	2.45479e+06	4.53941e+06	2.65705e+06	3.62833e+06	3.87208e+06	1.73825e+06	3033078	0	5.37115e+06	9.70498e+06	6.92233e+06	1.1144e+07	1.06726e+07	1.16997e+07	1.23502e+07	1.49124e+07	9.17939e+06	6.77191e+06	3.7692e+06	7.0686e+06	5.39588e+06	8.10215e+06	5.0552e+06	9.90064e+06	F1NVP4	1107	1133	735	1500	1014	863
E1C9B8	Uncharacterized protein OS=Gallus gallus PE=4 SV=2 - [E1C9B8_CHICK]	27.1	1	4	7	150	DNA binding; RNA binding	cytoplasm	metabolic process; regulation of biological process; reproduction; development; cell death; response to stimulus; cell communication			E1C9B8	7.91966e+06	5.30282e+06	8.10162e+06	6.5957e+06	5.5483e+06	2.42512e+06	1.98534e+07	7.30565e+06	6.12433e+06	8.34018e+06	12086551	3.95924e+06	9.60821e+06	2.7557e+06	6.44071e+06	8.05575e+06	6.5933e+06	4.9326e+06	3.34867e+06	2.11214e+07	1.76309e+07	5.00103e+07	1.59937e+07	1.82708e+07	1.26194e+07	1.33779e+07	1.6833e+07	9.91052e+06	7.93759e+06	9.89601e+06	E1C9B8	667	975	384	800	694	893
Q9IAY5	Protein syndesmos OS=Gallus gallus GN=SDOS PE=1 SV=3 - [SDOS_CHICK]	56.05	1	14	14	225	RNA binding; catalytic activity; protein binding	cytoplasm; cytoskeleton; membrane	metabolic process		395557	Q9IAY5	2.99332e+06	9.72756e+06	4.35243e+06	3.27747e+06	4.76972e+06	3.74915e+06	2.94002e+07	9.79113e+06	8.81716e+06	1.07116e+07	1.12568e+07	3.73857e+06	1.67019e+07	5.71165e+06	2.13019e+07	2.21429e+07	2.68708e+07	5.20267e+07	1.11375e+07	7028422	8.38865e+06	7.62213e+06	1.28453e+07	5.74525e+06	9.44551e+06	7.33233e+06	8.98858e+06	1.43143e+07	4.27745e+06	9.8724e+06	Q9IAY5	1041	738	578	1065	751	724
Q5ZL37	Uncharacterized protein OS=Gallus gallus GN=SUCLG2 PE=2 SV=1 - [Q5ZL37_CHICK]	62.96	1	20	21	241	catalytic activity; nucleotide binding; metal ion binding	cytoplasm; mitochondrion	metabolic process	Pf00549; Pf01071; Pf08442	416087	Q5ZL37	7.28391e+06	9.61992e+06	1.79796e+06	2.59307e+06	3.4509e+06	3.7538e+06	3.74482e+07	5.81572e+06	1.63965e+07	9.52323e+06	1.29268e+07	3.29501e+06	2.12128e+07	1.75767e+07	3.74626e+07	2.65258e+07	3.86326e+07	5.97489e+07	4.20375e+06	5.78084e+06	4.29145e+06	8.97937e+06	1.58636e+07	2.20343e+06	3.76262e+06	3.84981e+06	4.56927e+06	1.19746e+07	2.54427e+06	9.84687e+06	Q5ZL37	692	742	877	1143	882	723
F1NPM6	Uncharacterized protein OS=Gallus gallus GN=NDUFA10 PE=4 SV=1 - [F1NPM6_CHICK]	52.08	1	16	16	257	catalytic activity; nucleotide binding	cytoplasm; mitochondrion; membrane	metabolic process	Pf01712; Pf02223		F1NPM6	1.56963e+07	2.99678e+07	3.17875e+06	1.59847e+07	8.29389e+06	3.90878e+06	1.11689e+08	1.6257e+07	1.67445e+07	1.63863e+07	3.64693e+07	6.08521e+06	5.06557e+07	1.96812e+07	1.15407e+08	2.41938e+07	4.32679e+07	7.77618e+07	5.12223e+06	7.63841e+06	5.05672e+06	8.20073e+06	1.08086e+07	5.30048e+06	7.89652e+06	4.92618e+06	4.9861e+06	1.21793e+07	5.02026e+06	9.83536e+06	F1NPM6	438	383	684	484	557	706
F1NG46	Uncharacterized protein OS=Gallus gallus GN=TFAM PE=4 SV=1 - [F1NG46_CHICK]	33.59	1	9	9	134	protein binding; DNA binding	cytoplasm; mitochondrion; organelle lumen	cell organization and biogenesis; metabolic process; regulation of biological process	Pf00505		F1NG46	5.99167e+06	8.65932e+06	3.5422e+06	6.47538e+06	5.28459e+06	3.34123e+06	1.79239e+07	1.45246e+07	6.74335e+06	1.1359e+07	3.92812e+06	5.29981e+06	7.5412e+06	8.9413e+06	1.43683e+07	1.20072e+07	1.50724e+07	2.9499e+07	6.47654e+06	1.21618e+07	9.2134e+06	1.74146e+07	6.25863e+06	4.67781e+06	711773	3.61179e+06	4.96911e+06	1.21673e+07	4.74655e+06	9.78069e+06	F1NG46	770	782	648	810	713	759
R4GI40	LDLR chaperone MESD OS=Gallus gallus GN=MESDC2 PE=4 SV=1 - [R4GI40_CHICK]	53.88	3	13	13	157						R4GI40	4.60517e+06	5.31773e+06	4.31558e+06	1.96926e+06	2.25524e+06	2.65125e+06	0	7.63826e+06	2.0539e+06	3.08869e+06	2.69291e+06	2.02924e+06	1.63696e+06	371624	1.0284e+07	6.33325e+06	8.09745e+06	7.78306e+06	4.57712e+06	7.15473e+06	7.01703e+06	1.48775e+07	2.1038e+06	7.45104e+06	7.26614e+06	4.77476e+06	5.15299e+06	1.74481e+07	3.58117e+06	9.69394e+06	R4GI40	867	973	580	1233	1032	857
F1NHH1	Uncharacterized protein OS=Gallus gallus GN=CSTB PE=4 SV=2 - [F1NHH1_CHICK]	85.71	1	6	6	169	protein binding; enzyme regulator activity	nucleus; organelle lumen; cytoplasm	response to stimulus; metabolic process; regulation of biological process	Pf00031	418267	F1NHH1	5.44751e+06	2.25134e+07	8.95379e+06	7.53228e+06	6.14478e+06	6.019e+06	2.81998e+07	1.69166e+07	1.21609e+07	1.75402e+07	8.72697e+06	7.95337e+06	8.93256e+06	1.9943e+07	2.44594e+07	1.22009e+07	6.76316e+06	1.67189e+07	5.41741e+06	5.92711e+06	6.46481e+06	2.39712e+07	6.13617e+06	9.51248e+06	3.89749e+06	7.23887e+06	4.7439e+06	1.4665e+07	3.10126e+06	9.68847e+06	F1NHH1	798	453	370	751	660	561
F1P0X3	Uncharacterized protein OS=Gallus gallus GN=SEPT11 PE=3 SV=2 - [F1P0X3_CHICK]	54.07	2	9	19	311	nucleotide binding	cytoskeleton; cytoplasm	cell organization and biogenesis		422635	F1P0X3	1.08931e+07	2.11503e+07	3.31569e+06	1.32541e+07	8.3847e+06	8.06064e+06	4.85968e+07	9.28032e+06	3.79151e+06	7.62768e+06	2.323e+07	5.20603e+06	2.55468e+07	2.0028e+07	3.28006e+07	3.29445e+07	3.87324e+07	6.14788e+07	7.69848e+06	1.36718e+07	8.67299e+06	1.22686e+07	1.13588e+07	6.66068e+06	8.47855e+06	5.42033e+06	4.05914e+06	1.51806e+07	4.51408e+06	9.57118e+06	F1P0X3	551	475	673	546	550	459
E1BV80	Uncharacterized protein OS=Gallus gallus GN=LIMS2 PE=4 SV=1 - [E1BV80_CHICK]	61.88	3	12	16	406	metal ion binding		cell organization and biogenesis; cell communication; regulation of biological process; response to stimulus	Pf00412	424752	E1BV80	2.56957e+07	3.29581e+07	3.0878e+06	2.39323e+07	2.7251e+07	2.51993e+07	8.03479e+07	1.41576e+07	2.38078e+07	2.47587e+07	44533850	7.74688e+06	4.56431e+07	1.95673e+07	5.98427e+07	3.87655e+07	5.90316e+07	7.84018e+07	4.2974e+06	3.20842e+06	2.72022e+06	1.68432e+07	2.36851e+07	7.21536e+06	1.36105e+07	7.68552e+06	3.99791e+06	1.44107e+07	3.79078e+06	9.51542e+06	E1BV80	310	361	698	365	246	212
Q5ZIV9	Adseverin OS=Gallus gallus GN=SCIN PE=2 SV=2 - [ADSV_CHICK]	59	1	27	27	387	protein binding	cytoplasm; cytoskeleton	cell proliferation; regulation of biological process; cell differentiation; development; cell death; cell organization and biogenesis	Pf00626	420588	Q5ZIV9	9.58703e+06	1.68298e+07	1.89919e+06	7.79786e+06	5.27786e+06	3.99855e+06	7.64885e+07	2.01997e+07	2.49983e+07	1.97272e+07	2.05986e+07	7.53589e+06	2.73054e+07	2.87603e+07	6.16781e+07	2.00176e+07	3.54142e+07	5.17064e+07	3.52832e+06	4.71118e+06	2.92966e+06	7.80562e+06	1.32154e+07	5.95814e+06	9.09145e+06	5.25494e+06	3.59522e+06	1.28291e+07	2.65465e+06	9.50557e+06	Q5ZIV9	592	537	855	740	714	692
E1C3C6	Uncharacterized protein OS=Gallus gallus GN=ATP6V1G1 PE=4 SV=1 - [E1C3C6_CHICK]	55.93	1	5	5	111	catalytic activity; transporter activity; protein binding	cytoplasm; membrane; vacuole	transport	Pf03179	417249	E1C3C6	7.13695e+06	1.18334e+07	2.02357e+06	2.00162e+06	6.1366e+06	5.24689e+06	3.38239e+08	3.09631e+06	1.33058e+07	1.43969e+07	2.94805e+07	2.30633e+06	1.19017e+07	1.35402e+07	2.68461e+08	1.58822e+07	9.51728e+06	0	7.73749e+06	6.65109e+06	4.70746e+06	1.47656e+07	1.28592e+07	4.58919e+06	8.06944e+06	7.55313e+06	7.53015e+06	2.29977e+06	1.88566e+06	9.37255e+06	E1C3C6	704	664	837	1229	661	615
O57348	Cellular nucleic acid binding protein OS=Gallus gallus GN=CNBP PE=2 SV=1 - [O57348_CHICK]	45.93	2	6	6	140	DNA binding; metal ion binding	nucleus; cytoplasm; endoplasmic reticulum; cytosol	metabolic process; regulation of biological process; cell proliferation		395731	O57348	1.35697e+06	4.10047e+06	1.35214e+06	2.39774e+06	6.36073e+06	740978	2.19099e+07	9.76878e+06	8.02349e+06	1.22791e+07	1.11883e+07	3.68306e+06	9.21467e+06	6.94305e+06	1.67736e+07	5.92204e+06	6.81148e+06	0	9.06579e+06	1.27221e+07	1.32811e+07	2.69894e+07	7.89581e+06	7.87021e+06	1.09037e+07	7.29374e+06	1.17226e+07	1.75284e+07	3.66326e+06	9.36741e+06	O57348	1287	1070	970	1174	643	1243
Q95601	MHC class I alpha chain 2 OS=Gallus gallus GN=BFIV21 PE=1 SV=1 - [Q95601_CHICK]	51.83	5	10	14	38	protein binding	membrane	regulation of biological process; response to stimulus	Pf00129; Pf07654	425389	Q95601	0	0	0	0	1.27537e+06	0	0	1.02705e+07	1.30614e+07	6.37194e+06	0	6.49581e+06	8.56181e+06	5.81276e+06	4.65703e+07	2.4928e+06	0	0	2.11273e+06	2.23811e+06	1.64125e+06	0	0	3.99844e+06	0	5.83443e+06	0	1.04324e+07	4.87465e+06	9.35755e+06	Q95601	1500	1500	1500	1500	1219	1500
E1BV78	Uncharacterized protein OS=Gallus gallus GN=FGG PE=4 SV=2 - [E1BV78_CHICK]	55.48	1	20	20	277	protein binding	extracellular; cytoplasm; cell surface; membrane	cell communication; regulation of biological process; response to stimulus; coagulation; cell organization and biogenesis	Pf00147; Pf08702		E1BV78	3.36607e+06	7.33305e+06	444727	1.01063e+07	6.01588e+06	7.87387e+06	1.065e+07	5.5764e+06	1.08567e+07	8.22459e+06	7.56618e+06	5.83956e+06	1.39001e+07	6.3901e+06	3.84909e+07	1.07267e+07	1.0282e+07	1.68376e+07	2.26472e+06	1.23028e+07	8.33385e+06	9.88918e+06	5.22742e+06	1.97876e+06	1.08755e+07	8.74961e+06	6.00597e+06	1.91021e+07	3.7979e+06	9.34001e+06	E1BV78	991	852	1174	641	666	468
P23614	Brain acid soluble protein 1 homolog OS=Gallus gallus GN=BASP1 PE=2 SV=4 - [BASP1_CHICK]	75.41	1	17	17	206	protein binding; DNA binding	nucleus; cytoplasm; cytoskeleton; organelle lumen; membrane	development; metabolic process; regulation of biological process; cell differentiation		373905	P23614	4.93772e+06	4.59972e+06	6.25535e+06	1.30737e+07	1.31405e+07	1.43291e+07	5.88454e+06	9.93085e+06	6.64596e+06	7.93831e+06	6.07689e+06	9.50301e+06	1.43369e+06	5.31945e+06	587473	1.72909e+06	1.04447e+06	504271	6.03651e+06	1.88435e+07	1.0844e+07	5.24372e+07	8.21128e+06	8.30412e+06	4.75598e+06	5.36425e+06	8.79623e+06	1.02876e+07	1.21758e+07	9.33725e+06	P23614	832	1031	448	551	405	316
F1NLW7	Uncharacterized protein (Fragment) OS=Gallus gallus GN=ST14 PE=3 SV=1 - [F1NLW7_CHICK]	49.23	1	23	23	257	catalytic activity; protein binding	extracellular; membrane	metabolic process	Pf00057; Pf00089; Pf00431; Pf01390; Pf09342; Pf12999		F1NLW7	6.38135e+06	8.00507e+06	3.97801e+06	5.18834e+06	4.76006e+06	3.4862e+06	3.17025e+07	1.64821e+07	1.39173e+07	2.96707e+06	9.86027e+06	6.30155e+06	8.12035e+06	9.44192e+06	1.72581e+07	1.10382e+07	1.13173e+07	1.5563e+07	4.73666e+06	4.14322e+06	3.54477e+06	1.51475e+07	1.00545e+07	5.72228e+06	8.76138e+06	5.68398e+06	5.42263e+06	9.59723e+06	2.83372e+06	9.23354e+06	F1NLW7	744	825	604	884	753	746
F1NLE7	Uncharacterized protein OS=Gallus gallus GN=AIMP1 PE=4 SV=2 - [F1NLE7_CHICK]	62.31	1	17	18	225	RNA binding; protein binding	cell surface	cell proliferation; regulation of biological process; cell communication; cellular component movement			F1NLE7	1.30446e+07	3.4102e+06	2.49716e+06	1.19232e+07	1.092e+07	2.71463e+06	3.49893e+07	1.44294e+07	1.1169e+07	1.22673e+06	1.19435e+07	6.93515e+06	2.47823e+06	3.93625e+06	7.96718e+06	3.00662e+07	3.83488e+07	4.38062e+07	6.96036e+07	2.75943e+07	1.784e+07	4.11224e+07	2.17168e+07	1.61741e+07	6.44773e+06	1.90392e+07	1.28893e+07	1.64056e+07	1.08295e+08	9.22947e+06	F1NLE7	494	1119	773	588	459	848
F1NSP7	26S protease regulatory subunit 4 (Fragment) OS=Gallus gallus GN=PSMC1 PE=2 SV=2 - [F1NSP7_CHICK]	53.08	3	17	19	189	nucleotide binding; catalytic activity; RNA binding	nucleus; cytoplasm; proteasome	metabolic process; response to stimulus	Pf00004; Pf00910; Pf01078; Pf05496; Pf05673; Pf05729; Pf06068; Pf07724; Pf07726; Pf07728; Pf10146		F1NSP7	4.9466e+06	5.84149e+06	3.49434e+06	1.05346e+07	2.66652e+06	3.06189e+06	3.78502e+07	7.30955e+06	5.41388e+06	1.25493e+07	1.97262e+07	2.35159e+06	3.12674e+07	1.95004e+07	5.97834e+07	8.9936e+06	7.32534e+06	1.85749e+07	4.9924e+06	9.17336e+06	6.91098e+06	6.14398e+06	7.48437e+06	4.36181e+06	4.78305e+06	2.76937e+06	3.31443e+06	1.0791e+07	2.30441e+06	9.21332e+06	F1NSP7	829	938	651	626	974	799
Q5ZM32	Dihydrolipoyl dehydrogenase OS=Gallus gallus GN=DLD PE=2 SV=1 - [Q5ZM32_CHICK]	44.69	1	17	17	243	catalytic activity; nucleotide binding	nucleus; cytoplasm; mitochondrion; vacuole	metabolic process; development; cellular homeostasis; regulation of biological process; cell differentiation; reproduction	Pf00070; Pf00890; Pf01134; Pf02852; Pf03486; Pf07992; Pf12831	417699	Q5ZM32	1.34346e+07	2.85003e+07	6.93161e+06	1.72894e+07	1.30827e+07	7.09218e+06	8.88109e+07	12804562	1.56347e+07	1.17872e+07	1.96982e+07	4.02855e+06	6.06347e+07	2.94816e+07	9.76079e+07	3.62627e+07	4.80473e+07	7.95401e+07	5.49019e+06	6.52215e+06	5.91287e+06	6.58127e+06	1.25805e+07	4.88336e+06	7.57597e+06	1.28236e+07	4.9117e+06	1.27624e+07	4.60231e+06	9.20872e+06	Q5ZM32	485	391	422	459	407	502
Q2I811	NK-lysin OS=Gallus gallus GN=LOC693257 PE=2 SV=1 - [Q2I811_CHICK]	60.71	1	9	9	89			metabolic process	Pf05184	693257	Q2I811	1.14162e+06	0	0	1.12139e+07	1.88293e+07	9.64274e+06	1.25034e+08	4.24171e+07	2.48588e+07	6.71586e+07	33815733	7.04958e+07	3.15389e+07	2.15586e+07	5.37164e+07	3.62674e+06	2.54347e+06	9.29287e+06	3.70915e+06	5.11552e+06	2.81946e+06	1.30793e+07	5.66748e+06	1.85378e+06	3.9964e+06	1.9726e+06	2.46944e+06	2.79009e+06	2.44325e+06	9.177e+06	Q2I811	1306	1500	1500	602	320	418
P61355	60S ribosomal protein L27 OS=Gallus gallus GN=RPL27 PE=2 SV=2 - [RL27_CHICK]	53.68	1	8	8	134	structural molecule activity	cytoplasm; ribosome; cytosol	metabolic process	Pf01777	396280	P61355	1.1806e+07	1.59618e+07	1.96056e+07	2.14647e+07	7.95244e+06	2.47186e+06	5.44093e+07	1.17714e+07	6.68412e+06	1.95282e+07	2.95062e+07	1.26196e+07	2.18248e+07	1.92172e+07	3.8707e+07	1.54807e+07	1.55068e+07	2.02423e+07	1.11821e+07	2.96775e+07	3.16137e+07	7.11421e+07	4.1965e+07	2.66997e+07	3.4923e+07	1.85414e+07	4.31383e+07	1.13389e+07	2.62404e+06	9.17416e+06	P61355	520	549	222	399	568	888
Q9PW72	PDZ and LIM domain protein 4 OS=Gallus gallus GN=PDLIM4 PE=2 SV=1 - [PDLI4_CHICK]	58.79	1	14	14	318	protein binding; metal ion binding			Pf00412; Pf00595	395643	Q9PW72	1.5447e+07	1.70474e+07	5.10794e+06	2.15861e+07	1.42185e+07	1.82747e+07	1.56627e+08	2.03067e+07	2.30873e+07	3.58335e+07	4.67123e+07	9.60579e+06	4.34963e+07	2.64029e+07	6.08501e+07	29156545	2.52253e+07	3.83676e+07	1.11228e+07	1.71016e+07	1.08638e+07	2.31451e+07	1.29665e+07	1.29006e+07	1.35801e+07	1.21944e+07	1.12295e+07	1.42757e+07	4.08715e+06	9.16804e+06	Q9PW72	444	529	516	397	388	266
F1NVW3	Uncharacterized protein (Fragment) OS=Gallus gallus GN=IGF2BP2 PE=4 SV=2 - [F1NVW3_CHICK]	35.42	1	11	14	163	nucleotide binding; RNA binding	nucleus; cytoplasm; cytoskeleton				F1NVW3	3.7532e+06	1.50057e+07	4.30017e+06	5.90731e+06	5.86897e+06	3.41299e+06	8.1443e+06	4.82418e+06	4.85512e+06	7.00671e+06	6.47601e+06	1.97053e+06	9.32469e+06	8.92775e+06	2.0719e+07	1.8493e+07	2.23008e+07	2.83525e+07	6.08125e+06	7.23744e+06	6.69106e+06	9.82091e+06	6.56064e+06	5.45348e+06	7.16428e+06	6.41888e+06	4.85321e+06	9.93803e+06	4.48082e+06	9.14501e+06	F1NVW3	941	579	581	840	678	754
E1BRY7	Uncharacterized protein (Fragment) OS=Gallus gallus GN=FHL3 PE=4 SV=2 - [E1BRY7_CHICK]	52.02	1	11	11	138	protein binding; metal ion binding	cytoskeleton; nucleus; cytoplasm	cell organization and biogenesis			E1BRY7	7.34599e+06	4.47773e+06	3.02415e+06	9.45612e+06	8.67015e+06	5.70996e+06	3.41955e+07	7.50367e+06	6.93858e+06	7.24615e+06	1.07679e+07	2.99158e+06	8.42982e+06	5.44762e+06	7.96715e+06	1.69713e+07	1.90431e+07	2.62206e+07	5.309e+06	8.40548e+06	5.06294e+06	1.27198e+07	6.7409e+06	6.18201e+06	9.19356e+06	7.33504e+06	6.38694e+06	1.50106e+07	2.83456e+06	9.12416e+06	E1BRY7	690	1041	704	664	538	584
Q5ZIK2	PDZ domain-containing protein 11 OS=Gallus gallus GN=PDZD11 PE=2 SV=1 - [PDZ11_CHICK]	62.86	1	5	5	102	protein binding	cytoplasm; cytosol; membrane		Pf00595	422153	Q5ZIK2	8.52496e+06	1.97509e+07	7.82258e+06	9.89441e+06	6.77127e+06	4.63884e+06	0	1.19364e+07	4.63689e+06	8.65822e+06	1.51861e+07	6.18061e+06	1.59613e+07	2.09468e+07	5.22454e+07	1.66554e+07	1.56621e+07	1.81686e+07	7.81345e+06	1.66894e+07	8.83739e+06	2.67434e+07	1.26771e+07	1.05358e+07	1.30333e+07	1.09602e+07	9.73449e+06	1.37405e+07	5.42905e+06	9.11876e+06	Q5ZIK2	631	493	396	648	621	647
Q5ZHX1	Ras-related protein Rap-1b OS=Gallus gallus GN=RAP1B PE=2 SV=1 - [RAP1B_CHICK]	56.52	1	3	8	126	nucleotide binding; catalytic activity	cytoplasm; cytosol; membrane	metabolic process; cell communication; regulation of biological process; response to stimulus; cell proliferation; cell differentiation; cell organization and biogenesis	Pf00071; Pf08477	417840	Q5ZHX1	2.08867e+07	3.25504e+07	4.6827e+06	2.28354e+07	7.55647e+06	5.55686e+06	1.06682e+08	1.16653e+07	2.12532e+07	18830863	5.47621e+07	6.90542e+06	3.93975e+07	7.67454e+07	2.1051e+08	2.45627e+07	3.8181e+07	5.77633e+07	5.26618e+06	8.29829e+06	5.61827e+06	1.31312e+07	1.71116e+07	6.72392e+06	1.20901e+07	9.07482e+06	8.04403e+06	1.21745e+07	2.75675e+06	9.11434e+06	Q5ZHX1	354	363	536	383	585	594
F6R1X6	Uncharacterized protein OS=Gallus gallus GN=SSB PE=4 SV=1 - [F6R1X6_CHICK]	50.99	1	23	23	267	nucleotide binding; RNA binding	nucleus	metabolic process	Pf00076; Pf05383; Pf08777		F6R1X6	6.28871e+06	1.10173e+07	6.3898e+06	1.30337e+07	9.33882e+06	3.08658e+06	3.16917e+07	1.23614e+07	1.29915e+07	1.18569e+07	1.81002e+07	4.67211e+06	2.24975e+07	9.9114e+06	7.00442e+07	2.60121e+07	1.88898e+07	2.81247e+07	1.3069e+07	1.78396e+07	8.69973e+06	9.41068e+06	7.88098e+06	6.16489e+06	1.05418e+07	8.43655e+06	1.30412e+07	2.08901e+07	5.65399e+06	9.07275e+06	F6R1X6	747	690	442	553	518	796
R4GKC8	PDZ and LIM domain protein 7 OS=Gallus gallus GN=PDLIM7 PE=4 SV=1 - [R4GKC8_CHICK]	60.14	1	1	21	372	protein binding; metal ion binding	cytoskeleton; cytoplasm	cell organization and biogenesis			R4GKC8	2.7025e+07	5.15997e+07	1.41219e+07	3.19711e+07	3.28827e+07	4.00937e+07	2.84123e+08	4.00592e+07	2.61892e+07	5.20469e+07	5.22221e+07	1.09433e+07	5.15422e+07	4.30345e+07	1.23803e+08	1.4121e+08	1.09113e+08	1.02447e+08	1.53455e+07	3.11734e+07	1.74412e+07	2.59631e+07	4.39402e+07	1.92059e+07	2.92518e+07	2.23953e+07	1.88557e+07	3.7494e+07	1.19695e+07	9.06855e+06	R4GKC8	294	271	277	304	213	152
H9KZI4	Annexin OS=Gallus gallus PE=3 SV=2 - [H9KZI4_CHICK]	71.25	1	18	19	263	metal ion binding					H9KZI4	8.86234e+06	1.57585e+07	3.35107e+06	8.92352e+06	5.20302e+06	4.59449e+06	79674589	4.17763e+06	7.60643e+06	1.52479e+07	1.99639e+07	3.12256e+06	3.67964e+07	1.72976e+07	1.49198e+08	2.95358e+07	3.10055e+07	4.81934e+07	1.55107e+06	1.42402e+06	2.10347e+06	6.12033e+06	1.94554e+07	3.29885e+06	7.44367e+06	7.50448e+06	3.50823e+06	1.29761e+07	3.0184e+06	8.96845e+06	H9KZI4	616	552	670	686	719	652
F1N8G6	Uncharacterized protein OS=Gallus gallus GN=TINAGL1 PE=3 SV=2 - [F1N8G6_CHICK]	57.76	1	14	14	181	receptor activity; catalytic activity; enzyme regulator activity; protein binding	cytoplasm	metabolic process; transport; response to stimulus; regulation of biological process	Pf00112; Pf01033	430648	F1N8G6	4.6243e+06	5.28437e+06	3.94041e+06	930072	3.94814e+06	4.50166e+06	2.99358e+07	9.77729e+06	5.61223e+06	1.00792e+07	1.43169e+07	4.01796e+06	8.80525e+06	6.1263e+06	1.66215e+07	1.34291e+07	1.48426e+07	1.89122e+07	7.11983e+06	9.29233e+06	7.5494e+06	1.71412e+07	1.53103e+07	5.44604e+06	8.74952e+06	6.58889e+06	4.12256e+06	1.87275e+07	5.975e+06	8.89895e+06	F1N8G6	865	976	609	1310	814	662
O93481	Chromobox protein (CHCB2) OS=Gallus gallus GN=CBX3 PE=2 SV=1 - [O93481_CHICK]	58.62	2	7	8	126	protein binding	chromosome; nucleus; organelle lumen; cytoskeleton	metabolic process; regulation of biological process	Pf00385; Pf01393	395355	O93481	1.27435e+06	2.46392e+06	3.14041e+06	6.97057e+06	1.72105e+06	901278	1.27514e+07	9.03755e+06	7.34014e+06	6.70144e+06	1.02861e+07	5.74722e+06	1.47686e+07	1.54641e+06	1.69371e+07	5.29722e+06	7.60507e+06	1.04996e+07	4.96022e+06	8.061e+06	8.38538e+06	1.66998e+07	4.36156e+06	9.45507e+06	6.76145e+06	1.13848e+06	8.78011e+06	6.78749e+06	4.47559e+06	8.87705e+06	O93481	1300	1203	690	779	1144	1204
F1NSZ6	Uncharacterized protein OS=Gallus gallus GN=BLB2 PE=4 SV=2 - [F1NSZ6_CHICK]	63.84	3	10	10	236	protein binding	membrane	response to stimulus			F1NSZ6	5.44356e+06	7.05345e+06	2.49764e+06	1.7966e+07	1.20264e+07	7.48306e+06	1.2165e+08	3.62494e+07	3.22548e+07	3.53246e+07	7.03761e+06	2.11922e+07	3.43534e+07	1.3771e+07	7.17218e+07	1.94515e+07	1.85901e+07	3.82823e+07	1.11858e+07	8.12092e+06	6.26488e+06	1.41258e+07	2.16638e+07	9.89057e+06	8.67535e+06	9.85123e+06	6.75556e+06	5.67444e+06	4.37022e+06	8.87658e+06	F1NSZ6	800	868	772	447	423	480
F1NFS0	Elongation factor 2 (Fragment) OS=Gallus gallus GN=EEF2 PE=4 SV=2 - [F1NFS0_CHICK]	64.29	3	45	46	960	nucleotide binding; catalytic activity		metabolic process			F1NFS0	5.41828e+07	8.52873e+07	4.48987e+06	6.87818e+07	4.8247e+07	1.50559e+07	2.64446e+08	1.74107e+07	3.73304e+07	6.76323e+07	9.49915e+07	1.58252e+07	7.99241e+07	5.99607e+07	2.89311e+08	5.04772e+07	5.66039e+07	8.86471e+07	4.69228e+06	7.21597e+06	5.50836e+06	3.18427e+07	6.67351e+07	2.47461e+07	4.68418e+07	3.10896e+07	3.3715e+07	1.69674e+07	3.90076e+06	8.85049e+06	F1NFS0	175	177	562	167	149	302
E1C958	Uncharacterized protein OS=Gallus gallus GN=LGMN PE=4 SV=1 - [E1C958_CHICK]	29	1	9	9	177	catalytic activity	cytoplasm; endosome	response to stimulus; metabolic process; regulation of biological process; cell death	Pf01650	423418	E1C958	6.98187e+06	9.70715e+06	4.6803e+06	7.73506e+06	7.13e+06	3.13573e+06	1.70307e+07	1.54463e+07	1.19136e+07	5.93888e+06	1.91181e+07	6.23504e+06	1.71721e+07	9.91694e+06	3.29385e+07	9.40202e+06	1.52313e+07	2.03119e+07	7.17459e+06	1.00535e+07	8.89935e+06	2.43715e+07	7.33069e+06	7.85322e+06	7.2282e+06	6.28138e+06	6.76114e+06	1.13006e+07	4.15333e+06	8.84873e+06	E1C958	706	739	538	744	605	786
E1C7A7	Uncharacterized protein OS=Gallus gallus GN=VTN PE=4 SV=2 - [E1C7A7_CHICK]	41.5	1	13	13	212	receptor activity; protein binding	extracellular	transport; response to stimulus; regulation of biological process; metabolic process; cellular component movement; cell organization and biogenesis			E1C7A7	1.59862e+07	3.04322e+07	1.27864e+07	3.11255e+07	1.41719e+07	1.66321e+07	5.42526e+07	3.62026e+07	3.89029e+07	1.93005e+07	3.23563e+07	1.00512e+07	1.60171e+07	3.41566e+07	7.70157e+07	2.64203e+07	3.78294e+07	5.26989e+07	4.83688e+06	2.0139e+07	2.32944e+07	3.39095e+07	2.7549e+07	9.88902e+06	1.35029e+07	1.09544e+07	1.02922e+07	2.25928e+07	9.84822e+06	8.8106e+06	E1C7A7	433	380	299	310	389	281
F1NK38	T-complex protein 1 subunit eta OS=Gallus gallus GN=CCT7 PE=3 SV=2 - [F1NK38_CHICK]	67.51	2	27	27	461	nucleotide binding; protein binding	cytoplasm; mitochondrion; cytosol; cytoskeleton	metabolic process; reproduction			F1NK38	1.35261e+07	1.47545e+07	2.68261e+06	1.0985e+07	1.57461e+07	1.01532e+07	4.07628e+07	9.46973e+06	1.67873e+07	1.68645e+07	2.31018e+07	4.05988e+06	4.0415e+07	1.20148e+07	3.72018e+07	2.6091e+07	2.79949e+07	3.64876e+07	3.24843e+06	7.15087e+06	6.33805e+06	7.24854e+06	1.7563e+07	6.74386e+06	1.60012e+07	5.05189e+06	7.72143e+06	1.7265e+07	2.64292e+06	8.80454e+06	F1NK38	482	587	739	610	361	407
Q5ZIR7	Uncharacterized protein OS=Gallus gallus GN=FABP5 PE=2 SV=1 - [Q5ZIR7_CHICK]	68.66	1	10	10	93	transporter activity		metabolic process; transport	Pf00061	420197	Q5ZIR7	7.71527e+06	1.01117e+07	3.6541e+06	1.00777e+07	6.8933e+06	8.69578e+06	824437	5.71463e+06	5.8343e+06	9.97067e+06	0	2.11371e+06	0	6.07651e+06	0	1.52233e+07	3.12614e+07	2.08915e+07	8.75274e+06	6.15922e+06	5.68808e+06	1.28566e+07	1.2603e+07	6.79035e+06	8.48295e+06	7.25397e+06	5.90437e+06	1.13673e+07	6.59019e+06	8.76999e+06	Q5ZIR7	674	726	637	643	616	438
F1NS48	Uncharacterized protein OS=Gallus gallus GN=DPYSL3 PE=2 SV=2 - [F1NS48_CHICK]	77.15	2	21	23	390	catalytic activity; protein binding	cytoplasm	metabolic process; development			F1NS48	1.23781e+07	2.43867e+07	6.60011e+06	1.93824e+07	7.85309e+06	1.04669e+07	6.99036e+07	1.52316e+07	1.29983e+07	1.94192e+07	2.33282e+07	2.89166e+06	2.92828e+07	1.55259e+07	3.72102e+07	5.13019e+07	5.34107e+07	8.81624e+07	6.72907e+06	8.3501e+06	6.81787e+06	8.98292e+06	1.31869e+07	6.73821e+06	7.18691e+06	7.76307e+06	5.35695e+06	1.65986e+07	5.79418e+06	8.76061e+06	F1NS48	512	434	433	425	569	399
P14731	Lamin-B1 OS=Gallus gallus GN=LMNB1 PE=2 SV=1 - [LMNB1_CHICK]	37.16	2	16	20	166	catalytic activity; motor activity; structural molecule activity	nucleus; membrane; cytoskeleton; organelle lumen; cytoplasm; mitochondrion		Pf00038; Pf00932; Pf01576; Pf09731; Pf12128	396223	P14731	4.57922e+06	8.46441e+06	5.95253e+06	1.25727e+07	7.09095e+06	6.72086e+06	2.88452e+07	1.33701e+07	9.50158e+06	1.27321e+07	1.86175e+07	1.18156e+06	2.58167e+07	1.26133e+07	2.21393e+07	1.78151e+07	1.60546e+07	2.94967e+07	7.93123e+06	1.23352e+07	1.08519e+07	1.86243e+07	8.66227e+06	1.05205e+06	6.99088e+06	4.31198e+06	1.52894e+06	3.22587e+06	7.07746e+06	8.70344e+06	P14731	869	792	466	569	609	519
H9L1A3	Uncharacterized protein OS=Gallus gallus GN=LOC100859076 PE=4 SV=2 - [H9L1A3_CHICK]	64.2	1	13	13	196	nucleotide binding; metal ion binding					H9L1A3	8.06393e+06	1.06426e+07	6.18788e+06	9.97027e+06	7.85094e+06	6.39536e+06	3.4563e+07	9.18002e+06	1.02053e+07	1.10561e+07	2.91864e+06	3.9575e+06	1.9519e+07	1.13246e+07	1.61574e+07	1.06988e+07	1.14328e+07	2.17212e+07	4.87201e+06	9.99378e+06	7.54202e+06	7.465e+06	1.22573e+07	6.57162e+06	8.30267e+06	6.28594e+06	7.33278e+06	5.18944e+06	5.51078e+06	8.68029e+06	H9L1A3	659	709	454	647	570	538
E1BVD1	Uncharacterized protein OS=Gallus gallus GN=Gga.7815 PE=4 SV=1 - [E1BVD1_CHICK]	78.34	2	14	24	318	catalytic activity		metabolic process	Pf00248		E1BVD1	2.64145e+07	3.79637e+07	3.40594e+06	2.59468e+07	6.32536e+06	5.2114e+06	71548164	2.67292e+07	1.13963e+07	2.60995e+07	2.33057e+07	3.14504e+06	2.50693e+07	2.90711e+07	9.12228e+07	4.35535e+07	7.25201e+07	6.74857e+07	6.33833e+06	8.40738e+06	5.86418e+06	6.93888e+06	7.94766e+06	6.13297e+06	1.05513e+06	3.38862e+06	5.29162e+06	2.5641e+07	4.78232e+06	8.67245e+06	E1BVD1	301	329	665	350	646	618
F1NDL4	Uncharacterized protein OS=Gallus gallus GN=NID2 PE=4 SV=2 - [F1NDL4_CHICK]	42.72	1	33	34	599	metal ion binding; protein binding	extracellular				F1NDL4	1.27576e+07	2.22608e+07	6.94901e+06	1.40729e+07	7.84981e+06	9.20802e+06	1.04266e+08	2.86828e+07	1.32045e+07	1.96006e+07	3.2958e+07	1.16784e+07	5.58252e+07	1.5081e+07	9.69631e+07	4.29075e+07	6.48487e+07	9.00702e+07	1.23062e+07	1.75252e+07	1.04419e+07	2.48428e+07	2.70956e+07	1.29517e+07	1.64063e+07	1.46154e+07	1.14139e+07	1.94624e+07	7.97828e+06	8.67002e+06	F1NDL4	501	459	421	524	571	429
Q90ZH5	SAP18 OS=Gallus gallus GN=chSAP18 PE=1 SV=1 - [Q90ZH5_CHICK]	55.56	1	8	8	120	protein binding	nucleus; membrane; organelle lumen	metabolic process; regulation of biological process; cell death	Pf06487	374206	Q90ZH5	2.03748e+06	2.27441e+06	1.32386e+07	18119154	4.93257e+06	3.32275e+06	2.52681e+07	4.1299e+06	8.44972e+06	1.53419e+07	3.3326e+06	2.91826e+06	2.08684e+07	2.27375e+07	0	2.25096e+06	4.77379e+06	6.9376e+06	6.61068e+06	6.14003e+06	7.45617e+06	1.62686e+07	8.99441e+06	5.65833e+06	6.52952e+06	7.72162e+06	5.63693e+06	1.45697e+07	4.17723e+06	8.65693e+06	Q90ZH5	1186	1218	289	441	738	762
F1P5H7	Uncharacterized protein (Fragment) OS=Gallus gallus GN=LYG2 PE=4 SV=1 - [F1P5H7_CHICK]	50.25	1	7	7	48	catalytic activity		metabolic process	Pf01464		F1P5H7	0	0	0	0	0	0	0	0	2.98025e+06	0	0	0	0	0	0	0	0	0	170744	246840	3.42326e+06	0	1.24437e+06	3.85796e+06	6.86723e+06	0	0	3.46846e+07	9.38228e+06	8.64435e+06	F1P5H7	1500	1500	1500	1500	1500	1500
Q5ZM25	Obg-like ATPase 1 OS=Gallus gallus GN=OLA1 PE=2 SV=1 - [OLA1_CHICK]	66.41	1	21	21	241	nucleotide binding; transporter activity; catalytic activity; metal ion binding	nucleus; organelle lumen; cytoplasm; membrane	metabolic process; transport	Pf01926; Pf02421; Pf06071	424144	Q5ZM25	7.46195e+06	2.02645e+07	2.72434e+06	1.2974e+07	8.53396e+06	5.48116e+06	5.50099e+07	1.00405e+07	6.77101e+06	1.26667e+07	2.62146e+07	3.02653e+06	2.20107e+07	1.56401e+07	9.79366e+07	2.00628e+07	2.0895e+07	2.41448e+07	6.09728e+06	8.35536e+06	5.64359e+06	4.40749e+06	7.10499e+06	4.20648e+06	5.79279e+06	3.88078e+06	4.22983e+06	1.36838e+07	3.22269e+06	8.63797e+06	Q5ZM25	686	483	732	557	541	599
E1BW83	Uncharacterized protein (Fragment) OS=Gallus gallus GN=SLC25A24 PE=3 SV=2 - [E1BW83_CHICK]	54.18	1	16	17	227	metal ion binding	cytoplasm; membrane; mitochondrion	transport			E1BW83	8.94587e+06	1.44311e+07	4.12942e+06	1.20737e+07	3.70827e+06	3.99296e+06	3.30946e+07	1.46817e+07	1.32959e+07	1.44152e+07	1.79659e+07	3.92623e+06	2.07645e+07	1.56031e+07	4.18951e+07	18675140	2.76534e+07	4.82525e+07	5.34217e+06	6.74672e+06	4.86834e+06	4.13384e+06	1.22272e+07	5.57985e+06	5.83396e+06	5.50386e+06	4.7957e+06	1.2667e+07	3.76355e+06	8.61799e+06	E1BW83	613	597	593	581	837	694
Q5ZIA3	Uncharacterized protein OS=Gallus gallus GN=SNX3 PE=2 SV=1 - [Q5ZIA3_CHICK]	75.93	1	11	12	155	protein binding	cytoplasm; endosome; membrane	cell communication	Pf00787	421772	Q5ZIA3	8.4473e+06	9.14642e+06	4.53734e+06	9.50812e+06	9.8466e+06	7.61347e+06	1.77955e+07	1.17576e+07	6.87335e+06	5.33853e+06	8.63055e+06	4.92046e+06	1.07928e+07	3.53791e+06	4.61601e+07	1.68034e+07	2.05969e+07	2.34773e+07	1.22368e+07	1.86795e+07	1.61051e+07	1.56692e+07	1.53082e+07	1.04653e+07	9.65577e+06	1.10678e+07	7.91993e+06	9.5914e+06	7.00993e+06	8.59175e+06	Q5ZIA3	638	755	555	660	493	472
F1N9I5	Uncharacterized protein OS=Gallus gallus GN=ELAVL1 PE=4 SV=1 - [F1N9I5_CHICK]	48.77	2	11	12	185	nucleotide binding; RNA binding			Pf00076		F1N9I5	4.86679e+06	8.32723e+06	2.07865e+06	1.07722e+07	3.67732e+06	3.27107e+06	3.16318e+07	9.99253e+06	9.17894e+06	8.95264e+06	1.52062e+07	3.45528e+06	1.76461e+07	7.78327e+06	2.13714e+07	1.72237e+07	1.83427e+07	1.21886e+08	6.69739e+06	5.50564e+06	7.05811e+06	8.4137e+06	9.36605e+06	6.07107e+06	5.7163e+06	2.70296e+06	5.83953e+06	1.38304e+07	3.98145e+06	8.58981e+06	F1N9I5	840	802	830	621	845	769
Q5F411	Uncharacterized protein OS=Gallus gallus GN=CCT5 PE=2 SV=1 - [Q5F411_CHICK]	63.03	1	29	30	410	nucleotide binding; protein binding	nucleus; organelle lumen; cytoplasm; cytoskeleton; cytosol	metabolic process; reproduction; response to stimulus	Pf00118	420930	Q5F411	1.85011e+07	2.6967e+07	3.6201e+06	1.79141e+07	2.14183e+07	1.35102e+07	9.78181e+07	1.05477e+07	2.19921e+07	2.43159e+07	3.59749e+07	6.28783e+06	3.94693e+07	2.79606e+07	9.51551e+07	2.4928e+07	3.28447e+07	62513687	4.66887e+06	8.78225e+06	3.59089e+06	9.6219e+06	1.46074e+07	4.8057e+06	1.44146e+07	1.22363e+07	7.96684e+06	1.30497e+07	3.32386e+06	8.57374e+06	Q5F411	378	409	640	449	292	326
F1NDC2	Uncharacterized protein OS=Gallus gallus GN=RPS23 PE=3 SV=2 - [F1NDC2_CHICK]	48.95	1	7	7	154	structural molecule activity	cytoplasm; ribosome; cytosol	metabolic process	Pf00164	427323	F1NDC2	4.35826e+06	7.53893e+06	2.78935e+07	4.51627e+06	8.30237e+06	5.3514e+06	5.28461e+07	3.2276e+06	521396	2.31587e+06	378148	1.05642e+06	403652	61798.8	2.81783e+06	2.58569e+06	1.49747e+06	3.07906e+06	1.13404e+07	1.55066e+07	2.07347e+07	3.88251e+07	5.65025e+06	1.16448e+07	6.87093e+06	2.65503e+06	7.44938e+06	1.80981e+06	3.16321e+06	8.55552e+06	F1NDC2	884	846	170	933	555	607
H9L3J8	Uncharacterized protein OS=Gallus gallus GN=UBAP2L PE=4 SV=2 - [H9L3J8_CHICK]	39.93	1	24	24	317	protein binding	nucleus; organelle lumen	reproduction			H9L3J8	5.07034e+06	8.80254e+06	4.47906e+06	6.85282e+06	5.02256e+06	3.88501e+06	6.97502e+06	7.14251e+06	6.15552e+06	4.87751e+06	7.58568e+06	4.49794e+06	6.62167e+06	6.26669e+06	2.48523e+07	8.04599e+06	1.06223e+07	1.63007e+07	7.01995e+06	1.15738e+07	8.3437e+06	1.18742e+07	8.04462e+06	7.91064e+06	6.4886e+06	6.11949e+06	5.80311e+06	1.3619e+07	4.69556e+06	8.55234e+06	H9L3J8	827	776	565	789	731	710
Q5ZMH8	Uncharacterized protein OS=Gallus gallus GN=NANS PE=2 SV=1 - [Q5ZMH8_CHICK]	53.2	2	11	11	159	catalytic activity	cytoplasm; cytosol	metabolic process	Pf00793; Pf03102; Pf08666	427283	Q5ZMH8	8.72087e+06	2.88042e+07	4.79402e+06	9.70791e+06	5.30922e+06	4.06225e+06	3.31802e+07	1.02374e+07	8.91807e+06	1.82741e+07	1.79547e+07	3.66822e+06	3.16385e+07	2.27324e+07	4.39812e+07	2.02798e+07	3.94429e+07	4.88518e+07	2.11034e+06	3.57537e+06	5.60285e+06	4.51171e+06	1.10101e+07	7.16365e+06	2.89424e+06	4.20857e+06	5.32856e+06	4.52525e+06	4.14747e+06	8.55169e+06	Q5ZMH8	621	390	530	655	709	688
F1P1K3	Uncharacterized protein (Fragment) OS=Gallus gallus GN=LOC100857636 PE=4 SV=2 - [F1P1K3_CHICK]	49.34	2	18	18	215		cytoskeleton	cell organization and biogenesis; regulation of biological process			F1P1K3	1.20281e+07	8.32291e+06	1.16507e+06	8.77568e+06	3.81592e+06	3.99434e+06	6.05885e+07	1.36893e+07	1.3937e+07	1.12838e+07	1.61587e+07	4.6612e+06	1.1704e+07	4.49665e+06	1.15368e+08	2.02826e+07	2.78411e+07	3.35469e+07	3.68375e+06	3.31431e+06	4.0252e+06	1.67194e+06	9.58892e+06	3.32187e+06	5.16899e+06	3.26544e+06	2.92978e+06	1.12713e+07	2.78941e+06	8.54912e+06	F1P1K3	515	803	1018	697	822	693
F1NBY1	TAR DNA-binding protein 43 OS=Gallus gallus GN=TARDBP PE=4 SV=1 - [F1NBY1_CHICK]	33.82	3	8	8	132	nucleotide binding			Pf00076		F1NBY1	6.30677e+06	1.29027e+07	1.6753e+06	5.14744e+06	6.05433e+06	3.95854e+06	2.33104e+07	7.44764e+06	9.62788e+06	1.87688e+07	7.22138e+06	3.21601e+06	9.65158e+06	2.00387e+07	2.06482e+07	11482581	1.84657e+07	3.20709e+07	5.66442e+06	1.00529e+07	6.99545e+06	8.74413e+06	1.04202e+07	3.50121e+06	4.78568e+06	3.71335e+06	2.13559e+06	5.28449e+06	3.15799e+06	8.52961e+06	F1NBY1	746	630	904	889	664	699
Q5ZKQ2	Uncharacterized protein OS=Gallus gallus GN=QDPR PE=2 SV=1 - [Q5ZKQ2_CHICK]	66.39	1	9	9	128	catalytic activity	cytoplasm; mitochondrion	metabolic process		426335	Q5ZKQ2	6.55983e+06	6.46919e+06	3.89811e+06	6.96928e+06	5.60687e+06	4.75941e+06	1.14488e+07	4.97072e+06	7.58867e+06	3.32433e+06	6.20423e+06	3.11801e+06	8.98566e+06	1.67633e+07	2.34875e+07	1.42443e+07	1.65747e+07	2.36585e+07	4.02776e+06	4.05843e+06	3.36627e+06	5.85332e+06	7.54973e+06	2.91624e+06	4.96595e+06	3.85287e+06	4.8625e+06	4.34022e+06	3.02755e+06	8.48583e+06	Q5ZKQ2	731	903	614	780	692	641
E1BUZ0	Uncharacterized protein OS=Gallus gallus GN=NDUFV2 PE=3 SV=2 - [E1BUZ0_CHICK]	69.92	1	13	13	263	catalytic activity; metal ion binding	cytoplasm; mitochondrion; membrane	metabolic process; development			E1BUZ0	1.2203e+07	2.22407e+07	6.97875e+06	1.38729e+07	5.65504e+06	7.03872e+06	7.07905e+07	1.47791e+07	1.33678e+07	1.14873e+07	4.06497e+07	3.41477e+06	2.28258e+07	2.03288e+07	8.00866e+07	1.58518e+07	2.35365e+07	3.56457e+07	4.27442e+06	6.24668e+06	6.07457e+06	2.67184e+07	1.0355e+07	9.02645e+06	9.07094e+06	9.22919e+06	7.79933e+06	1.13688e+07	4.60276e+06	8.43448e+06	E1BUZ0	514	460	420	529	687	504
F1NJ97	Uncharacterized protein (Fragment) OS=Gallus gallus GN=IDH3A PE=3 SV=2 - [F1NJ97_CHICK]	39.72	2	11	11	166	metal ion binding; catalytic activity; nucleotide binding		metabolic process	Pf00180		F1NJ97	9.23242e+06	5.41518e+06	4.48668e+06	8.43215e+06	4.84869e+06	4.10731e+06	2.96273e+07	6.90866e+06	6.97148e+06	1.409e+07	1.46543e+07	2.69029e+06	1.45157e+07	7.92641e+06	3.12189e+07	4.38141e+07	4.43475e+07	7.05915e+07	7.46922e+06	7.79337e+06	6.24156e+06	6.23973e+06	9.09828e+06	3.92337e+06	5.41305e+06	4.17196e+06	4.25557e+06	9.08656e+06	3.96361e+06	8.38107e+06	F1NJ97	603	972	564	717	744	684
F1NYK1	Uncharacterized protein OS=Gallus gallus GN=PPT1 PE=4 SV=1 - [F1NYK1_CHICK]	54	1	9	9	142	catalytic activity	extracellular; nucleus; cytoplasm; vacuole; Golgi; membrane	metabolic process; cell death; cell organization and biogenesis; transport; cellular homeostasis; cell communication; development; response to stimulus; cell growth; regulation of biological process	Pf02089		F1NYK1	2.78098e+06	4.39876e+06	2.2992e+06	3.28786e+06	2.40261e+06	2.0251e+06	2.33373e+07	5.48339e+06	4.78486e+06	3.71198e+06	1.22864e+07	991613	8.76962e+06	9.83623e+06	4.27902e+07	6.60312e+06	9.41243e+06	1.75132e+07	7.10772e+06	4.08739e+06	3.48132e+06	6.50749e+06	5.23962e+06	2.02494e+06	2.07501e+06	2.1934e+06	1.48791e+06	4.52339e+06	2.85518e+06	8.36106e+06	F1NYK1	1066	1046	801	1062	1013	943
F1NRJ7	Uncharacterized protein OS=Gallus gallus GN=LOC100858990 PE=4 SV=2 - [F1NRJ7_CHICK]	38.87	1	8	8	148	protein binding			Pf11938	100858990	F1NRJ7	5.71256e+06	1.14073e+07	4.58468e+06	8.08929e+06	3.20241e+06	2.90355e+06	1.75132e+07	6.99685e+06	2.81505e+06	7.35962e+06	8.70477e+06	3.9371e+06	7.12237e+06	2.91175e+06	1.57557e+07	1.31611e+07	1.31725e+07	1.68439e+07	5.48163e+06	1.28748e+07	7.97379e+06	2.67842e+07	6.57151e+06	9.75578e+06	8.0676e+06	5.58995e+06	4.14305e+06	1.1433e+07	5.00164e+06	8.31444e+06	F1NRJ7	783	681	547	729	895	822
E1C444	Uncharacterized protein OS=Gallus gallus GN=COPS8 PE=4 SV=2 - [E1C444_CHICK]	75.36	2	7	7	103		nucleus; cytoplasm	metabolic process	Pf10075		E1C444	7.62945e+06	4.51534e+07	4.29017e+06	8.14893e+06	2.94604e+06	5.82282e+06	1.22427e+07	9.10007e+06	0	1.47576e+07	1.81418e+07	7.62272e+06	2.42708e+07	2.00869e+07	1.07989e+08	8.38374e+06	9.42216e+06	1.81819e+07	6.23767e+06	7.18266e+06	3.65551e+06	1.22237e+07	4.01699e+06	3.96125e+06	4.93136e+06	2.74178e+06	4.20203e+06	7.73623e+06	3.1084e+06	8.31291e+06	E1C444	679	302	584	727	929	575
R4GFH1	Uncharacterized protein OS=Gallus gallus GN=SDPR PE=4 SV=1 - [R4GFH1_CHICK]	23.72	1	9	9	107	protein binding				424047	R4GFH1	1.19095e+07	1.48618e+07	4.42848e+06	9.79741e+06	1.31979e+07	1.13189e+07	7.32293e+07	3.2919e+07	2.00403e+07	2.76892e+07	5.02367e+07	1.56416e+07	7.21895e+07	3.51868e+07	9.66656e+07	3.50996e+07	5.03628e+07	1.12927e+08	3.77782e+06	5.18378e+06	7.67065e+06	2.5863e+07	1.56863e+07	1.60805e+07	8.00597e+06	1.15981e+07	1.22251e+07	1.05442e+07	4.8118e+06	8.30904e+06	R4GFH1	518	584	572	650	403	383
F1NY52	Uncharacterized protein (Fragment) OS=Gallus gallus PE=4 SV=2 - [F1NY52_CHICK]	27.61	1	38	38	411	protein binding; metal ion binding					F1NY52	5.91487e+06	6.66369e+06	4.02433e+06	5.48544e+06	2.61796e+06	1.63838e+06	1.97975e+07	6.31136e+06	5.57021e+06	5.84821e+06	6.33982e+06	3.5954e+06	5.92513e+06	9.50057e+06	1.63611e+07	1.04588e+07	1.34604e+07	2.59474e+07	3.25502e+06	4.9359e+06	3.61253e+06	1.26947e+07	9.01381e+06	5.26116e+06	3.19419e+06	4.50589e+06	3.23496e+06	1.27761e+07	4.3017e+06	8.29827e+06	F1NY52	774	885	601	864	983	1018
P11501	Heat shock protein HSP 90-alpha OS=Gallus gallus GN=HSP90AA1 PE=3 SV=3 - [HS90A_CHICK]	60.03	1	31	43	1076	nucleotide binding; protein binding; enzyme regulator activity	extracellular; cytoplasm	metabolic process; response to stimulus; regulation of biological process	Pf00183; Pf02518	423463	P11501	4.61431e+07	6.1542e+07	7.97578e+06	9.12108e+07	4.43432e+07	2.01366e+07	2.7236e+08	6.1237e+07	6.95176e+07	1.39052e+08	148505316	2.02695e+07	9.83905e+07	1.05491e+08	2.92585e+08	1.28853e+08	1.31926e+08	1.89363e+08	5.9819e+06	1.48444e+07	1.8886e+07	4.39293e+07	9.66465e+07	2.656e+07	7.24631e+07	6.13748e+07	3.55498e+07	3.9815e+07	7.32928e+06	8.29459e+06	P11501	198	235	389	131	164	245
Q5ZJ54	T-complex protein 1 subunit zeta OS=Gallus gallus GN=CCT6 PE=1 SV=3 - [TCPZ_CHICK]	67.74	3	26	26	376	nucleotide binding; protein binding	cytoplasm	metabolic process	Pf00118	417541	Q5ZJ54	9.0334e+06	2.66935e+07	3.90516e+06	1.51497e+07	1.5459e+07	6.03201e+06	6.88738e+07	5.54734e+06	1.81454e+07	1.79981e+07	2.38734e+07	2.43142e+06	2.36235e+07	1.46239e+07	7.34165e+07	2.96907e+07	2.75542e+07	4.12972e+07	4.56311e+06	6.62644e+06	1.11989e+07	4.47887e+06	1.39875e+07	3.32389e+07	6.93345e+06	6.65454e+06	6.63033e+06	1.85318e+07	4.3597e+06	8.2488e+06	Q5ZJ54	608	411	613	503	366	560
A3R0S3	Growth factor receptor-bound protein 2 OS=Gallus gallus GN=GRB2 PE=2 SV=1 - [A3R0S3_CHICK]	67.28	2	13	13	222	protein binding	nucleus; cytoplasm; endosome; Golgi; membrane	cell communication; regulation of biological process; response to stimulus; cell differentiation; cell organization and biogenesis; metabolic process; transport	Pf00017; Pf00018; Pf07653; Pf08239	386572	A3R0S3	5.29148e+06	8.40099e+06	5.31544e+06	7.27542e+06	5.61526e+06	2.57017e+06	3.18587e+07	9.95465e+06	8.98565e+06	8.8085e+06	8.6128e+06	4.30182e+06	1.26486e+07	8.64438e+06	3.16386e+07	1.62285e+07	1.93397e+07	2.93941e+07	7.01733e+06	1.07483e+07	9.18533e+06	1.00513e+07	6.4438e+06	5.25153e+06	5.67987e+06	6.91206e+06	5.82143e+06	1.54562e+07	6.29373e+06	8.21424e+06	A3R0S3	813	797	497	768	691	874
F1NU79	Uncharacterized protein (Fragment) OS=Gallus gallus GN=PSMC5 PE=4 SV=1 - [F1NU79_CHICK]	63.83	2	23	25	328	nucleotide binding; catalytic activity; protein binding	proteasome; nucleus; cytoplasm	metabolic process; response to stimulus; regulation of biological process	Pf00004; Pf01057; Pf01078; Pf05496; Pf06068; Pf06414; Pf07724; Pf07726; Pf07728		F1NU79	9.78783e+06	1.39158e+07	7.82583e+06	7.28767e+06	7.34611e+06	2.38772e+06	4.04538e+07	3.18255e+07	7.19271e+06	2.33027e+07	2.12177e+07	3.07259e+06	2.18157e+07	1.83858e+07	8.44637e+07	1.27706e+07	1.52119e+07	2.79219e+07	5.39846e+06	7.13867e+06	5.48575e+06	4.91142e+06	6.81224e+06	4.50612e+06	4.3594e+06	4.3205e+06	3.40723e+06	1.23873e+07	4.5096e+06	8.10299e+06	F1NU79	584	607	395	767	597	896
E1BUP6	Uncharacterized protein (Fragment) OS=Gallus gallus GN=PDIA5 PE=4 SV=2 - [E1BUP6_CHICK]	46.24	1	17	17	154	catalytic activity	cytoplasm; endoplasmic reticulum	metabolic process; response to stimulus; cellular homeostasis; regulation of biological process			E1BUP6	4.00403e+06	9.66166e+06	3.37682e+06	2.39621e+06	3.67066e+06	2.74882e+06	1.4216e+07	6.31673e+06	6.46147e+06	6.74993e+06	5.76811e+06	2.50856e+06	1.22584e+07	1.17482e+07	2.64872e+07	9.283e+06	1.24849e+07	1.2958e+07	2.47443e+06	5.51573e+06	3.15982e+06	6.57588e+06	6.24638e+06	4.5292e+06	4.73389e+06	4.317e+06	3.8691e+06	6.98021e+06	2.97007e+06	8.07485e+06	E1BUP6	919	741	669	1175	846	844
E1BXG9	Uncharacterized protein OS=Gallus gallus GN=PPID PE=4 SV=2 - [E1BXG9_CHICK]	60.27	1	17	17	233	catalytic activity; protein binding	nucleus; organelle lumen; cytoplasm; cytoskeleton	metabolic process; regulation of biological process; cell organization and biogenesis; cell death; transport; response to stimulus	Pf00160; Pf00515	428725	E1BXG9	3.13683e+06	7.97396e+06	2.05718e+06	7.76357e+06	5.42232e+06	2.318e+06	2.92601e+07	6.1621e+06	7.46597e+06	1.18816e+07	1.15143e+07	1.594e+06	1.31267e+07	1.60438e+07	2.97051e+07	5.92826e+06	1.03998e+07	1.22159e+07	5.60461e+06	8.23605e+06	7.99942e+06	5.80174e+06	5.35504e+06	3.53778e+06	3.12203e+06	2.93485e+06	3.81629e+06	1.11331e+07	3.45998e+06	8.03006e+06	E1BXG9	1024	827	834	743	702	903
Q5F426	Uncharacterized protein OS=Gallus gallus GN=PDHA1 PE=2 SV=1 - [Q5F426_CHICK]	58.9	1	19	19	217	catalytic activity		metabolic process	Pf00676	418610	Q5F426	1.17016e+07	1.14434e+07	2.55553e+06	1.09705e+07	6.76116e+06	5.39418e+06	5.98562e+07	7.27777e+06	1.01076e+07	1.16363e+07	1.41295e+07	3.42573e+06	3.3733e+07	1.72277e+07	4.1573e+07	2.95494e+07	4.11987e+07	6.55653e+07	7.99801e+06	6.9044e+06	7.8415e+06	5.34719e+06	6.34463e+06	5.81248e+06	8.03936e+06	5.33025e+06	4.8678e+06	1.22153e+07	3.44864e+06	7.98167e+06	Q5F426	530	679	757	611	624	603
H9L035	Uncharacterized protein (Fragment) OS=Gallus gallus GN=RBM14 PE=4 SV=2 - [H9L035_CHICK]	33.39	1	12	12	118	nucleotide binding	nucleus	cell organization and biogenesis; metabolic process; regulation of biological process			H9L035	2.93219e+06	1.83627e+06	1.70777e+06	2.68454e+06	2.92195e+06	1.85239e+06	7.13733e+06	3.63657e+06	2.83145e+06	3.51802e+06	3.81767e+06	1.63542e+06	2.76827e+06	2.21826e+06	6.36979e+06	5.82753e+06	9.34507e+06	1.15957e+07	7.53751e+06	8.09886e+06	6.90762e+06	4.16368e+06	5.69874e+06	1.14485e+06	2.29843e+06	3.45064e+06	5.16831e+06	7.19899e+06	2.19106e+06	7.97647e+06	H9L035	1049	1249	900	1130	931	972
F1NDY9	Uncharacterized protein OS=Gallus gallus GN=PDIA4 PE=3 SV=1 - [F1NDY9_CHICK]	46.25	1	26	26	333	catalytic activity; metal ion binding	cytoplasm; endoplasmic reticulum; organelle lumen; cell surface	metabolic process; response to stimulus; cellular homeostasis; regulation of biological process	Pf00085; Pf01216		F1NDY9	6.31685e+06	1.09222e+07	1.52077e+06	1.04566e+07	5.32969e+06	2.46798e+06	4.49028e+07	1.78534e+07	1.43337e+07	1.31616e+07	1.89378e+07	5.05955e+06	2.16967e+07	2.24466e+07	5.417e+07	2.10574e+07	3.2586e+07	3.38828e+07	3.82539e+06	5.61909e+06	5.38758e+06	8.33306e+06	1.67066e+07	5.56622e+06	9.4553e+06	6.61442e+06	4.82874e+06	1.24109e+07	3.95119e+06	7.95451e+06	F1NDY9	745	699	943	630	707	889
Q8JG30	Sulfotransferase family cytosolic 1B member 1 OS=Gallus gallus GN=SULT1B1 PE=2 SV=1 - [ST1B1_CHICK]	50.34	1	5	10	113	catalytic activity	cytoplasm	metabolic process	Pf00685	395227	Q8JG30	7.18098e+06	1.67115e+06	2.2814e+06	4.56716e+06	2.56814e+06	1.27743e+06	27719619	6.09035e+06	4.06722e+06	6.9033e+06	4.53467e+06	999726	2392492	4.93362e+06	1.09314e+07	2.43283e+07	2.73007e+07	5.65544e+07	3.19792e+06	3.58717e+06	3.18545e+06	1.3096e+07	1.13361e+07	2.57441e+06	215130	4.49443e+06	1.18588e+06	7.28001e+06	3.91434e+06	7.95007e+06	Q8JG30	699	1259	805	924	989	1117
F1NSA8	Uncharacterized protein (Fragment) OS=Gallus gallus GN=RAP1A PE=1 SV=1 - [F1NSA8_CHICK]	55.32	1	3	8	149	nucleotide binding; catalytic activity; protein binding; transporter activity	cytoplasm; membrane	metabolic process; cell communication; regulation of biological process; response to stimulus; transport; cell differentiation; cell organization and biogenesis; development	Pf00071; Pf08477		F1NSA8	2.06852e+07	3.54944e+07	4.6827e+06	2.33888e+07	7.12686e+06	5.7817e+06	1.16818e+08	1.16653e+07	2.17735e+07	1.98825e+07	5.53916e+07	6.94518e+06	4.37405e+07	2.93393e+07	1.45607e+08	2.30289e+07	3.5512e+07	5.59002e+07	4.72792e+06	8.29829e+06	4.19841e+06	1.03302e+07	2.20295e+07	6.95884e+06	8.49074e+06	1.38277e+07	7.72874e+06	1.19235e+07	2.59106e+06	7.94442e+06	F1NSA8	357	341	535	375	606	579
F1NED9	Uncharacterized protein (Fragment) OS=Gallus gallus GN=LOC770787 PE=4 SV=2 - [F1NED9_CHICK]	59.4	1	16	16	253	metal ion binding; protein binding	nucleus; cytoplasm; membrane	regulation of biological process; cell growth; cell organization and biogenesis; transport			F1NED9	3.38712e+06	8.61263e+06	1.82469e+06	10049734	1.07276e+07	6.72199e+06	3.77776e+07	1.71561e+07	1.00672e+07	9.03076e+06	2.28538e+07	2.88642e+06	1.8937e+07	1.85742e+07	1.90438e+07	2.89098e+07	1.81339e+07	2.00667e+07	6.00439e+06	8.7098e+06	7.5587e+06	3.69545e+06	3.6437e+06	2.5673e+06	3.75993e+06	3.14835e+06	2.06986e+06	8.17805e+06	3.29108e+06	7.93124e+06	F1NED9	986	784	868	646	466	518
F1NZ68	Uncharacterized protein OS=Gallus gallus GN=GBAS PE=4 SV=1 - [F1NZ68_CHICK]	60.92	1	12	12	232			metabolic process; regulation of biological process	Pf07978		F1NZ68	9.14751e+06	1.51153e+07	2.66025e+06	4.87496e+06	9.46559e+06	4.83105e+06	9.13485e+07	2.76521e+07	1.17508e+07	2.64093e+07	3.94603e+07	4.08366e+06	1.78544e+07	2.59617e+07	7.26909e+07	1.72923e+07	1.61616e+07	3.28451e+07	7.35507e+06	5.9903e+06	4.36689e+06	1.35204e+07	1.54915e+07	7.46183e+06	9.22592e+06	6.28715e+06	7.39214e+06	8.65907e+06	2.93177e+06	7.90891e+06	F1NZ68	606	573	743	907	511	638
G1K303	Hydroxyacylglutathione hydrolase, mitochondrial OS=Gallus gallus GN=HAGH PE=3 SV=2 - [G1K303_CHICK]	58.06	2	12	12	208	catalytic activity; metal ion binding	cytoplasm; mitochondrion	metabolic process			G1K303	9.53445e+06	2.69776e+07	5.00105e+06	9.10199e+06	3.1958e+06	4.08661e+06	5.54164e+06	8.56585e+06	1.20436e+07	3.02649e+07	5.32287e+06	3.45974e+06	2.1596e+07	2.1321e+07	6.0698e+07	3.15032e+07	3.4039e+07	6.64913e+07	3.87642e+06	9.1012e+06	6.77678e+06	1.84114e+07	1.42452e+07	1.0014e+07	1.17271e+07	7.0211e+06	4.92117e+06	1.88545e+07	4.38139e+06	7.87831e+06	G1K303	595	408	523	673	897	685
F1NQH8	Uncharacterized protein OS=Gallus gallus PE=3 SV=2 - [F1NQH8_CHICK]	25.16	1	9	9	174	catalytic activity	nucleus; cytoplasm; mitochondrion	metabolic process			F1NQH8	9.82263e+06	1.69029e+07	4.83282e+06	9.6112e+06	2.80807e+06	5.56387e+06	3.71638e+07	6.37276e+06	6.4308e+06	7.84956e+06	4.91945e+06	3.37656e+06	16254448	1.79038e+07	4.11029e+07	2.07408e+07	2.10567e+07	3.23428e+07	4.47004e+06	6.18356e+06	3.31036e+06	4.33657e+06	8.46961e+06	3.14535e+06	5.49578e+06	4.79551e+06	2.76512e+06	1.29575e+07	3.73379e+06	7.82823e+06	F1NQH8	581	536	526	657	948	593
R4GLK3	Uncharacterized protein OS=Gallus gallus GN=LOC100857577 PE=4 SV=1 - [R4GLK3_CHICK]	40	2	11	11	132		proteasome	metabolic process			R4GLK3	4.11743e+06	5.70302e+06	1.17164e+06	4.96417e+06	2.21544e+06	1.34285e+06	2.08171e+07	7.20963e+06	5.75663e+06	5.54971e+06	6.92508e+06	1.87502e+06	7.43897e+06	6.8777e+06	28263630	1.00853e+07	1.38804e+07	1.61196e+07	1.49204e+07	1.03699e+07	9.74281e+06	5.6918e+06	5.92551e+06	5.01271e+06	6.17081e+06	3.30104e+06	4.41074e+06	1.34981e+07	4.20678e+06	7.8162e+06	R4GLK3	907	953	1017	899	1042	1097
Q5ZI99	Uncharacterized protein OS=Gallus gallus GN=ARPC1B PE=2 SV=1 - [Q5ZI99_CHICK]	56.64	1	12	13	188	protein binding	cytoskeleton	cell organization and biogenesis; regulation of biological process	Pf00400	416490	Q5ZI99	1.02769e+07	1.88414e+07	6.67987e+06	2.37324e+07	1.08397e+07	8.84096e+06	7.23606e+07	2.05931e+07	2.0606e+07	2.77533e+07	4.04154e+07	6.38843e+06	3.96935e+07	2.49903e+07	5.66611e+07	6.42106e+06	1.12041e+07	1.02878e+07	6.4184e+06	2.26119e+06	1.95509e+06	1.15632e+07	1.3301e+07	4.92867e+06	9.30194e+06	2.03215e+07	5.71046e+06	9.26812e+06	3.0666e+06	7.81389e+06	Q5ZI99	571	506	431	367	462	435
[truncated: 767 more rows]
[truncated: 147 more columns]
