# Supplementary material for: Transient and Prolonged Response of Chicken Cecum Mucosa to Colonization with Different Gut Microbiota
Source: PLoS One. 2016 Sep 29;11(9):e0163932. doi: 10.1371/journal.pone.0163932 (PMC5042506; doi:10.1371/journal.pone.0163932)
Supplement: S4 Table — (XLSX) [file pone.0163932.s004.xlsx]

## Sheet: MassSpec ANOVA
S4 Table. ANOVA and Tukey post test analysis of mass spectrometry proteomic results. The table is limited to the proteins which expression was found significantly different among the groups . NS - non significant; * 0.01 ≤ p < 0.05; ** 0.001 ≤ p < 0.01; *** p < 0.001.
RECIPIENTS			Tukey post test
Accession	Description	ANOVA	R1 vs. D1	R3 vs. D1	R16 vs. D1	R28 vs. D1	R42 vs. D1	R3 vs. R1	R16 vs. R1	R28 vs. R1	R42 vs. R1	R16 vs. R3	R28 vs. R3	R42 vs. R3	R28 vs. R16	R42 vs. R16	R42 vs. R28
Q6IEC5	Putative ISG12(2) protein OS=Gallus gallus GN=ISG12(2) PE=4 SV=1 - [Q6IEC5_CHICK]	***	***	***	***	***	***	**	**	**	**	NS	NS	NS	NS	NS	NS
F1N9B0	Uncharacterized protein OS=Gallus gallus GN=LOC769668 PE=3 SV=2 - [F1N9B0_CHICK]	***	NS	***	*	*	**	***	NS	NS	*	**	***	*	NS	NS	NS
F1NEF7	Uncharacterized protein OS=Gallus gallus GN=LECT2 PE=4 SV=2 - [F1NEF7_CHICK]	***	NS	***	***	***	***	**	**	**	***	NS	NS	NS	NS	NS	NS
R4GHX2	Peptidyl-prolyl cis-trans isomerase (Fragment) OS=Gallus gallus GN=PPIA PE=3 SV=1 - [R4GHX2_CHICK]	**	NS	**	*	**	*	NS	NS	NS	NS	NS	NS	NS	NS	NS	NS
P10587	Myosin-11 OS=Gallus gallus GN=MYH11 PE=1 SV=4 - [MYH11_CHICK]	***	NS	***	NS	NS	***	***	NS	NS	***	***	***	NS	NS	***	***
F1NCD4	Myosin-9 OS=Gallus gallus GN=MYH9 PE=2 SV=2 - [F1NCD4_CHICK]	***	NS	***	NS	NS	***	***	NS	NS	***	***	***	NS	NS	***	***
P04354	Calbindin OS=Gallus gallus GN=CALB1 PE=1 SV=3 - [CALB1_CHICK]	**	NS	**	NS	NS	NS	**	NS	NS	NS	**	NS	*	NS	NS	NS
Q2IAL7	Cathelicidin-2 OS=Gallus gallus GN=CATHL2 PE=2 SV=1 - [CTHL2_CHICK]	***	NS	**	NS	NS	***	***	**	**	***	NS	NS	NS	NS	**	*
P07341	Fructose-bisphosphate aldolase B OS=Gallus gallus GN=ALDOB PE=3 SV=3 - [ALDOB_CHICK]	***	NS	***	***	***	***	***	***	***	***	NS	NS	NS	NS	NS	NS
F1NP19	Uncharacterized protein (Fragment) OS=Gallus gallus GN=PRSS2 PE=3 SV=2 - [F1NP19_CHICK]	***	NS	**	NS	*	NS	**	NS	*	NS	NS	NS	*	NS	NS	NS
R4GFL5	Uncharacterized protein OS=Gallus gallus GN=LOC100857916 PE=4 SV=1 - [R4GFL5_CHICK]	***	NS	**	***	***	**	**	**	**	**	NS	NS	NS	NS	NS	NS
R4GMB8	Uncharacterized protein OS=Gallus gallus GN=LOC100857922 PE=4 SV=1 - [R4GMB8_CHICK]	***	NS	**	***	**	**	*	**	**	*	NS	NS	NS	NS	NS	NS
Q2IAL6	Cathelicidin-3 OS=Gallus gallus GN=CATHL3 PE=1 SV=1 - [CTHL3_CHICK]	***	NS	***	**	*	***	***	***	**	***	NS	NS	**	NS	***	***
Q6QLQ5	Cathelicidin-1 OS=Gallus gallus GN=CATHL1 PE=1 SV=1 - [CTHL1_CHICK]	***	NS	***	***	**	***	***	***	**	***	NS	NS	**	NS	***	***
F1P1D2	Uncharacterized protein OS=Gallus gallus GN=CDD PE=4 SV=2 - [F1P1D2_CHICK]	***	NS	***	***	***	***	*	**	**	*	NS	NS	NS	NS	NS	NS
E1C2F4	Uncharacterized protein OS=Gallus gallus GN=LOC422305 PE=4 SV=1 - [E1C2F4_CHICK]	***	***	***	***	***	***	***	***	***	***	NS	NS	NS	NS	NS	NS
P21611	Beta-2-microglobulin OS=Gallus gallus GN=B2M PE=1 SV=3 - [B2MG_CHICK]	**	NS	*	*	*	**	NS	NS	NS	NS	NS	NS	NS	NS	NS	NS
F1P1L8	Uncharacterized protein OS=Gallus gallus GN=SERPINB6 PE=3 SV=1 - [F1P1L8_CHICK]	*	NS	NS	NS	NS	NS	NS	NS	NS	NS	NS	NS	*	NS	NS	*
E1BYG4	Uncharacterized protein OS=Gallus gallus GN=CBS PE=4 SV=2 - [E1BYG4_CHICK]	***	NS	***	**	*	**	***	**	*	**	*	**	*	NS	NS	NS
Q789A6	Nonmuscle myosin heavy chain OS=Gallus gallus GN=MYH10 PE=2 SV=1 - [Q789A6_CHICK]	***	NS	***	NS	NS	***	***	NS	NS	***	***	***	NS	NS	***	***
P23991	Alcohol dehydrogenase 1 OS=Gallus gallus GN=ADH1 PE=1 SV=2 - [ADH1_CHICK]	***	NS	***	*	**	***	***	*	**	***	NS	NS	NS	NS	*	NS
F1NFS8	Uncharacterized protein (Fragment) OS=Gallus gallus GN=LOC100857820 PE=3 SV=2 - [F1NFS8_CHICK]	***	NS	***	*	**	*	***	NS	*	NS	***	***	***	NS	NS	NS
E1BRE9	Decorin OS=Gallus gallus GN=DCN PE=4 SV=2 - [E1BRE9_CHICK]	***	***	NS	NS	NS	NS	**	**	***	***	NS	NS	NS	NS	NS	NS
P31395	Stathmin OS=Gallus gallus GN=STMN1 PE=1 SV=1 - [STMN1_CHICK]	**	NS	*	NS	NS	NS	*	NS	NS	NS	NS	NS	NS	NS	NS	NS
P18944	Cytochrome c oxidase subunit 2 OS=Gallus gallus GN=MT-CO2 PE=3 SV=1 - [COX2_CHICK]	***	NS	***	NS	NS	***	***	NS	NS	***	***	***	NS	NS	***	***
H9L0A2	Uncharacterized protein (Fragment) OS=Gallus gallus GN=OASL PE=4 SV=2 - [H9L0A2_CHICK]	***	NS	NS	**	***	**	NS	NS	**	NS	**	***	*	NS	NS	NS
P28318	Protein MRP-126 OS=Gallus gallus PE=2 SV=1 - [M126_CHICK]	***	NS	**	**	*	***	*	**	NS	***	NS	NS	*	NS	NS	**
F1N8J7	Uncharacterized protein OS=Gallus gallus GN=CRIP2 PE=4 SV=2 - [F1N8J7_CHICK]	***	*	***	***	***	**	NS	*	*	NS	NS	NS	NS	NS	NS	NS
F1NJC7	Retinal dehydrogenase 1 OS=Gallus gallus GN=ALDH1A1 PE=3 SV=2 - [F1NJC7_CHICK]	***	NS	***	*	*	**	***	*	*	**	NS	NS	NS	NS	NS	NS
F1N854	Uncharacterized protein OS=Gallus gallus PE=4 SV=2 - [F1N854_CHICK]	***	NS	***	NS	NS	***	***	*	*	***	***	***	NS	NS	**	**
P10184	Ovoinhibitor OS=Gallus gallus GN=OIH PE=1 SV=2 - [IOV7_CHICK]	***	*	***	***	***	***	NS	NS	NS	NS	NS	NS	NS	NS	NS	NS
P00698	Lysozyme C OS=Gallus gallus GN=LYZ PE=1 SV=1 - [LYSC_CHICK]	***	NS	NS	NS	NS	**	NS	NS	NS	**	NS	NS	NS	NS	NS	**
P19966	Transgelin OS=Gallus gallus GN=TAGLN PE=1 SV=3 - [TAGL_CHICK]	**	NS	**	NS	NS	**	NS	NS	NS	NS	*	NS	NS	NS	NS	NS
E1C2S1	Talin-1 OS=Gallus gallus GN=TLN1 PE=4 SV=2 - [E1C2S1_CHICK]	***	NS	**	NS	NS	**	***	NS	NS	**	*	**	NS	NS	*	**
P30374	Ribonuclease homolog OS=Gallus gallus PE=2 SV=1 - [RSFR_CHICK]	***	NS	***	*	*	***	***	*	*	***	NS	NS	NS	NS	NS	NS
F1P5H6	Uncharacterized protein OS=Gallus gallus GN=LYG2 PE=4 SV=1 - [F1P5H6_CHICK]	***	NS	**	NS	*	***	**	NS	*	***	NS	NS	NS	NS	**	*
H9L0X6	Uncharacterized protein OS=Gallus gallus GN=OASL PE=4 SV=2 - [H9L0X6_CHICK]	***	NS	NS	***	***	*	NS	***	***	*	**	***	NS	NS	NS	*
F1NYM4	Uncharacterized protein (Fragment) OS=Gallus gallus GN=LOC426599 PE=4 SV=2 - [F1NYM4_CHICK]	***	NS	***	NS	NS	***	***	*	NS	***	***	***	NS	NS	**	**
E1BTT4	Uncharacterized protein OS=Gallus gallus GN=HADHB PE=3 SV=1 - [E1BTT4_CHICK]	**	NS	NS	*	*	NS	NS	NS	NS	NS	NS	NS	NS	NS	NS	NS
P02701	Avidin OS=Gallus gallus GN=AVD PE=1 SV=3 - [AVID_CHICK]	***	NS	NS	*	NS	*	NS	**	*	**	NS	NS	*	NS	NS	NS
F1P5H7	Uncharacterized protein (Fragment) OS=Gallus gallus GN=LYG2 PE=4 SV=1 - [F1P5H7_CHICK]	**	NS	NS	NS	NS	**	NS	NS	NS	**	NS	NS	NS	NS	*	*
F1N8D4	Uncharacterized protein OS=Gallus gallus GN=FLNB PE=4 SV=2 - [F1N8D4_CHICK]	***	NS	**	NS	NS	***	**	NS	NS	**	**	**	NS	NS	**	***
F1NT57	Uncharacterized protein (Fragment) OS=Gallus gallus GN=AKR1B10 PE=4 SV=1 - [F1NT57_CHICK]	***	NS	**	**	**	**	**	*	**	*	NS	NS	NS	NS	NS	NS
E1BSJ2	40S ribosomal protein S21 OS=Gallus gallus GN=RPS21 PE=3 SV=2 - [E1BSJ2_CHICK]	***	NS	**	NS	NS	*	***	*	**	**	NS	NS	NS	NS	NS	NS
E1BVX5	Uncharacterized protein OS=Gallus gallus GN=LOC100859609 PE=4 SV=2 - [E1BVX5_CHICK]	***	*	**	*	**	**	NS	NS	NS	NS	NS	NS	NS	NS	NS	NS
F1NCI6	60S ribosomal protein L7 (Fragment) OS=Gallus gallus GN=RPL7 PE=3 SV=1 - [F1NCI6_CHICK]	***	NS	*	NS	NS	***	NS	NS	NS	**	NS	*	*	NS	***	***
E1BT93	Uncharacterized protein (Fragment) OS=Gallus gallus GN=ALDH2 PE=3 SV=2 - [E1BT93_CHICK]	***	NS	***	NS	*	**	***	*	*	**	NS	NS	NS	NS	NS	NS
E1BYU8	Uncharacterized protein OS=Gallus gallus GN=NUP98 PE=4 SV=2 - [E1BYU8_CHICK]	**	NS	*	NS	NS	*	*	NS	NS	*	NS	NS	NS	NS	*	NS
F1NMN2	Uncharacterized protein OS=Gallus gallus GN=Gga.5085 PE=4 SV=2 - [F1NMN2_CHICK]	***	NS	***	***	***	***	*	*	*	NS	NS	NS	NS	NS	NS	NS
R4GKX1	Uncharacterized protein OS=Gallus gallus GN=LOC772271 PE=4 SV=1 - [R4GKX1_CHICK]	**	NS	**	*	**	*	*	NS	*	*	NS	NS	NS	NS	NS	NS
F1P457	Uncharacterized protein OS=Gallus gallus GN=CTRC PE=3 SV=2 - [F1P457_CHICK]	***	NS	***	**	**	***	**	NS	*	**	NS	NS	NS	NS	NS	NS
R9PXM5	Uncharacterized protein OS=Gallus gallus GN=Gga.57 PE=4 SV=1 - [R9PXM5_CHICK]	***	***	NS	NS	NS	NS	***	***	***	***	NS	NS	NS	NS	NS	NS
E1C1I6	Uncharacterized protein OS=Gallus gallus GN=LOC425137 PE=2 SV=2 - [E1C1I6_CHICK]	**	NS	*	*	**	*	*	NS	*	NS	NS	NS	NS	NS	NS	NS
E1C4V1	ATP synthase-coupling factor 6, mitochondrial OS=Gallus gallus GN=ATP5J PE=3 SV=2 - [E1C4V1_CHICK]	*	NS	*	NS	NS	NS	NS	NS	NS	NS	NS	NS	NS	NS	NS	NS
Q90W83	Aldo-keto reductase OS=Gallus gallus GN=akr PE=2 SV=1 - [Q90W83_CHICK]	**	NS	NS	**	**	NS	NS	*	*	NS	NS	NS	NS	NS	NS	NS
R4GG24	Uncharacterized protein OS=Gallus gallus GN=LOC425137 PE=4 SV=1 - [R4GG24_CHICK]	**	NS	**	*	*	*	*	NS	*	*	NS	NS	NS	NS	NS	NS
E1BQL7	Uncharacterized protein OS=Gallus gallus GN=CELA2A PE=3 SV=1 - [E1BQL7_CHICK]	**	NS	**	NS	*	NS	**	NS	*	NS	NS	NS	NS	NS	NS	NS
F1NSY1	Sodium/potassium-transporting ATPase subunit alpha-1 (Fragment) OS=Gallus gallus GN=ATP1A1 PE=2 SV=2 - [F1NSY1_CHICK]	***	NS	**	NS	NS	*	***	NS	NS	**	***	***	NS	NS	**	**
F1P2F0	Collagen alpha-3(VI) chain OS=Gallus gallus GN=COL6A3 PE=4 SV=1 - [F1P2F0_CHICK]	***	NS	***	NS	NS	***	***	NS	NS	***	***	***	NS	NS	***	***
F1NFS0	Elongation factor 2 (Fragment) OS=Gallus gallus GN=EEF2 PE=4 SV=2 - [F1NFS0_CHICK]	***	NS	**	NS	NS	NS	*	NS	NS	NS	**	**	NS	NS	*	**
P15989	Collagen alpha-3(VI) chain OS=Gallus gallus GN=COL6A3 PE=2 SV=2 - [CO6A3_CHICK]	***	NS	***	NS	NS	***	***	NS	NS	***	***	***	NS	NS	***	***
Q5ZMI0	Uncharacterized protein OS=Gallus gallus GN=SRSF7 PE=2 SV=1 - [Q5ZMI0_CHICK]	**	NS	**	*	**	**	NS	NS	NS	NS	NS	NS	NS	NS	NS	NS
R4GKA6	Collagen alpha-2(VI) chain OS=Gallus gallus GN=COL6A2 PE=4 SV=1 - [R4GKA6_CHICK]	***	NS	**	NS	NS	NS	**	NS	NS	*	**	**	NS	NS	NS	*
F1P304	Uncharacterized protein (Fragment) OS=Gallus gallus GN=ATP5O PE=3 SV=2 - [F1P304_CHICK]	*	NS	NS	NS	*	NS	NS	NS	NS	NS	NS	NS	NS	NS	NS	NS
R9PXN7	Hematopoietic prostaglandin D synthase OS=Gallus gallus GN=HPGDS PE=3 SV=1 - [R9PXN7_CHICK]	**	NS	**	NS	NS	NS	**	NS	NS	NS	*	*	NS	NS	NS	NS
F1NMB2	Uncharacterized protein OS=Gallus gallus GN=Gga.37201 PE=4 SV=2 - [F1NMB2_CHICK]	***	NS	NS	**	*	NS	NS	**	*	NS	*	NS	NS	NS	NS	NS
P27003	Protein S100-A10 OS=Gallus gallus GN=S100A10 PE=3 SV=2 - [S10AA_CHICK]	*	*	NS	NS	NS	NS	NS	*	*	**	NS	NS	NS	NS	NS	NS
P84247	Histone H3.3 OS=Gallus gallus GN=H3-IX PE=1 SV=2 - [H33_CHICK]	**	**	NS	NS	NS	NS	**	**	**	**	NS	NS	NS	NS	NS	NS
F1NVG9	Annexin OS=Gallus gallus GN=ANXA6 PE=3 SV=2 - [F1NVG9_CHICK]	***	NS	**	NS	NS	*	***	NS	NS	**	**	***	NS	NS	*	**
F1NCS2	Uncharacterized protein OS=Gallus gallus GN=EWSR1 PE=4 SV=2 - [F1NCS2_CHICK]	***	NS	**	***	**	**	*	**	*	*	NS	NS	NS	NS	NS	NS
P84229	Histone H3.2 OS=Gallus gallus GN=H3-I PE=1 SV=2 - [H32_CHICK]	*	NS	NS	NS	NS	NS	*	*	*	*	NS	NS	NS	NS	NS	NS
F1NGS7	Uncharacterized protein (Fragment) OS=Gallus gallus GN=ARF4 PE=3 SV=2 - [F1NGS7_CHICK]	***	***	***	NS	NS	***	NS	***	***	NS	***	***	NS	NS	**	***
F1NJF3	Uncharacterized protein (Fragment) OS=Gallus gallus GN=LASP1 PE=4 SV=2 - [F1NJF3_CHICK]	**	NS	**	**	*	*	NS	NS	NS	NS	NS	NS	NS	NS	NS	NS
E1BUA6	Uncharacterized protein OS=Gallus gallus GN=Gga.39526 PE=4 SV=2 - [E1BUA6_CHICK]	*	NS	NS	NS	NS	NS	NS	NS	NS	*	NS	NS	NS	NS	NS	NS
F1NZ24	Uncharacterized protein OS=Gallus gallus GN=SLC25A3 PE=3 SV=2 - [F1NZ24_CHICK]	***	NS	NS	NS	NS	NS	NS	NS	NS	NS	**	***	NS	NS	**	***
Q5F3T9	UDP-glucose 6-dehydrogenase OS=Gallus gallus GN=UGDH PE=2 SV=1 - [UGDH_CHICK]	***	NS	**	*	NS	*	**	*	*	*	NS	NS	NS	NS	NS	NS
F1NN08	Uncharacterized protein OS=Gallus gallus GN=ARF1 PE=2 SV=2 - [F1NN08_CHICK]	***	NS	***	NS	NS	**	NS	*	**	NS	***	***	NS	NS	***	***
E1BXR1	Uncharacterized protein (Fragment) OS=Gallus gallus GN=VBP1 PE=4 SV=2 - [E1BXR1_CHICK]	*	NS	NS	NS	NS	*	NS	NS	NS	NS	NS	NS	NS	NS	NS	NS
F1NW23	Clathrin heavy chain (Fragment) OS=Gallus gallus GN=CLTC PE=3 SV=1 - [F1NW23_CHICK]	***	NS	**	NS	NS	**	**	NS	NS	**	***	***	NS	NS	***	***
P01875	Ig mu chain C region OS=Gallus gallus PE=2 SV=2 - [IGHM_CHICK]	***	NS	***	NS	**	**	***	NS	**	**	**	NS	NS	NS	NS	NS
E1BVD1	Uncharacterized protein OS=Gallus gallus GN=Gga.7815 PE=4 SV=1 - [E1BVD1_CHICK]	**	NS	NS	NS	*	NS	NS	NS	**	NS	NS	NS	NS	NS	NS	*
F1P0H9	Collagen alpha-2(I) chain OS=Gallus gallus GN=COL1A2 PE=2 SV=1 - [F1P0H9_CHICK]	***	**	**	***	**	*	NS	NS	NS	NS	NS	NS	NS	NS	NS	NS
P21642	Phosphoenolpyruvate carboxykinase [GTP], mitochondrial OS=Gallus gallus GN=PCK2 PE=1 SV=2 - [PCKGM_CHICK]	**	NS	*	NS	NS	NS	**	*	*	*	NS	NS	NS	NS	NS	NS
F1NWG2	Uncharacterized protein (Fragment) OS=Gallus gallus GN=CTSC PE=3 SV=1 - [F1NWG2_CHICK]	*	NS	*	NS	NS	NS	NS	NS	NS	NS	NS	NS	NS	NS	NS	NS
F1NMN7	Uncharacterized protein OS=Gallus gallus PE=3 SV=2 - [F1NMN7_CHICK]	**	NS	*	NS	NS	NS	***	NS	NS	**	NS	NS	NS	NS	NS	NS
F1P284	Uncharacterized protein OS=Gallus gallus GN=LTA4H PE=4 SV=1 - [F1P284_CHICK]	***	NS	NS	NS	*	*	*	NS	*	**	**	***	NS	NS	***	***
P84175	40S ribosomal protein S12 OS=Gallus gallus GN=RPS12 PE=1 SV=2 - [RS12_CHICK]	**	NS	**	NS	NS	*	NS	NS	NS	NS	NS	NS	NS	NS	NS	NS
Q02960	Macrophage migration inhibitory factor OS=Gallus gallus GN=MIF PE=3 SV=3 - [MIF_CHICK]	***	***	***	**	***	***	NS	*	NS	NS	NS	NS	NS	NS	NS	NS
P32429	60S ribosomal protein L7a OS=Gallus gallus GN=RPL7A PE=2 SV=2 - [RL7A_CHICK]	***	***	NS	NS	NS	*	***	***	***	**	NS	NS	**	NS	**	**
E1C115	Uncharacterized protein OS=Gallus gallus GN=EIF4EBP1 PE=4 SV=1 - [E1C115_CHICK]	*	**	NS	NS	NS	NS	NS	NS	NS	NS	NS	NS	NS	NS	NS	NS
Q5ZID0	NmrA-like family domain-containing protein 1 OS=Gallus gallus GN=NMRAL1 PE=2 SV=1 - [NMRL1_CHICK]	*	NS	NS	NS	NS	*	NS	NS	NS	NS	NS	NS	NS	NS	NS	NS
F1NCM5	Uncharacterized protein OS=Gallus gallus GN=PTGR1 PE=4 SV=1 - [F1NCM5_CHICK]	***	NS	NS	*	**	NS	NS	**	**	NS	NS	*	NS	NS	NS	*
F1NYC4	Clathrin heavy chain (Fragment) OS=Gallus gallus GN=CLTCL1 PE=2 SV=1 - [F1NYC4_CHICK]	***	NS	*	NS	NS	**	NS	NS	NS	NS	*	**	NS	NS	**	***
F1NPU2	Uncharacterized protein OS=Gallus gallus GN=CRYL1 PE=2 SV=2 - [F1NPU2_CHICK]	***	NS	***	**	*	***	**	NS	NS	**	NS	NS	NS	NS	NS	NS
P81628	Endoplasmic reticulum resident protein 29 (Fragment) OS=Gallus gallus GN=ERP29 PE=1 SV=2 - [ERP29_CHICK]	***	NS	NS	NS	**	NS	NS	*	***	NS	**	***	NS	NS	*	***
Q90864	Beta-H globin OS=Gallus gallus GN=HBE1 PE=3 SV=1 - [Q90864_CHICK]	*	NS	NS	NS	NS	NS	NS	NS	NS	**	NS	NS	NS	NS	NS	*
F1P494	Uncharacterized protein (Fragment) OS=Gallus gallus GN=TGFBI PE=4 SV=2 - [F1P494_CHICK]	**	NS	NS	NS	NS	NS	NS	*	*	NS	NS	NS	NS	NS	NS	NS
F1NFE0	Collagen alpha-1(VI) chain OS=Gallus gallus GN=COL6A1 PE=4 SV=2 - [F1NFE0_CHICK]	*	NS	NS	NS	NS	NS	NS	NS	NS	NS	NS	*	NS	NS	NS	NS
F1NN63	Uncharacterized protein OS=Gallus gallus GN=PGM1 PE=2 SV=1 - [F1NN63_CHICK]	***	NS	***	**	**	***	***	**	**	***	NS	NS	NS	NS	NS	NS
Q6ITC7	40S ribosomal protein S13 OS=Gallus gallus GN=RPS13 PE=2 SV=3 - [RS13_CHICK]	**	**	NS	NS	NS	NS	***	*	*	NS	NS	NS	NS	NS	NS	NS
E1BW20	Uncharacterized protein OS=Gallus gallus GN=CPB1 PE=3 SV=1 - [E1BW20_CHICK]	*	NS	NS	NS	*	NS	NS	NS	NS	NS	NS	NS	NS	NS	NS	NS
Q5ZMK3	Uncharacterized protein OS=Gallus gallus GN=SCCPDH PE=2 SV=1 - [Q5ZMK3_CHICK]	**	NS	NS	NS	NS	*	NS	NS	NS	*	NS	NS	NS	NS	NS	NS
E1C8M8	Uncharacterized protein OS=Gallus gallus GN=ABAT PE=3 SV=2 - [E1C8M8_CHICK]	***	NS	***	**	***	**	***	**	***	***	NS	NS	NS	NS	NS	NS
P00368	Glutamate dehydrogenase 1, mitochondrial OS=Gallus gallus GN=GLUD1 PE=1 SV=1 - [DHE3_CHICK]	**	NS	**	*	NS	NS	**	*	NS	NS	NS	NS	NS	NS	NS	NS
E1C297	Uncharacterized protein OS=Gallus gallus GN=MGST3 PE=4 SV=2 - [E1C297_CHICK]	***	NS	**	NS	NS	**	NS	NS	NS	NS	**	**	NS	NS	**	**
Q90734	Alpha-actinin-4 OS=Gallus gallus GN=ACTN4 PE=1 SV=1 - [ACTN4_CHICK]	***	NS	**	NS	NS	*	***	NS	NS	***	***	***	NS	NS	**	**
F1NB02	40S ribosomal protein S8 OS=Gallus gallus GN=RPS8 PE=3 SV=2 - [F1NB02_CHICK]	*	NS	NS	NS	NS	NS	NS	NS	NS	NS	NS	NS	NS	NS	NS	*
E1C7S2	Uncharacterized protein OS=Gallus gallus GN=LOC100858057 PE=4 SV=2 - [E1C7S2_CHICK]	***	**	***	***	***	***	***	***	***	**	NS	NS	*	NS	*	NS
F1NZY1	Uncharacterized protein (Fragment) OS=Gallus gallus GN=Gga.56299 PE=4 SV=2 - [F1NZY1_CHICK]	***	NS	NS	**	NS	NS	NS	***	*	NS	**	NS	NS	**	**	NS
F1NYG4	Uncharacterized protein OS=Gallus gallus GN=APOH PE=4 SV=2 - [F1NYG4_CHICK]	*	NS	*	NS	NS	NS	*	NS	NS	NS	NS	NS	NS	NS	NS	NS
F1NPJ4	Succinate dehydrogenase [ubiquinone] flavoprotein subunit, mitochondrial OS=Gallus gallus GN=SDHA PE=4 SV=2 - [F1NPJ4_CHICK]	***	NS	***	NS	NS	*	***	NS	NS	**	*	**	NS	NS	NS	NS
F1NPU8	High mobility group protein B2 OS=Gallus gallus GN=HMGB2 PE=4 SV=1 - [F1NPU8_CHICK]	*	NS	*	NS	NS	*	NS	NS	NS	NS	NS	NS	NS	NS	NS	NS
F1NM36	Uncharacterized protein OS=Gallus gallus GN=PGM5 PE=4 SV=2 - [F1NM36_CHICK]	**	NS	*	NS	NS	*	**	NS	NS	**	NS	*	NS	NS	NS	*
E1BSP7	Uncharacterized protein OS=Gallus gallus GN=SORBS2 PE=4 SV=2 - [E1BSP7_CHICK]	***	NS	NS	NS	**	*	NS	NS	**	*	NS	**	NS	NS	NS	NS
P79781	Ubiquitin-40S ribosomal protein S27a OS=Gallus gallus GN=RPS27A PE=2 SV=3 - [RS27A_CHICK]	***	NS	**	**	**	**	***	**	**	***	NS	NS	NS	NS	NS	NS
E1C2L5	Uncharacterized protein (Fragment) OS=Gallus gallus GN=THOC4 PE=4 SV=2 - [E1C2L5_CHICK]	**	NS	*	*	*	*	NS	NS	NS	NS	NS	NS	NS	NS	NS	NS
F1NFC0	Nuclease-sensitive element-binding protein 1 (Fragment) OS=Gallus gallus GN=YBX1 PE=2 SV=2 - [F1NFC0_CHICK]	***	***	NS	NS	NS	NS	***	***	***	***	NS	NS	NS	NS	NS	NS
Q8UWG7	60S ribosomal protein L6 OS=Gallus gallus GN=RPL6 PE=2 SV=1 - [Q8UWG7_CHICK]	**	NS	NS	NS	NS	**	NS	NS	NS	*	NS	NS	NS	NS	*	**
F2Z4M7	60S ribosomal protein L37a (Fragment) OS=Gallus gallus GN=RPL37A PE=2 SV=1 - [F2Z4M7_CHICK]	**	**	NS	NS	NS	NS	**	NS	**	NS	NS	NS	NS	NS	NS	NS
R4GLP7	Citrate synthase OS=Gallus gallus GN=LOC100858903 PE=3 SV=1 - [R4GLP7_CHICK]	***	NS	**	NS	NS	NS	NS	NS	NS	NS	**	***	NS	NS	NS	*
F1NIJ6	Glucose-6-phosphate isomerase OS=Gallus gallus GN=GPI PE=2 SV=1 - [F1NIJ6_CHICK]	***	NS	**	NS	NS	**	NS	NS	NS	NS	*	**	NS	NS	NS	**
E1C0T6	Uncharacterized protein OS=Gallus gallus GN=PLEKHC1 PE=4 SV=2 - [E1C0T6_CHICK]	*	NS	NS	NS	NS	NS	NS	NS	NS	NS	NS	NS	NS	NS	NS	*
Q9YHT1	Succinate dehydrogenase [ubiquinone] flavoprotein subunit, mitochondrial OS=Gallus gallus GN=SDHA PE=1 SV=2 - [DHSA_CHICK]	***	NS	***	NS	NS	*	***	NS	NS	*	NS	**	NS	NS	NS	NS
O57579	Aminopeptidase N OS=Gallus gallus GN=ANPEP PE=1 SV=1 - [AMPN_CHICK]	*	NS	NS	NS	NS	NS	NS	NS	NS	NS	**	*	NS	NS	NS	NS
F1N8N7	Integrin beta OS=Gallus gallus GN=ITGB1 PE=2 SV=1 - [F1N8N7_CHICK]	*	NS	NS	NS	NS	NS	*	*	*	*	NS	NS	NS	NS	NS	NS
F1NVP4	Uncharacterized protein OS=Gallus gallus GN=IGFBP7 PE=4 SV=2 - [F1NVP4_CHICK]	**	NS	**	NS	NS	NS	**	*	NS	*	NS	NS	NS	NS	NS	NS
F1P3F9	Glutamate dehydrogenase OS=Gallus gallus GN=GLUD1 PE=3 SV=2 - [F1P3F9_CHICK]	**	NS	**	*	NS	NS	*	NS	NS	NS	NS	NS	NS	NS	NS	NS
F1N9C1	Uncharacterized protein OS=Gallus gallus GN=LOC415661 PE=3 SV=2 - [F1N9C1_CHICK]	**	NS	**	*	NS	*	**	*	NS	*	NS	NS	NS	NS	NS	NS
F1P5V9	Uncharacterized protein (Fragment) OS=Gallus gallus GN=PARVA PE=4 SV=2 - [F1P5V9_CHICK]	***	**	***	*	NS	***	NS	NS	*	NS	**	***	NS	NS	**	***
H9KYW5	Uncharacterized protein OS=Gallus gallus GN=CTSS PE=3 SV=2 - [H9KYW5_CHICK]	**	NS	**	**	NS	**	NS	NS	NS	NS	NS	NS	NS	NS	NS	NS
P26584	High mobility group protein B2 OS=Gallus gallus GN=HMGB2 PE=2 SV=2 - [HMGB2_CHICK]	*	NS	*	NS	NS	NS	*	NS	NS	NS	NS	NS	NS	NS	NS	NS
R4GJC4	Uncharacterized protein OS=Gallus gallus GN=CMPK2 PE=3 SV=1 - [R4GJC4_CHICK]	***	NS	**	***	**	***	NS	*	NS	**	NS	NS	NS	NS	NS	NS
P02457	Collagen alpha-1(I) chain OS=Gallus gallus GN=COL1A1 PE=1 SV=3 - [CO1A1_CHICK]	***	NS	*	**	**	NS	*	**	**	NS	NS	NS	NS	NS	NS	NS
R9PXN5	Alpha-actinin-1 (Fragment) OS=Gallus gallus GN=ACTN1 PE=4 SV=1 - [R9PXN5_CHICK]	***	NS	***	NS	NS	*	***	NS	NS	***	***	***	NS	NS	**	***
E1BV80	Uncharacterized protein OS=Gallus gallus GN=LIMS2 PE=4 SV=1 - [E1BV80_CHICK]	*	NS	*	NS	NS	NS	**	NS	NS	NS	NS	NS	NS	NS	NS	NS
Q7SX63	Heat shock protein 70 OS=Gallus gallus GN=HSP70 PE=2 SV=1 - [Q7SX63_CHICK]	**	*	**	NS	NS	**	NS	NS	NS	NS	NS	NS	NS	NS	NS	NS
H9L0B5	DNA-directed RNA polymerase subunit OS=Gallus gallus GN=POLR2I PE=3 SV=2 - [H9L0B5_CHICK]	*	NS	NS	NS	NS	NS	NS	NS	*	NS	NS	NS	NS	NS	NS	NS
I7LRG5	HN1 OS=Gallus gallus GN=HN1 PE=2 SV=1 - [I7LRG5_CHICK]	**	NS	**	NS	NS	*	**	NS	*	**	NS	NS	NS	NS	NS	NS
H9L213	Uncharacterized protein OS=Gallus gallus GN=RPL17 PE=3 SV=1 - [H9L213_CHICK]	***	**	**	***	***	NS	***	***	***	*	NS	NS	***	NS	***	***
P13127	F-actin-capping protein subunit alpha-1 OS=Gallus gallus GN=CAPZA1 PE=1 SV=1 - [CAZA1_CHICK]	***	***	***	NS	NS	***	NS	*	NS	NS	*	*	NS	NS	*	*
F1NLM5	Uncharacterized protein (Fragment) OS=Gallus gallus GN=SNRPD1 PE=4 SV=1 - [F1NLM5_CHICK]	***	***	NS	NS	NS	NS	***	***	***	***	NS	NS	NS	NS	NS	NS
Q5ZLP5	Uncharacterized protein OS=Gallus gallus GN=SARNP PE=2 SV=1 - [Q5ZLP5_CHICK]	***	NS	**	NS	NS	*	**	*	*	**	NS	NS	NS	NS	NS	NS
E1C7M7	Uncharacterized protein OS=Gallus gallus GN=CTNNA1 PE=4 SV=2 - [E1C7M7_CHICK]	***	NS	***	NS	NS	***	***	NS	NS	***	**	***	NS	NS	*	**
F1NMQ3	Uncharacterized protein OS=Gallus gallus GN=PCNP PE=4 SV=1 - [F1NMQ3_CHICK]	***	NS	***	***	***	***	***	***	***	***	*	*	*	NS	NS	NS
P50460	Cysteine and glycine-rich protein 2 OS=Gallus gallus GN=CSRP2 PE=2 SV=3 - [CSRP2_CHICK]	*	NS	*	NS	NS	NS	*	NS	NS	NS	NS	NS	NS	NS	NS	NS
E1BZF9	Uncharacterized protein OS=Gallus gallus PE=4 SV=2 - [E1BZF9_CHICK]	*	NS	NS	NS	NS	NS	NS	NS	NS	NS	*	NS	NS	NS	NS	NS
F1NY25	Cytoplasmic aconitate hydratase OS=Gallus gallus GN=ACO1 PE=2 SV=1 - [F1NY25_CHICK]	**	NS	**	NS	NS	**	*	NS	NS	NS	NS	NS	NS	NS	NS	NS
P05122	Creatine kinase B-type OS=Gallus gallus GN=CKB PE=1 SV=1 - [KCRB_CHICK]	**	NS	*	NS	NS	NS	**	NS	NS	*	NS	NS	NS	NS	NS	NS
H9KZN0	Uncharacterized protein (Fragment) OS=Gallus gallus PE=4 SV=2 - [H9KZN0_CHICK]	**	NS	NS	NS	NS	*	*	NS	NS	**	NS	NS	NS	NS	NS	NS
E1BS97	Uncharacterized protein OS=Gallus gallus GN=PAK2 PE=4 SV=1 - [E1BS97_CHICK]	*	NS	*	NS	*	NS	NS	NS	NS	NS	NS	NS	NS	NS	NS	NS
E1BV75	Uncharacterized protein OS=Gallus gallus GN=DHRS7 PE=3 SV=1 - [E1BV75_CHICK]	*	NS	*	NS	NS	NS	NS	NS	NS	NS	NS	NS	NS	NS	NS	NS
E1C3P6	Uncharacterized protein OS=Gallus gallus GN=PAK1 PE=4 SV=1 - [E1C3P6_CHICK]	**	NS	*	NS	**	*	NS	NS	NS	NS	NS	NS	NS	NS	NS	NS
R9PXN4	Alpha-actinin-1 (Fragment) OS=Gallus gallus GN=ACTN1 PE=4 SV=1 - [R9PXN4_CHICK]	***	NS	***	NS	NS	*	***	NS	NS	***	***	***	NS	NS	**	***
H9L0H3	Alpha-actinin-4 (Fragment) OS=Gallus gallus GN=ACTN4 PE=4 SV=2 - [H9L0H3_CHICK]	**	NS	NS	NS	NS	NS	*	NS	NS	NS	*	*	NS	NS	NS	NS
Q8UUK1	Preprocarboxypeptidase A OS=Gallus gallus GN=CPA1 PE=2 SV=1 - [Q8UUK1_CHICK]	*	NS	NS	NS	NS	NS	NS	*	NS	NS	NS	NS	NS	NS	NS	NS
F1NZ30	Creatine kinase B-type OS=Gallus gallus GN=CKB PE=3 SV=2 - [F1NZ30_CHICK]	**	NS	*	NS	NS	NS	**	NS	NS	**	NS	NS	NS	NS	NS	NS
Q90ZK7	Peptidyl-prolyl cis-trans isomerase OS=Gallus gallus GN=FKBP25 PE=2 SV=1 - [Q90ZK7_CHICK]	*	NS	NS	NS	NS	NS	NS	NS	NS	NS	NS	NS	NS	NS	NS	NS
F1N828	Uncharacterized protein OS=Gallus gallus GN=LOC100858114 PE=4 SV=2 - [F1N828_CHICK]	*	NS	*	*	*	NS	NS	NS	NS	NS	NS	NS	NS	NS	NS	NS
P42558	GTP-binding nuclear protein Ran OS=Gallus gallus GN=RAN PE=2 SV=1 - [RAN_CHICK]	*	NS	*	NS	NS	*	NS	NS	NS	NS	NS	NS	NS	NS	NS	NS
Q5ZMD1	14-3-3 protein theta OS=Gallus gallus GN=YWHAQ PE=1 SV=1 - [1433T_CHICK]	*	NS	NS	NS	NS	NS	NS	NS	NS	NS	NS	NS	NS	NS	NS	NS
E1BQC2	Uncharacterized protein OS=Gallus gallus GN=LTF PE=4 SV=2 - [E1BQC2_CHICK]	*	NS	**	NS	NS	*	NS	NS	NS	NS	NS	NS	NS	NS	NS	NS
Q5ZME1	Uncharacterized protein OS=Gallus gallus GN=HNRNPA2B1 PE=2 SV=1 - [Q5ZME1_CHICK]	***	NS	*	NS	NS	NS	***	**	*	**	NS	NS	NS	NS	NS	NS
E1BUB6	Glutathione S-transferase theta-1 (Fragment) OS=Gallus gallus GN=GSTT1 PE=3 SV=2 - [E1BUB6_CHICK]	***	NS	**	**	**	*	**	*	**	*	NS	NS	NS	NS	NS	NS
P02789	Ovotransferrin OS=Gallus gallus PE=1 SV=2 - [TRFE_CHICK]	*	NS	**	NS	NS	*	NS	NS	NS	NS	NS	NS	NS	NS	NS	NS
F1NP98	Uncharacterized protein OS=Gallus gallus GN=ILK PE=2 SV=2 - [F1NP98_CHICK]	**	**	NS	NS	NS	NS	**	NS	NS	**	NS	NS	NS	NS	NS	NS
Q5F3Y0	Uncharacterized protein OS=Gallus gallus GN=LSP1 PE=2 SV=1 - [Q5F3Y0_CHICK]	*	NS	*	NS	NS	NS	NS	NS	NS	NS	NS	NS	NS	NS	NS	NS
P17785	Annexin A2 OS=Gallus gallus GN=ANXA2 PE=1 SV=2 - [ANXA2_CHICK]	***	NS	**	**	*	NS	*	**	*	NS	NS	NS	NS	NS	NS	NS
F1NPR8	Uncharacterized protein OS=Gallus gallus GN=PAPSS2 PE=3 SV=2 - [F1NPR8_CHICK]	*	NS	*	NS	NS	NS	*	NS	NS	NS	*	*	*	NS	NS	NS
R4GGJ5	Uncharacterized protein OS=Gallus gallus GN=LOC100857939 PE=4 SV=1 - [R4GGJ5_CHICK]	***	NS	***	NS	***	**	**	NS	**	*	***	NS	NS	***	**	NS
Q5ZMJ6	Uncharacterized protein OS=Gallus gallus GN=SLC25A4 PE=2 SV=1 - [Q5ZMJ6_CHICK]	**	NS	NS	NS	NS	NS	NS	NS	NS	NS	*	**	NS	NS	*	*
O57348	Cellular nucleic acid binding protein OS=Gallus gallus GN=CNBP PE=2 SV=1 - [O57348_CHICK]	***	NS	**	*	**	*	***	**	**	**	NS	NS	NS	NS	NS	NS
F1NMB3	Uncharacterized protein OS=Gallus gallus GN=Gga.29991 PE=3 SV=2 - [F1NMB3_CHICK]	**	NS	*	NS	NS	*	*	NS	NS	*	NS	NS	NS	NS	NS	NS
R9PXQ0	Alpha-actinin-2 OS=Gallus gallus GN=ACTN2 PE=4 SV=1 - [R9PXQ0_CHICK]	**	NS	NS	NS	NS	NS	*	NS	NS	NS	*	*	NS	NS	NS	NS
R4GKE0	Peptidyl-prolyl cis-trans isomerase (Fragment) OS=Gallus gallus GN=FKBP1A PE=4 SV=1 - [R4GKE0_CHICK]	***	***	NS	NS	NS	NS	***	***	***	***	NS	NS	NS	NS	NS	NS
E1C937	Uncharacterized protein OS=Gallus gallus GN=AGR2 PE=4 SV=1 - [E1C937_CHICK]	***	NS	***	*	**	***	***	**	**	***	NS	NS	NS	NS	NS	NS
P02112	Hemoglobin subunit beta OS=Gallus gallus GN=HBB PE=1 SV=2 - [HBB_CHICK]	**	NS	NS	NS	NS	*	NS	NS	NS	**	NS	NS	NS	NS	*	**
F1NJT4	Fibronectin OS=Gallus gallus GN=FN1 PE=4 SV=2 - [F1NJT4_CHICK]	*	NS	NS	NS	NS	NS	NS	NS	NS	NS	*	NS	NS	NS	NS	NS
F1NJ10	Uncharacterized protein (Fragment) OS=Gallus gallus GN=SLC25A6 PE=3 SV=2 - [F1NJ10_CHICK]	**	NS	NS	NS	NS	NS	NS	NS	NS	NS	*	*	NS	NS	*	**
F1NJT3	Fibronectin OS=Gallus gallus GN=FN1 PE=2 SV=1 - [F1NJT3_CHICK]	*	NS	NS	NS	NS	NS	NS	NS	NS	NS	*	NS	NS	NS	NS	NS
F1NEX5	Beta-hexosaminidase OS=Gallus gallus GN=HEXA PE=3 SV=1 - [F1NEX5_CHICK]	*	NS	NS	NS	NS	NS	NS	NS	NS	NS	NS	NS	NS	NS	NS	NS
P02607	Myosin light polypeptide 6 OS=Gallus gallus GN=MYL6 PE=1 SV=3 - [MYL6_CHICK]	**	***	*	NS	NS	*	NS	NS	*	NS	NS	NS	NS	NS	NS	NS
Q5ZII1	Uncharacterized protein OS=Gallus gallus GN=RPL4 PE=2 SV=1 - [Q5ZII1_CHICK]	**	NS	NS	NS	NS	NS	NS	NS	NS	NS	NS	NS	NS	NS	*	**
P61355	60S ribosomal protein L27 OS=Gallus gallus GN=RPL27 PE=2 SV=2 - [RL27_CHICK]	***	*	NS	NS	NS	NS	**	***	***	NS	NS	NS	*	NS	**	**
E1BY44	Uncharacterized protein (Fragment) OS=Gallus gallus GN=TGM2 PE=3 SV=2 - [E1BY44_CHICK]	***	NS	*	NS	NS	NS	**	NS	NS	NS	**	**	NS	NS	NS	*
P02272	Histone H2A.V OS=Gallus gallus GN=H2AFV PE=1 SV=2 - [H2AV_CHICK]	**	NS	*	NS	NS	NS	***	*	*	*	NS	NS	NS	NS	NS	NS
R4GF49	Uncharacterized protein (Fragment) OS=Gallus gallus GN=NDUFV1 PE=4 SV=1 - [R4GF49_CHICK]	***	NS	**	NS	NS	**	**	*	*	**	NS	NS	NS	NS	NS	NS
F1NVD4	Adenylosuccinate synthetase (Fragment) OS=Gallus gallus GN=ADSSL1 PE=3 SV=2 - [F1NVD4_CHICK]	***	NS	*	***	***	NS	NS	**	**	NS	NS	NS	NS	NS	*	*
P67883	60S ribosomal protein L30 OS=Gallus gallus GN=RPL30 PE=3 SV=2 - [RL30_CHICK]	**	NS	**	NS	NS	NS	NS	NS	NS	NS	NS	*	NS	NS	NS	NS
R4GKJ8	Uncharacterized protein (Fragment) OS=Gallus gallus GN=LOC100858073 PE=4 SV=1 - [R4GKJ8_CHICK]	***	*	NS	*	**	**	***	***	***	***	NS	NS	NS	NS	NS	NS
F1NT51	Caldesmon OS=Gallus gallus GN=CALD1 PE=2 SV=2 - [F1NT51_CHICK]	**	NS	**	**	**	**	NS	NS	NS	NS	NS	NS	NS	NS	NS	NS
F1NF89	40S ribosomal protein S24 OS=Gallus gallus GN=RPS24 PE=3 SV=2 - [F1NF89_CHICK]	***	**	NS	NS	NS	NS	**	**	**	NS	NS	NS	NS	NS	NS	NS
Q5ZI99	Uncharacterized protein OS=Gallus gallus GN=ARPC1B PE=2 SV=1 - [Q5ZI99_CHICK]	**	**	NS	NS	NS	NS	NS	NS	**	NS	NS	NS	NS	NS	NS	NS
Q5ZJ02	DBIRD complex subunit ZNF326 OS=Gallus gallus GN=ZNF326 PE=2 SV=3 - [ZN326_CHICK]	***	NS	**	NS	NS	**	**	NS	NS	*	**	**	NS	NS	*	*
F1NY82	Uncharacterized protein OS=Gallus gallus GN=IQGAP1 PE=4 SV=2 - [F1NY82_CHICK]	***	NS	*	NS	NS	*	*	NS	*	*	**	***	NS	NS	**	***
F1NRN9	Uncharacterized protein (Fragment) OS=Gallus gallus GN=MAPK1 PE=2 SV=1 - [F1NRN9_CHICK]	***	*	***	***	**	***	*	NS	NS	**	NS	*	NS	NS	NS	**
F1NI29	Uncharacterized protein OS=Gallus gallus GN=HADHA PE=3 SV=2 - [F1NI29_CHICK]	***	NS	***	**	*	***	***	**	*	***	*	**	NS	NS	NS	*
Q90ZH5	SAP18 OS=Gallus gallus GN=chSAP18 PE=1 SV=1 - [Q90ZH5_CHICK]	*	NS	NS	NS	NS	NS	*	NS	NS	*	NS	NS	NS	NS	NS	NS
E1C658	Uncharacterized protein (Fragment) OS=Gallus gallus GN=ATP5H PE=4 SV=2 - [E1C658_CHICK]	***	NS	*	*	NS	NS	***	***	**	**	NS	NS	NS	NS	NS	NS
P53488	Actin-related protein 2 OS=Gallus gallus GN=ACTR2 PE=2 SV=1 - [ARP2_CHICK]	**	NS	NS	NS	*	NS	NS	NS	NS	NS	NS	NS	NS	NS	NS	NS
F1NU56	Uncharacterized protein OS=Gallus gallus GN=RPS25 PE=4 SV=2 - [F1NU56_CHICK]	**	NS	**	*	NS	NS	**	NS	NS	NS	NS	NS	NS	NS	NS	NS
H9L385	Hemopexin (Fragment) OS=Gallus gallus GN=HPX PE=4 SV=2 - [H9L385_CHICK]	**	NS	NS	*	NS	NS	NS	*	NS	NS	NS	NS	NS	NS	NS	NS
F1NKY8	Uncharacterized protein OS=Gallus gallus GN=GIPC2 PE=4 SV=2 - [F1NKY8_CHICK]	**	*	*	*	*	*	NS	NS	NS	NS	NS	NS	NS	NS	NS	NS
F1NBW8	Uncharacterized protein (Fragment) OS=Gallus gallus GN=Gga.4827 PE=3 SV=2 - [F1NBW8_CHICK]	**	NS	NS	NS	NS	NS	NS	NS	NS	NS	*	*	NS	NS	*	*
Q03669	Sarcoplasmic/endoplasmic reticulum calcium ATPase 2 OS=Gallus gallus GN=ATP2A2 PE=2 SV=2 - [AT2A2_CHICK]	***	NS	**	NS	NS	**	**	NS	NS	**	***	***	NS	NS	***	***
F1NGA2	ATP synthase subunit alpha OS=Gallus gallus GN=ATP5A1W PE=2 SV=2 - [F1NGA2_CHICK]	***	NS	NS	***	**	NS	NS	***	*	NS	*	NS	NS	NS	***	*
P16527	Myristoylated alanine-rich C-kinase substrate OS=Gallus gallus GN=MARCKS PE=1 SV=2 - [MARCS_CHICK]	**	NS	NS	NS	NS	NS	**	**	*	*	NS	NS	NS	NS	NS	NS
P07751	Spectrin alpha chain, non-erythrocytic 1 OS=Gallus gallus GN=SPTAN1 PE=1 SV=3 - [SPTN1_CHICK]	*	NS	*	NS	NS	NS	*	NS	NS	NS	NS	NS	NS	NS	NS	NS
Q5ZI00	Uncharacterized protein OS=Gallus gallus GN=NDUFA9 PE=2 SV=1 - [Q5ZI00_CHICK]	***	*	**	NS	NS	***	NS	NS	NS	NS	NS	*	NS	NS	*	**
F1NHT3	Spectrin alpha chain, non-erythrocytic 1 OS=Gallus gallus GN=SPTAN1 PE=2 SV=2 - [F1NHT3_CHICK]	*	NS	*	NS	NS	NS	*	NS	NS	NS	NS	NS	NS	NS	NS	NS
F1NI22	ATP synthase subunit alpha OS=Gallus gallus GN=ATP5A1 PE=2 SV=1 - [F1NI22_CHICK]	***	NS	NS	***	**	NS	NS	***	*	NS	*	NS	NS	NS	***	*
F1NIX0	Uncharacterized protein OS=Gallus gallus GN=RPL8 PE=3 SV=2 - [F1NIX0_CHICK]	*	NS	NS	NS	NS	NS	NS	NS	NS	NS	NS	NS	NS	NS	NS	NS
F1P555	Uncharacterized protein OS=Gallus gallus GN=SFPQ PE=4 SV=2 - [F1P555_CHICK]	**	NS	**	*	NS	*	**	*	NS	*	NS	NS	NS	NS	NS	NS
Q8JFP1	Eukaryotic initiation factor 4A-II OS=Gallus gallus GN=EIF4A2 PE=2 SV=1 - [IF4A2_CHICK]	**	NS	NS	NS	NS	NS	*	NS	NS	NS	*	**	NS	NS	NS	*
F1P4V6	Uncharacterized protein (Fragment) OS=Gallus gallus GN=RPL31 PE=4 SV=2 - [F1P4V6_CHICK]	***	*	NS	NS	NS	NS	**	***	***	NS	NS	NS	NS	NS	NS	NS
O42484	17-beta-hydroxysteroid dehydrogenase type IV OS=Gallus gallus GN=HSD17B4 PE=2 SV=1 - [O42484_CHICK]	***	NS	***	***	***	**	*	***	***	NS	***	*	NS	NS	***	***
F1P4N9	Uncharacterized protein OS=Gallus gallus GN=POSTN PE=2 SV=1 - [F1P4N9_CHICK]	**	**	**	NS	*	**	NS	NS	NS	NS	NS	NS	NS	NS	NS	NS
F1N8W3	Uncharacterized protein OS=Gallus gallus GN=POSTN PE=4 SV=2 - [F1N8W3_CHICK]	**	**	**	NS	*	**	NS	NS	NS	NS	NS	NS	NS	NS	NS	NS
F1NTQ2	Beta-hexosaminidase (Fragment) OS=Gallus gallus GN=HEXB PE=3 SV=2 - [F1NTQ2_CHICK]	*	NS	NS	NS	*	NS	NS	NS	*	NS	NS	NS	NS	NS	NS	NS
Q98953	Protein S100-A6 OS=Gallus gallus GN=S100A6 PE=3 SV=1 - [S10A6_CHICK]	*	NS	*	NS	NS	NS	*	NS	NS	NS	*	NS	NS	NS	NS	NS
P12003	Vinculin OS=Gallus gallus GN=VCL PE=1 SV=4 - [VINC_CHICK]	**	NS	*	*	NS	NS	*	*	NS	NS	NS	NS	NS	NS	NS	NS
F2Z4M3	40S ribosomal protein S15 (Fragment) OS=Gallus gallus GN=RPS15 PE=2 SV=1 - [F2Z4M3_CHICK]	***	**	NS	NS	NS	NS	***	***	***	**	NS	NS	NS	NS	NS	NS
Q5ZKS0	Uncharacterized protein OS=Gallus gallus GN=MARCKSL1 PE=2 SV=1 - [Q5ZKS0_CHICK]	***	NS	*	*	NS	**	**	**	*	**	NS	NS	NS	NS	NS	NS
P24367	Peptidyl-prolyl cis-trans isomerase B OS=Gallus gallus GN=PPIB PE=2 SV=1 - [PPIB_CHICK]	*	NS	*	NS	*	NS	NS	NS	NS	NS	NS	NS	NS	NS	NS	NS
E1BZE6	Uncharacterized protein OS=Gallus gallus GN=LOC100859627 PE=4 SV=2 - [E1BZE6_CHICK]	*	NS	*	NS	NS	NS	*	NS	NS	NS	NS	*	NS	NS	NS	NS
F1NAC6	Uncharacterized protein OS=Gallus gallus GN=UQCRC1 PE=2 SV=2 - [F1NAC6_CHICK]	**	NS	**	NS	NS	NS	**	*	NS	NS	NS	NS	NS	NS	NS	NS
E1C1V3	Plakoglobin OS=Gallus gallus GN=JUP PE=2 SV=2 - [E1C1V3_CHICK]	***	NS	*	NS	NS	*	**	NS	NS	**	*	**	NS	NS	*	**
E1BSN7	Phosphorylase OS=Gallus gallus GN=PYGB PE=3 SV=2 - [E1BSN7_CHICK]	***	NS	NS	NS	NS	NS	**	NS	NS	**	**	**	NS	NS	**	**
F1NDG1	Uncharacterized protein (Fragment) OS=Gallus gallus GN=MAPK14 PE=4 SV=2 - [F1NDG1_CHICK]	***	**	***	NS	NS	***	***	***	***	***	**	*	NS	NS	**	**
P09645	Tubulin alpha-8 chain (Fragment) OS=Gallus gallus PE=3 SV=1 - [TBA8_CHICK]	**	NS	NS	NS	NS	NS	**	NS	NS	NS	NS	*	NS	NS	NS	NS
C7G537	ADF actin binding protein OS=Gallus gallus GN=COTL1 PE=2 SV=1 - [C7G537_CHICK]	***	***	NS	*	NS	NS	**	NS	NS	***	NS	NS	NS	NS	*	NS
E1C9B8	Uncharacterized protein OS=Gallus gallus PE=4 SV=2 - [E1C9B8_CHICK]	**	NS	NS	NS	NS	NS	*	**	**	*	NS	NS	NS	NS	NS	NS
E1C0U6	Uncharacterized protein OS=Gallus gallus GN=LOC100858460 PE=4 SV=1 - [E1C0U6_CHICK]	**	NS	NS	NS	**	NS	NS	NS	NS	NS	NS	NS	NS	NS	NS	NS
F1P1M1	Uncharacterized protein OS=Gallus gallus GN=LOC771130 PE=3 SV=2 - [F1P1M1_CHICK]	**	NS	*	NS	NS	NS	*	NS	NS	NS	*	*	NS	NS	NS	NS
F1NHH9	D-beta-hydroxybutyrate dehydrogenase, mitochondrial OS=Gallus gallus GN=BDH1 PE=3 SV=1 - [F1NHH9_CHICK]	**	NS	*	*	**	*	NS	NS	NS	NS	NS	NS	NS	NS	NS	NS
F1NGP9	Uncharacterized protein (Fragment) OS=Gallus gallus GN=HSPE1 PE=3 SV=2 - [F1NGP9_CHICK]	**	NS	**	NS	NS	**	NS	NS	NS	NS	NS	NS	NS	NS	NS	NS
O93532	Keratin, type II cytoskeletal cochleal OS=Gallus gallus PE=2 SV=1 - [K2CO_CHICK]	**	NS	NS	*	**	NS	NS	NS	NS	NS	NS	NS	NS	NS	*	**
F1NB86	Uncharacterized protein OS=Gallus gallus GN=Gga.18502 PE=4 SV=2 - [F1NB86_CHICK]	***	NS	**	NS	**	**	*	NS	**	*	***	NS	NS	***	**	NS
F1NB62	Uncharacterized protein (Fragment) OS=Gallus gallus PE=4 SV=2 - [F1NB62_CHICK]	***	***	***	***	***	**	NS	*	NS	NS	*	NS	NS	NS	*	NS
Q07460	Eukaryotic translation initiation factor 5A-2 OS=Gallus gallus GN=EIF5A2 PE=1 SV=3 - [IF5A2_CHICK]	***	***	***	***	***	***	NS	NS	NS	NS	NS	NS	NS	NS	NS	NS
Q5ZMN1	Uncharacterized protein OS=Gallus gallus GN=G3BP1 PE=2 SV=1 - [Q5ZMN1_CHICK]	*	NS	*	NS	NS	NS	NS	NS	NS	NS	NS	NS	*	NS	NS	NS
F1NRY8	Uncharacterized protein OS=Gallus gallus GN=LSM7 PE=4 SV=1 - [F1NRY8_CHICK]	***	***	NS	NS	NS	NS	***	***	***	***	NS	NS	NS	NS	NS	*
Q98SE2	U2snRNP auxiliary factor small subunit OS=Gallus gallus GN=U2AF1 PE=2 SV=1 - [Q98SE2_CHICK]	**	NS	*	NS	*	NS	NS	NS	NS	NS	NS	NS	NS	NS	NS	NS
P67881	Cytochrome c OS=Gallus gallus GN=CYC PE=1 SV=2 - [CYC_CHICK]	**	*	NS	**	*	*	NS	NS	NS	NS	NS	NS	NS	NS	NS	NS
O93467	GTP-binding protein OS=Gallus gallus GN=cRhoA PE=2 SV=1 - [O93467_CHICK]	***	NS	NS	NS	**	NS	NS	NS	NS	NS	NS	**	NS	NS	*	**
E1C8Y3	Uncharacterized protein (Fragment) OS=Gallus gallus GN=ARPC3 PE=4 SV=2 - [E1C8Y3_CHICK]	*	NS	NS	NS	NS	*	NS	NS	NS	NS	NS	NS	NS	NS	NS	*
R4GJN7	Histone H2A OS=Gallus gallus GN=LOC100857391 PE=3 SV=1 - [R4GJN7_CHICK]	*	NS	NS	NS	NS	NS	**	NS	NS	*	NS	NS	NS	NS	NS	NS
F1NV09	Epithelial cell adhesion molecule OS=Gallus gallus GN=EPCAM PE=4 SV=1 - [F1NV09_CHICK]	***	*	***	NS	NS	***	***	**	*	NS	***	***	**	NS	***	**
E1BW77	Uncharacterized protein OS=Gallus gallus GN=CD2AP PE=4 SV=2 - [E1BW77_CHICK]	**	NS	NS	**	**	NS	NS	NS	NS	NS	NS	NS	NS	NS	NS	*
E1BR45	Uncharacterized protein OS=Gallus gallus GN=TLN2 PE=4 SV=2 - [E1BR45_CHICK]	***	**	*	*	*	NS	***	NS	NS	***	***	***	NS	NS	***	***
E1C2R8	Uncharacterized protein (Fragment) OS=Gallus gallus GN=DDX17 PE=4 SV=2 - [E1C2R8_CHICK]	*	*	NS	NS	NS	NS	NS	NS	*	NS	NS	NS	NS	NS	NS	NS
F1NDC2	Uncharacterized protein OS=Gallus gallus GN=RPS23 PE=3 SV=2 - [F1NDC2_CHICK]	*	NS	NS	NS	NS	NS	*	NS	NS	NS	NS	NS	NS	NS	NS	NS
F1NWX6	Uncharacterized protein OS=Gallus gallus GN=PLG PE=3 SV=2 - [F1NWX6_CHICK]	**	**	NS	NS	NS	NS	*	NS	NS	NS	NS	NS	NS	NS	NS	NS
F1NE72	Lysine--tRNA ligase OS=Gallus gallus GN=KARS PE=3 SV=1 - [F1NE72_CHICK]	**	NS	NS	NS	NS	NS	*	NS	NS	NS	NS	*	NS	NS	NS	*
F1NKZ6	Uncharacterized protein (Fragment) OS=Gallus gallus GN=EIF1AY PE=2 SV=2 - [F1NKZ6_CHICK]	**	**	NS	NS	NS	NS	**	**	NS	*	NS	NS	NS	NS	NS	NS
F1NCA2	Uncharacterized protein OS=Gallus gallus GN=GPD2 PE=3 SV=2 - [F1NCA2_CHICK]	***	NS	**	**	**	**	*	*	*	*	NS	NS	NS	NS	NS	NS
A0M8T8	Caveolin OS=Gallus gallus GN=CAV1 PE=3 SV=1 - [A0M8T8_CHICK]	***	NS	*	NS	NS	*	**	NS	NS	**	**	**	NS	NS	**	**
F1NQR2	Uncharacterized protein OS=Gallus gallus GN=SLC9A3R2 PE=2 SV=2 - [F1NQR2_CHICK]	**	NS	**	NS	NS	*	NS	NS	NS	NS	NS	*	NS	NS	NS	NS
R4GLV0	Coronin OS=Gallus gallus GN=LOC776194 PE=3 SV=1 - [R4GLV0_CHICK]	*	*	NS	NS	NS	NS	NS	NS	NS	NS	NS	NS	NS	NS	NS	NS
Q6J613	Invariant chain isoform p41 OS=Gallus gallus GN=Ii PE=2 SV=1 - [Q6J613_CHICK]	***	NS	**	NS	NS	*	***	*	*	*	NS	NS	NS	NS	NS	NS
F1P0P3	Uncharacterized protein OS=Gallus gallus PE=4 SV=2 - [F1P0P3_CHICK]	***	***	NS	**	NS	NS	***	**	***	***	NS	NS	NS	NS	*	NS
R4GKG6	Uncharacterized protein OS=Gallus gallus GN=LOC100857593 PE=3 SV=1 - [R4GKG6_CHICK]	***	NS	**	**	**	**	***	**	**	**	NS	NS	NS	NS	NS	NS
E1C866	Uncharacterized protein OS=Gallus gallus GN=Gga.50010 PE=4 SV=2 - [E1C866_CHICK]	***	NS	***	NS	NS	***	**	NS	NS	*	***	***	NS	NS	*	**
P08251	Sodium/potassium-transporting ATPase subunit beta-1 OS=Gallus gallus GN=ATP1B1 PE=1 SV=1 - [AT1B1_CHICK]	*	NS	NS	NS	NS	NS	*	NS	NS	*	NS	NS	NS	NS	NS	NS
P08629	Thioredoxin OS=Gallus gallus GN=TXN PE=3 SV=2 - [THIO_CHICK]	**	NS	**	**	**	**	NS	NS	NS	NS	NS	NS	NS	NS	NS	NS
Q5ZJ60	3-hydroxyisobutyryl-CoA hydrolase, mitochondrial OS=Gallus gallus GN=HIBCH PE=2 SV=1 - [HIBCH_CHICK]	***	NS	*	***	***	**	*	***	***	**	NS	*	NS	NS	NS	NS
P01994	Hemoglobin subunit alpha-A OS=Gallus gallus GN=HBAA PE=1 SV=2 - [HBA_CHICK]	**	NS	NS	NS	NS	*	NS	NS	NS	**	NS	NS	NS	NS	*	*
F1NM08	Uncharacterized protein (Fragment) OS=Gallus gallus GN=DDX5 PE=4 SV=1 - [F1NM08_CHICK]	**	*	NS	NS	NS	NS	NS	*	*	NS	NS	NS	NS	NS	NS	NS
F1NSA8	Uncharacterized protein (Fragment) OS=Gallus gallus GN=RAP1A PE=1 SV=1 - [F1NSA8_CHICK]	*	NS	*	NS	NS	*	NS	NS	NS	NS	NS	NS	NS	NS	NS	NS
R4GLK3	Uncharacterized protein OS=Gallus gallus GN=LOC100857577 PE=4 SV=1 - [R4GLK3_CHICK]	***	NS	***	NS	NS	**	***	NS	NS	*	**	**	NS	NS	*	NS
F1NX32	Glycine dehydrogenase [decarboxylating], mitochondrial OS=Gallus gallus GN=GLDC PE=3 SV=2 - [F1NX32_CHICK]	***	NS	*	NS	NS	**	***	NS	NS	***	NS	**	NS	NS	*	**
F1NR44	Uncharacterized protein OS=Gallus gallus GN=ECHS1 PE=3 SV=2 - [F1NR44_CHICK]	*	NS	NS	NS	*	NS	NS	NS	NS	NS	NS	NS	NS	NS	NS	NS
P0CB50	Peroxiredoxin-1 OS=Gallus gallus GN=PRDX1 PE=1 SV=1 - [PRDX1_CHICK]	**	*	**	*	*	**	NS	NS	NS	NS	NS	NS	NS	NS	NS	NS
Q5ZML4	Cysteine and histidine-rich domain-containing protein 1 OS=Gallus gallus GN=CHORDC1 PE=2 SV=1 - [CHRD1_CHICK]	***	***	***	*	*	**	NS	NS	NS	NS	**	**	*	NS	NS	NS
R4GH86	Glutathione peroxidase (Fragment) OS=Gallus gallus GN=LOC100857115 PE=3 SV=1 - [R4GH86_CHICK]	*	NS	NS	NS	NS	NS	NS	NS	NS	*	NS	NS	NS	NS	*	NS
P07583	Beta-galactoside-binding lectin OS=Gallus gallus PE=1 SV=2 - [LEG4_CHICK]	*	NS	NS	NS	NS	NS	NS	NS	NS	NS	NS	NS	NS	NS	NS	NS
F6UGI5	Uncharacterized protein OS=Gallus gallus GN=RAB1A PE=3 SV=1 - [F6UGI5_CHICK]	**	NS	NS	NS	NS	NS	*	NS	NS	*	*	NS	NS	NS	*	NS
F1NNR1	Uncharacterized protein OS=Gallus gallus GN=UGP2 PE=4 SV=1 - [F1NNR1_CHICK]	***	NS	**	***	***	NS	*	**	*	NS	NS	NS	NS	NS	*	*
Q08392	Glutathione S-transferase OS=Gallus gallus PE=2 SV=1 - [GSTA1_CHICK]	*	NS	NS	NS	NS	NS	NS	NS	*	NS	NS	NS	NS	NS	NS	NS
F1P1A5	Uncharacterized protein OS=Gallus gallus GN=TKT PE=4 SV=2 - [F1P1A5_CHICK]	*	NS	NS	NS	NS	NS	NS	NS	NS	NS	NS	**	NS	NS	NS	NS
F1N9J7	Uncharacterized protein OS=Gallus gallus GN=LOC100859737 PE=3 SV=1 - [F1N9J7_CHICK]	**	NS	*	NS	NS	NS	**	NS	NS	NS	NS	**	NS	NS	NS	NS
F1N8D9	Uncharacterized protein (Fragment) OS=Gallus gallus GN=RAC1 PE=2 SV=1 - [F1N8D9_CHICK]	**	NS	NS	NS	**	NS	NS	NS	NS	NS	NS	**	NS	NS	NS	NS
Q5ZKJ3	Uncharacterized protein OS=Gallus gallus GN=DUT PE=2 SV=1 - [Q5ZKJ3_CHICK]	***	NS	**	*	*	***	**	*	*	***	NS	NS	NS	NS	NS	NS
P11501	Heat shock protein HSP 90-alpha OS=Gallus gallus GN=HSP90AA1 PE=3 SV=3 - [HS90A_CHICK]	**	NS	NS	NS	NS	NS	*	NS	NS	NS	NS	*	NS	NS	NS	*
E1C2V3	Uncharacterized protein OS=Gallus gallus GN=PKP2 PE=4 SV=2 - [E1C2V3_CHICK]	*	*	NS	NS	*	NS	NS	NS	NS	NS	NS	NS	NS	NS	NS	NS
F1P490	Uncharacterized protein OS=Gallus gallus GN=LOC424523 PE=4 SV=2 - [F1P490_CHICK]	**	NS	NS	NS	NS	NS	NS	NS	NS	NS	*	NS	**	NS	NS	NS
P19179	Plastin-1 OS=Gallus gallus GN=PLS1 PE=1 SV=1 - [PLSI_CHICK]	***	NS	**	NS	NS	**	*	NS	NS	**	NS	*	NS	NS	*	**
Q5ZMW1	Uncharacterized protein OS=Gallus gallus GN=ACO2 PE=2 SV=1 - [Q5ZMW1_CHICK]	***	NS	***	***	***	***	***	***	***	***	NS	NS	NS	NS	NS	NS
Q9W719	Hypoxanthine-guanine phosphoribosyltransferase OS=Gallus gallus GN=HPRT1 PE=2 SV=1 - [HPRT_CHICK]	***	NS	***	***	***	***	*	***	**	**	NS	NS	NS	NS	NS	NS
R4GJK8	Uncharacterized protein OS=Gallus gallus GN=LOC100857226 PE=4 SV=1 - [R4GJK8_CHICK]	**	NS	*	NS	NS	NS	**	NS	NS	**	NS	NS	NS	NS	NS	NS
F1P188	3-hydroxyisobutyryl-CoA hydrolase, mitochondrial OS=Gallus gallus GN=HIBCH PE=4 SV=1 - [F1P188_CHICK]	***	NS	*	***	***	***	*	***	***	***	NS	*	NS	NS	NS	NS
Q5ZJZ2	Uncharacterized protein OS=Gallus gallus GN=RPL3 PE=2 SV=1 - [Q5ZJZ2_CHICK]	**	NS	NS	NS	NS	NS	NS	NS	**	NS	NS	*	NS	NS	*	**
Q5ZIA5	Coatomer subunit beta OS=Gallus gallus GN=COPB1 PE=2 SV=1 - [COPB_CHICK]	**	NS	NS	NS	NS	NS	NS	NS	NS	NS	NS	*	NS	NS	NS	*
F1NI89	Uncharacterized protein OS=Gallus gallus GN=ADH5 PE=3 SV=2 - [F1NI89_CHICK]	*	NS	NS	NS	NS	NS	*	NS	NS	NS	NS	NS	NS	NS	NS	NS
F1NCZ2	Uncharacterized protein OS=Gallus gallus GN=GDI2 PE=4 SV=2 - [F1NCZ2_CHICK]	*	NS	*	NS	NS	NS	*	NS	NS	NS	NS	NS	NS	NS	NS	NS
E1BV78	Uncharacterized protein OS=Gallus gallus GN=FGG PE=4 SV=2 - [E1BV78_CHICK]	**	NS	NS	NS	*	*	NS	NS	NS	NS	NS	NS	NS	NS	NS	NS
F1P2L9	Uncharacterized protein (Fragment) OS=Gallus gallus GN=GORASP2 PE=4 SV=2 - [F1P2L9_CHICK]	***	NS	***	NS	NS	***	**	NS	NS	NS	**	**	NS	NS	*	NS
F1P2D2	Uncharacterized protein OS=Gallus gallus GN=BPNT1 PE=4 SV=1 - [F1P2D2_CHICK]	***	NS	***	*	*	*	***	*	*	*	**	**	**	NS	NS	NS
F1NPJ2	Uncharacterized protein OS=Gallus gallus PE=3 SV=2 - [F1NPJ2_CHICK]	*	NS	NS	NS	NS	NS	NS	*	NS	NS	NS	NS	NS	NS	NS	NS
F1NG74	Gamma-enolase OS=Gallus gallus GN=ENO2 PE=3 SV=1 - [F1NG74_CHICK]	**	NS	NS	NS	**	NS	NS	NS	NS	NS	NS	*	NS	NS	NS	**
DONORS			Tukey post test between individual groups
Accession	Description	ANOVA	D3 vs.D1	D16 vs.D1	D28 vs.D1	D42 vs.D1	D16 vs.D3	D28 vs.D3	D42 vs.D3	D28 vs.D16	D42 vs.D16	D42 vs.D28
Q6IEC5	Putative ISG12(2) protein OS=Gallus gallus GN=ISG12(2) PE=4 SV=1 - [Q6IEC5_CHICK]	***	***	***	***	***	NS	**	**	**	*	NS
E1BZF9	Uncharacterized protein OS=Gallus gallus PE=4 SV=2 - [E1BZF9_CHICK]	*	NS	NS	NS	NS	NS	NS	NS	NS	NS	NS
P08250	Apolipoprotein A-I OS=Gallus gallus GN=APOA1 PE=1 SV=2 - [APOA1_CHICK]	**	NS	NS	*	*	NS	*	*	*	*	NS
P07341	Fructose-bisphosphate aldolase B OS=Gallus gallus GN=ALDOB PE=3 SV=3 - [ALDOB_CHICK]	**	**	NS	*	NS	NS	NS	NS	NS	NS	NS
R9PXM5	Uncharacterized protein OS=Gallus gallus GN=Gga.57 PE=4 SV=1 - [R9PXM5_CHICK]	**	*	**	**	**	NS	NS	NS	NS	NS	NS
F1NP19	Uncharacterized protein (Fragment) OS=Gallus gallus GN=PRSS2 PE=3 SV=2 - [F1NP19_CHICK]	**	*	*	**	*	NS	NS	NS	NS	NS	NS
P04354	Calbindin OS=Gallus gallus GN=CALB1 PE=1 SV=3 - [CALB1_CHICK]	*	*	NS	NS	NS	NS	NS	*	NS	NS	NS
Q2I811	NK-lysin OS=Gallus gallus GN=LOC693257 PE=2 SV=1 - [Q2I811_CHICK]	***	***	***	***	***	NS	NS	NS	NS	NS	NS
P21611	Beta-2-microglobulin OS=Gallus gallus GN=B2M PE=1 SV=3 - [B2MG_CHICK]	*	NS	*	*	NS	NS	NS	NS	NS	NS	NS
F1N8Y3	Uncharacterized protein OS=Gallus gallus GN=CBR1 PE=3 SV=1 - [F1N8Y3_CHICK]	**	*	NS	NS	NS	*	*	**	NS	NS	NS
P27731	Transthyretin OS=Gallus gallus GN=TTR PE=1 SV=1 - [TTHY_CHICK]	*	NS	NS	*	NS	NS	*	NS	NS	NS	NS
E1BY89	Uncharacterized protein OS=Gallus gallus GN=RPL23 PE=3 SV=2 - [E1BY89_CHICK]	***	NS	NS	NS	***	NS	NS	***	NS	***	***
Q8UUK1	Preprocarboxypeptidase A OS=Gallus gallus GN=CPA1 PE=2 SV=1 - [Q8UUK1_CHICK]	**	NS	*	*	*	*	*	*	NS	NS	NS
E1BRE9	Decorin OS=Gallus gallus GN=DCN PE=4 SV=2 - [E1BRE9_CHICK]	**	NS	NS	**	**	NS	*	NS	NS	NS	NS
E1BVX5	Uncharacterized protein OS=Gallus gallus GN=LOC100859609 PE=4 SV=2 - [E1BVX5_CHICK]	*	NS	NS	NS	NS	NS	NS	**	NS	NS	NS
Q9I8D6	T-complex protein 1 subunit delta OS=Gallus gallus GN=tcp-1 delta PE=2 SV=1 - [Q9I8D6_CHICK]	*	NS	NS	NS	*	NS	NS	NS	NS	*	*
F1NYM4	Uncharacterized protein (Fragment) OS=Gallus gallus GN=LOC426599 PE=4 SV=2 - [F1NYM4_CHICK]	*	NS	NS	NS	NS	NS	NS	*	NS	NS	NS
F1NVF3	Uncharacterized protein OS=Gallus gallus GN=GC PE=4 SV=1 - [F1NVF3_CHICK]	*	NS	NS	NS	NS	NS	NS	NS	NS	NS	NS
P01012	Ovalbumin OS=Gallus gallus GN=SERPINB14 PE=1 SV=2 - [OVAL_CHICK]	***	NS	NS	***	***	NS	***	***	***	***	NS
P10184	Ovoinhibitor OS=Gallus gallus GN=OIH PE=1 SV=2 - [IOV7_CHICK]	*	NS	NS	NS	NS	NS	NS	*	NS	NS	NS
F1NP98	Uncharacterized protein OS=Gallus gallus GN=ILK PE=2 SV=2 - [F1NP98_CHICK]	*	NS	NS	NS	*	NS	NS	NS	NS	NS	NS
F1NMN2	Uncharacterized protein OS=Gallus gallus GN=Gga.5085 PE=4 SV=2 - [F1NMN2_CHICK]	*	NS	NS	NS	NS	NS	NS	*	NS	*	NS
P02001	Hemoglobin subunit alpha-D OS=Gallus gallus GN=HBAD PE=1 SV=1 - [HBAD_CHICK]	*	NS	NS	NS	NS	NS	*	NS	NS	NS	NS
F1N854	Uncharacterized protein OS=Gallus gallus PE=4 SV=2 - [F1N854_CHICK]	*	NS	NS	NS	NS	NS	NS	*	NS	NS	NS
H9L385	Hemopexin (Fragment) OS=Gallus gallus GN=HPX PE=4 SV=2 - [H9L385_CHICK]	*	NS	*	*	NS	NS	NS	NS	NS	NS	NS
F1NFL6	Vitellogenin-2 OS=Gallus gallus GN=VTG2 PE=2 SV=1 - [F1NFL6_CHICK]	***	NS	NS	***	***	NS	***	***	***	***	NS
E1BYG4	Uncharacterized protein OS=Gallus gallus GN=CBS PE=4 SV=2 - [E1BYG4_CHICK]	**	*	NS	NS	NS	NS	NS	**	NS	*	NS
F1NTQ2	Beta-hexosaminidase (Fragment) OS=Gallus gallus GN=HEXB PE=3 SV=2 - [F1NTQ2_CHICK]	*	*	NS	NS	NS	*	NS	NS	NS	NS	NS
H9L107	Uncharacterized protein (Fragment) OS=Gallus gallus GN=KRT4 PE=3 SV=2 - [H9L107_CHICK]	***	NS	NS	NS	***	NS	NS	**	NS	*	**
F1NSR8	Uncharacterized protein OS=Gallus gallus GN=IFI30 PE=2 SV=2 - [F1NSR8_CHICK]	*	NS	NS	NS	NS	*	NS	NS	NS	NS	NS
E1BQL7	Uncharacterized protein OS=Gallus gallus GN=CELA2A PE=3 SV=1 - [E1BQL7_CHICK]	**	NS	**	**	NS	NS	NS	NS	NS	NS	NS
P01875	Ig mu chain C region OS=Gallus gallus PE=2 SV=2 - [IGHM_CHICK]	**	NS	*	*	*	NS	NS	NS	NS	NS	NS
Q9I882	Protein kinase C inhibitor OS=Gallus gallus GN=chPKCI PE=2 SV=1 - [Q9I882_CHICK]	*	*	NS	NS	NS	NS	NS	NS	NS	NS	NS
R4GK42	Uncharacterized protein OS=Gallus gallus GN=CIRBP PE=4 SV=1 - [R4GK42_CHICK]	***	NS	NS	NS	***	NS	NS	**	NS	**	**
P23614	Brain acid soluble protein 1 homolog OS=Gallus gallus GN=BASP1 PE=2 SV=4 - [BASP1_CHICK]	*	NS	NS	NS	NS	NS	NS	*	NS	NS	NS
E1C7S2	Uncharacterized protein OS=Gallus gallus GN=LOC100858057 PE=4 SV=2 - [E1C7S2_CHICK]	**	**	***	**	*	NS	NS	NS	NS	NS	NS
R4GHX2	Peptidyl-prolyl cis-trans isomerase (Fragment) OS=Gallus gallus GN=PPIA PE=3 SV=1 - [R4GHX2_CHICK]	*	NS	*	NS	NS	NS	NS	NS	NS	NS	NS
P13731	Serpin H1 OS=Gallus gallus GN=SERPINH1 PE=1 SV=2 - [SERPH_CHICK]	***	NS	*	*	***	*	*	***	NS	NS	NS
F1NJC7	Retinal dehydrogenase 1 OS=Gallus gallus GN=ALDH1A1 PE=3 SV=2 - [F1NJC7_CHICK]	*	NS	NS	NS	NS	NS	NS	*	NS	NS	NS
Q05705	Beta-tropomyosin OS=Gallus gallus GN=BRT-2 PE=2 SV=1 - [Q05705_CHICK]	***	NS	*	NS	***	NS	NS	**	NS	NS	*
H9L027	Uncharacterized protein (Fragment) OS=Gallus gallus GN=CTSG PE=3 SV=2 - [H9L027_CHICK]	**	NS	*	NS	*	*	NS	**	NS	NS	NS
F1NB64	Uncharacterized protein OS=Gallus gallus GN=ACAA1 PE=3 SV=2 - [F1NB64_CHICK]	*	NS	NS	NS	*	NS	NS	*	NS	**	NS
Q05706	Beta-tropomyosin OS=Gallus gallus GN=BRT-1 PE=2 SV=1 - [Q05706_CHICK]	**	NS	*	NS	**	NS	NS	*	NS	NS	NS
E1BW20	Uncharacterized protein OS=Gallus gallus GN=CPB1 PE=3 SV=1 - [E1BW20_CHICK]	*	NS	*	*	NS	NS	NS	NS	NS	NS	NS
P13127	F-actin-capping protein subunit alpha-1 OS=Gallus gallus GN=CAPZA1 PE=1 SV=1 - [CAZA1_CHICK]	***	**	***	*	**	NS	NS	NS	NS	NS	NS
F1NC38	Uncharacterized protein OS=Gallus gallus GN=ACADL PE=2 SV=1 - [F1NC38_CHICK]	**	*	NS	NS	**	NS	NS	NS	NS	*	*
F1NBV0	Peroxiredoxin-6 OS=Gallus gallus GN=PRDX6 PE=2 SV=1 - [F1NBV0_CHICK]	***	**	NS	NS	NS	***	***	***	NS	NS	NS
R4GH86	Glutathione peroxidase (Fragment) OS=Gallus gallus GN=LOC100857115 PE=3 SV=1 - [R4GH86_CHICK]	*	NS	NS	NS	NS	NS	NS	NS	NS	NS	*
F2Z4M3	40S ribosomal protein S15 (Fragment) OS=Gallus gallus GN=RPS15 PE=2 SV=1 - [F2Z4M3_CHICK]	*	NS	NS	NS	NS	NS	NS	NS	NS	NS	NS
P23991	Alcohol dehydrogenase 1 OS=Gallus gallus GN=ADH1 PE=1 SV=2 - [ADH1_CHICK]	***	***	**	**	NS	NS	NS	**	NS	*	**
P26932	Calponin-1 OS=Gallus gallus GN=CNN1 PE=1 SV=2 - [CNN1_CHICK]	*	*	NS	NS	NS	NS	NS	NS	NS	NS	NS
P02789	Ovotransferrin OS=Gallus gallus PE=1 SV=2 - [TRFE_CHICK]	*	NS	NS	*	NS	NS	NS	NS	NS	NS	NS
R4GGF3	Uncharacterized protein OS=Gallus gallus GN=GLIPR2 PE=4 SV=1 - [R4GGF3_CHICK]	*	NS	NS	NS	*	NS	NS	*	NS	NS	NS
F1NUQ3	Heart fatty acid binding protein OS=Gallus gallus GN=FABP3 PE=2 SV=2 - [F1NUQ3_CHICK]	**	**	NS	**	**	NS	NS	NS	NS	NS	NS
F1NT51	Caldesmon OS=Gallus gallus GN=CALD1 PE=2 SV=2 - [F1NT51_CHICK]	**	NS	NS	NS	NS	NS	NS	**	NS	*	*
E1BT93	Uncharacterized protein (Fragment) OS=Gallus gallus GN=ALDH2 PE=3 SV=2 - [E1BT93_CHICK]	*	NS	NS	NS	NS	NS	NS	**	NS	NS	NS
F1NT57	Uncharacterized protein (Fragment) OS=Gallus gallus GN=AKR1B10 PE=4 SV=1 - [F1NT57_CHICK]	**	**	*	**	NS	NS	NS	NS	NS	NS	*
E1BTT8	L-lactate dehydrogenase OS=Gallus gallus GN=LDHA PE=3 SV=2 - [E1BTT8_CHICK]	*	NS	NS	NS	NS	NS	NS	*	NS	NS	NS
P07630	Carbonic anhydrase 2 OS=Gallus gallus GN=CA2 PE=2 SV=3 - [CAH2_CHICK]	*	NS	NS	NS	*	NS	NS	NS	NS	NS	NS
H9L074	Uncharacterized protein OS=Gallus gallus PE=3 SV=2 - [H9L074_CHICK]	*	NS	NS	NS	*	NS	NS	NS	NS	NS	NS
F1NDP5	Thiosulfate sulfurtransferase OS=Gallus gallus GN=TST PE=4 SV=2 - [F1NDP5_CHICK]	*	*	NS	NS	NS	*	NS	*	NS	NS	NS
F2Z4K4	60S ribosomal protein L5 (Fragment) OS=Gallus gallus GN=RPL5 PE=2 SV=1 - [F2Z4K4_CHICK]	**	NS	NS	NS	NS	*	*	NS	NS	NS	*
F1NIZ6	Uncharacterized protein (Fragment) OS=Gallus gallus GN=UBE2L3 PE=3 SV=2 - [F1NIZ6_CHICK]	**	NS	NS	**	*	NS	*	NS	NS	NS	NS
Q5F381	Epithelial cell adhesion molecule OS=Gallus gallus GN=EPCAM PE=2 SV=1 - [EPCAM_CHICK]	***	***	*	NS	NS	**	***	***	NS	NS	NS
E1C7T4	Uncharacterized protein OS=Gallus gallus GN=PRELP PE=4 SV=1 - [E1C7T4_CHICK]	***	*	**	***	***	NS	NS	NS	NS	NS	NS
F1P4H4	Uncharacterized protein OS=Gallus gallus GN=TXNDC5 PE=3 SV=1 - [F1P4H4_CHICK]	*	NS	NS	NS	NS	NS	NS	NS	NS	NS	NS
P00940	Triosephosphate isomerase OS=Gallus gallus GN=TPI1 PE=1 SV=2 - [TPIS_CHICK]	*	NS	*	*	*	NS	NS	NS	NS	NS	NS
Q5ZIR7	Uncharacterized protein OS=Gallus gallus GN=FABP5 PE=2 SV=1 - [Q5ZIR7_CHICK]	*	NS	NS	NS	*	NS	NS	*	NS	NS	NS
P02542	Desmin OS=Gallus gallus GN=DES PE=1 SV=1 - [DESM_CHICK]	*	NS	NS	*	NS	NS	NS	NS	NS	NS	NS
H9L3K0	Uncharacterized protein OS=Gallus gallus PE=3 SV=2 - [H9L3K0_CHICK]	*	NS	NS	NS	*	NS	NS	NS	NS	NS	NS
H9KYW5	Uncharacterized protein OS=Gallus gallus GN=CTSS PE=3 SV=2 - [H9KYW5_CHICK]	*	NS	NS	*	NS	NS	NS	NS	NS	NS	NS
F1P4R3	Uncharacterized protein OS=Gallus gallus GN=FHL2 PE=4 SV=2 - [F1P4R3_CHICK]	*	NS	NS	NS	*	NS	NS	*	NS	NS	NS
R4GKX1	Uncharacterized protein OS=Gallus gallus GN=LOC772271 PE=4 SV=1 - [R4GKX1_CHICK]	**	**	NS	*	NS	NS	NS	NS	NS	NS	NS
E1C1I6	Uncharacterized protein OS=Gallus gallus GN=LOC425137 PE=2 SV=2 - [E1C1I6_CHICK]	**	**	NS	*	NS	NS	NS	NS	NS	NS	NS
Q5ZMU9	Uncharacterized protein OS=Gallus gallus GN=vcp PE=1 SV=1 - [Q5ZMU9_CHICK]	*	NS	NS	NS	NS	NS	NS	NS	NS	NS	*
H9KYT1	Uncharacterized protein OS=Gallus gallus GN=LOC430766 PE=4 SV=2 - [H9KYT1_CHICK]	*	NS	NS	NS	NS	NS	NS	NS	NS	NS	*
Q6J613	Invariant chain isoform p41 OS=Gallus gallus GN=Ii PE=2 SV=1 - [Q6J613_CHICK]	**	NS	**	**	NS	*	NS	NS	NS	*	NS
Q5ZLW0	Uncharacterized protein OS=Gallus gallus GN=LCP1 PE=2 SV=1 - [Q5ZLW0_CHICK]	**	NS	**	**	*	NS	NS	NS	NS	NS	NS
R4GG24	Uncharacterized protein OS=Gallus gallus GN=LOC425137 PE=4 SV=1 - [R4GG24_CHICK]	**	**	NS	*	NS	NS	NS	NS	NS	NS	NS
O93532	Keratin, type II cytoskeletal cochleal OS=Gallus gallus PE=2 SV=1 - [K2CO_CHICK]	*	*	NS	NS	NS	*	NS	**	NS	NS	NS
F1NZ86	Stress-70 protein, mitochondrial OS=Gallus gallus GN=HSPA9 PE=3 SV=1 - [F1NZ86_CHICK]	*	NS	NS	NS	NS	NS	NS	*	NS	NS	NS
