# Supplementary material for: Transient and Prolonged Response of Chicken Cecum Mucosa to Colonization with Different Gut Microbiota
Source: PLoS One. 2016 Sep 29;11(9):e0163932. doi: 10.1371/journal.pone.0163932 (PMC5042506; doi:10.1371/journal.pone.0163932)
Supplement: S5 Table — (XLS) [file pone.0163932.s005.xls]

## Sheet: OTU Table
S5 Table. List of OTUs identified in the second time-dependent experiment with newly hatched chickens inoculated with microbiota from 4- and 40-week-old hens (W4 and W40) and the non-inoculated control group (NI). Cecal contents were collected on days 6 and 43 (d6 and d43) to check for the microbiota composition by sequencing of 16S rRNA genes. Individual chickens in each group are differentiated…
Taxonomy							Total reads	15237	6445	4509	5441	5106	11705	9651	8373	6686	15342	13926	17532	12279	6237	3907	8623	7661	6494
Kingdom	Phylum	Class	order	Family	Genus	Species	#OTU ID	d6_NI_1	d6_NI_2	d6_NI_3	d6_4W_1	d6_4W_2	d6_4W_3	d6_40W_1	d6_40W_2	d43_NI_1	d43_NI_2	d43_NI_3	d43_4W_1	d43_4W_2	d43_4W_3	d43_40W_1	d43_40W_2	d43_40W_3	d6_40W_3
Bacteria	Firmicutes	Clostridia	Clostridiales	Ruminococcaceae	Oscillospira		denovo16433	0	0	0	0	1	0	0	0	0	0	0	0	0	0	0	0	0	0
Bacteria	Firmicutes	Clostridia	Clostridiales				denovo15994	0	0	0	0	0	0	0	0	0	0	0	0	0	1	0	0	0	0
Bacteria	Firmicutes	Clostridia	Clostridiales	Lachnospiraceae	Clostridium		denovo2470	0	0	0	0	0	0	0	0	0	0	0	1	0	0	0	0	0	0
Bacteria	Firmicutes	Clostridia	Clostridiales	Peptostreptococcaceae	Clostridium	ruminantium	denovo4222	0	0	0	0	0	1	0	0	0	0	0	0	0	0	0	0	0	0
Bacteria	Firmicutes	Clostridia	Clostridiales	Ruminococcaceae			denovo2110	1	0	0	0	0	0	0	0	0	0	1	0	0	0	0	0	0	0
Bacteria	Firmicutes	Clostridia	Clostridiales				denovo17107	0	0	0	0	0	0	0	0	0	0	0	0	0	0	1	1	0	0
Bacteria	Firmicutes	Clostridia	Clostridiales	Peptostreptococcaceae	Clostridium	ruminantium	denovo2271	0	0	0	0	0	0	0	1	0	0	0	0	0	0	0	1	0	0
Bacteria	Firmicutes	Clostridia	Clostridiales				denovo2586	0	0	0	0	3	1	0	0	0	0	0	0	1	0	0	0	0	0
Bacteria	Firmicutes	Clostridia	Clostridiales				denovo7868	0	0	0	0	0	0	0	0	0	0	0	0	0	1	0	0	0	0
Bacteria	Bacteroidetes	Bacteroidia	Bacteroidales				denovo17700	0	0	0	0	0	0	1	0	0	0	0	0	0	0	0	0	0	0
Bacteria	Firmicutes	Clostridia	Clostridiales	Ruminococcaceae	Papillibacter	cinnamivorans	denovo18849	0	0	0	0	0	0	0	0	0	0	0	0	0	0	0	0	1	0
Bacteria	Firmicutes	Clostridia	Clostridiales	Ruminococcaceae	Butyricicoccus	pullicaecorum	denovo11877	0	0	0	0	0	1	0	0	0	0	0	0	1	0	0	0	0	0
Bacteria	Firmicutes	Clostridia	Clostridiales	Ruminococcaceae	Faecalibacterium		denovo11252	0	0	0	0	0	0	0	0	0	0	0	1	0	0	0	0	0	0
Bacteria	Firmicutes	Clostridia	Clostridiales	Ruminococcaceae	Oscillospira		denovo17553	0	0	0	0	0	0	0	0	0	1	0	1	0	0	0	0	0	0
Bacteria	Firmicutes	Clostridia	Clostridiales	Lachnospiraceae			denovo8939	0	0	0	0	0	1	0	0	0	0	0	0	0	0	0	0	0	0
Bacteria	Bacteroidetes	Bacteroidia	Bacteroidales	Bacteroidaceae	Bacteroides		denovo304	0	0	0	0	0	0	0	0	0	0	0	0	0	0	0	1	0	0
Bacteria	Bacteroidetes						denovo9176	0	0	0	0	0	0	0	0	0	0	0	0	0	0	0	0	1	0
Bacteria	Firmicutes	Clostridia	Clostridiales	Ruminococcaceae	Ruminococcus		denovo16718	0	0	0	0	0	0	0	0	0	0	1	0	0	0	0	0	0	0
Bacteria	Firmicutes	Clostridia	Clostridiales	Ruminococcaceae			denovo18846	0	0	0	0	0	0	0	0	0	0	0	0	1	0	0	0	0	0
Bacteria	Firmicutes	Clostridia	Clostridiales	Lachnospiraceae			denovo9029	5	1	0	0	1	95	0	0	5	58	36	4	3	0	1	0	0	0
Bacteria	Proteobacteria	Alphaproteobacteria	RF32				denovo2723	0	0	0	0	0	0	3	0	0	0	0	1	0	0	0	1	0	0
Bacteria	Firmicutes						denovo7170	0	0	0	0	0	0	0	0	0	0	0	0	0	0	0	1	0	0
Bacteria	Bacteroidetes	Bacteroidia	Bacteroidales				denovo8156	0	0	0	0	0	0	2	0	0	0	0	0	0	0	0	0	0	0
Bacteria	Firmicutes	Clostridia	Clostridiales				denovo13927	0	0	0	0	0	0	0	0	0	0	0	0	0	0	0	0	1	0
Bacteria	Firmicutes	Clostridia	Clostridiales				denovo13301	0	0	0	0	0	0	0	0	0	1	0	0	0	0	0	0	0	0
Bacteria	Firmicutes	Clostridia	Clostridiales	Ruminococcaceae	Ruminococcus		denovo9488	0	0	0	0	0	0	0	0	0	0	1	0	0	0	0	0	0	0
Bacteria	Firmicutes	Clostridia	Clostridiales	Lachnospiraceae			denovo6344	0	0	0	0	0	0	0	0	2	3	4	0	0	0	0	0	0	0
Bacteria	Firmicutes	Clostridia	Clostridiales	Lachnospiraceae	[Ruminococcus]		denovo1069	0	0	0	0	0	0	0	0	0	1	0	0	0	0	0	0	0	0
Bacteria	Bacteroidetes						denovo1882	0	0	0	0	0	0	0	0	0	0	0	0	0	0	0	0	0	1
Bacteria	Proteobacteria	Gammaproteobacteria	Pasteurellales	Pasteurellaceae	Gallibacterium	genomosp.	denovo9637	0	0	0	0	0	0	0	1	0	0	0	0	0	0	0	0	0	0
Bacteria	Firmicutes	Clostridia	Clostridiales	Lachnospiraceae			denovo15491	1	0	0	0	0	0	0	0	0	0	0	0	0	0	0	0	0	0
Bacteria	Firmicutes	Clostridia	Clostridiales	Peptostreptococcaceae	Clostridium	ruminantium	denovo2440	5	1	1	1	2	4	0	1	4	5	6	1	2	0	0	0	0	1
Bacteria	Firmicutes	Clostridia	Clostridiales	Lachnospiraceae			denovo2324	0	0	0	0	0	0	0	0	0	0	0	0	0	0	0	0	1	0
Bacteria	Firmicutes	Clostridia	Clostridiales	Lachnospiraceae			denovo8772	0	0	0	0	0	0	0	0	0	1	0	0	0	0	0	0	0	0
Bacteria	Bacteroidetes						denovo4188	0	0	0	0	0	0	0	0	0	0	0	0	0	0	0	1	0	0
Bacteria	Bacteroidetes	Bacteroidia	Bacteroidales	Prevotellaceae	Prevotella		denovo18080	0	0	0	0	0	0	0	0	0	0	0	0	0	0	0	1	0	0
Bacteria	Firmicutes	Clostridia	Clostridiales	Ruminococcaceae	Oscillospira		denovo12509	0	0	1	0	0	0	0	0	0	0	0	0	0	0	0	0	0	0
Bacteria	Firmicutes	Clostridia	Clostridiales				denovo17134	0	0	0	0	0	0	0	0	0	0	0	1	0	0	0	0	0	0
Bacteria	Bacteroidetes	Bacteroidia	Bacteroidales				denovo4852	0	0	0	0	0	0	1	1	0	0	0	0	0	0	0	0	0	0
Bacteria	Firmicutes	Clostridia	Clostridiales	Lachnospiraceae	Blautia		denovo1979	0	0	0	0	0	0	0	0	0	0	0	1	0	0	0	0	0	0
Bacteria	Firmicutes	Clostridia	Clostridiales	Ruminococcaceae	Oscillospira		denovo18917	0	0	0	0	0	0	0	0	0	1	0	0	0	0	0	0	0	0
Bacteria	Firmicutes	Clostridia	Clostridiales	Ruminococcaceae	Ruminococcus		denovo2533	0	0	0	0	0	0	0	0	0	0	0	0	1	0	1	1	1	0
Bacteria	Firmicutes	Clostridia	Clostridiales	Ruminococcaceae			denovo7383	0	0	0	0	0	0	1	0	0	0	0	0	0	0	0	0	0	0
Bacteria	Bacteroidetes	Bacteroidia	Bacteroidales	Bacteroidaceae	Bacteroides		denovo16936	0	0	0	0	0	0	0	0	0	0	0	0	0	0	0	1	0	0
Bacteria	Firmicutes	Clostridia	Clostridiales				denovo11079	0	0	0	0	0	0	0	0	0	0	0	1	0	0	0	0	0	0
Bacteria	Firmicutes	Clostridia	Clostridiales	Lachnospiraceae	Clostridium		denovo9628	0	0	0	0	0	0	1	0	0	0	0	0	0	0	0	0	0	1
Bacteria	Firmicutes	Clostridia	Clostridiales	Ruminococcaceae			denovo14645	0	0	0	0	0	0	0	0	0	0	0	1	0	0	0	0	0	0
Bacteria	Firmicutes	Clostridia	Clostridiales	Peptostreptococcaceae	Clostridium	ruminantium	denovo3736	0	0	0	0	0	0	0	1	0	0	0	0	0	0	0	0	0	0
Bacteria	Proteobacteria	Betaproteobacteria	Burkholderiales	Alcaligenaceae	Sutterella		denovo6395	0	0	0	0	0	0	1	0	0	1	0	0	0	0	0	0	0	0
Bacteria	Firmicutes	Clostridia	Clostridiales				denovo1455	0	0	0	0	0	0	0	1	0	0	0	0	0	0	0	0	0	0
Bacteria	Bacteroidetes	Bacteroidia	Bacteroidales	Bacteroidaceae	Bacteroides		denovo17609	0	0	0	0	0	0	0	1	0	0	0	0	0	0	0	0	0	0
Bacteria	Firmicutes	Clostridia	Clostridiales	Lachnospiraceae			denovo10406	0	0	0	0	0	1	0	0	0	0	0	0	0	0	0	0	0	0
Bacteria	Bacteroidetes	Bacteroidia	Bacteroidales	Bacteroidaceae	Bacteroides		denovo11431	0	0	0	0	0	0	5	27	0	0	0	0	1	0	1	8	1	15
Bacteria	Bacteroidetes	Bacteroidia	Bacteroidales				denovo4703	0	0	0	0	0	0	0	1	0	0	0	0	0	0	0	0	0	0
Bacteria	Bacteroidetes	Bacteroidia	Bacteroidales	Bacteroidaceae	Bacteroides		denovo18768	0	0	0	0	0	0	0	1	0	0	0	0	0	0	0	0	0	0
Bacteria	Proteobacteria	Gammaproteobacteria	Enterobacteriales	Enterobacteriaceae	Shigella	sonnei	denovo3378	0	0	0	0	0	0	0	0	0	0	0	0	0	0	1	0	0	0
Bacteria	Firmicutes	Clostridia	Clostridiales				denovo864	4	1	1	11	25	90	1	1	8	151	3	6	2	16	1	2	1	0
Bacteria	Proteobacteria	Gammaproteobacteria	Aeromonadales	Succinivibrionaceae	Succinatimonas	hippei	denovo18700	0	0	0	0	0	0	1	1	0	0	0	0	0	0	2	1	1	0
Bacteria	Firmicutes	Clostridia	Clostridiales	Lachnospiraceae	[Ruminococcus]		denovo9303	0	0	0	0	0	0	0	0	0	0	0	0	0	0	0	0	0	1
Bacteria	Firmicutes	Clostridia	Clostridiales	Lachnospiraceae			denovo19472	0	0	0	0	0	0	0	0	1	0	0	0	0	0	0	0	0	0
Bacteria	Firmicutes	Clostridia	Clostridiales	Ruminococcaceae	Oscillospira		denovo6309	0	0	0	0	0	0	0	0	0	0	0	1	0	0	0	1	1	0
Bacteria	Firmicutes	Clostridia	Clostridiales	Lachnospiraceae			denovo16487	0	0	0	0	0	0	0	0	1	0	0	0	0	0	0	0	0	0
Bacteria	Proteobacteria	Gammaproteobacteria	Aeromonadales	Succinivibrionaceae	Succinatimonas	hippei	denovo11891	0	0	0	0	0	0	0	1	0	0	0	0	0	0	0	0	0	0
Bacteria	Firmicutes	Clostridia	Clostridiales	Ruminococcaceae	Oscillospira		denovo8467	0	0	0	0	0	0	0	0	0	1	0	0	0	0	0	0	0	0
Bacteria	Bacteroidetes	Bacteroidia	Bacteroidales	Bacteroidaceae	Bacteroides	coprosuis	denovo14456	0	0	0	0	0	0	1	0	0	0	0	0	0	0	0	0	0	0
Bacteria	Proteobacteria	Alphaproteobacteria					denovo19452	0	0	0	0	0	0	0	0	0	0	0	1	0	0	1	2	7	1
Bacteria	Firmicutes	Clostridia	Clostridiales	Lachnospiraceae			denovo3814	0	0	0	0	0	0	0	0	0	0	0	0	0	1	0	0	0	0
Bacteria	Firmicutes	Clostridia	Clostridiales	Ruminococcaceae			denovo14170	0	0	0	0	0	0	0	1	0	0	0	0	0	0	0	0	0	0
Bacteria	Proteobacteria	Gammaproteobacteria	Aeromonadales				denovo18351	1	0	0	0	0	0	0	0	0	0	0	0	0	0	0	0	0	0
Bacteria	Firmicutes	Clostridia	Clostridiales	Lachnospiraceae			denovo12580	0	0	0	0	0	0	0	0	0	1	0	0	0	0	0	0	0	0
Bacteria	Firmicutes	Clostridia	Clostridiales	Ruminococcaceae	Ruminococcus		denovo8682	0	0	0	0	0	0	0	0	1	0	0	0	0	0	0	0	0	0
Bacteria	Firmicutes	Clostridia	Clostridiales	Ruminococcaceae	Oscillospira		denovo7353	0	0	0	0	0	0	0	0	0	1	0	0	0	0	0	0	0	0
Bacteria	Bacteroidetes	Bacteroidia	Bacteroidales				denovo18076	0	0	0	0	0	0	0	1	0	0	0	0	0	0	0	0	0	0
Bacteria	Firmicutes	Clostridia	Clostridiales				denovo9194	0	0	0	0	0	0	0	0	0	1	0	0	0	0	0	0	0	0
Bacteria	Firmicutes	Clostridia	Clostridiales				denovo2851	0	0	0	0	0	0	0	0	0	0	0	1	0	0	0	0	0	0
Bacteria	Firmicutes	Clostridia	Clostridiales				denovo6559	0	0	0	1	0	1	0	0	0	1	0	0	0	0	0	0	0	0
Bacteria	Firmicutes	Clostridia	Clostridiales	Ruminococcaceae	Butyricicoccus	pullicaecorum	denovo2573	0	1	0	0	0	0	0	0	0	0	0	0	0	0	0	0	0	0
Bacteria	Bacteroidetes	Bacteroidia	Bacteroidales	[Paraprevotellaceae]			denovo16396	0	0	0	0	0	0	1	0	0	0	0	0	0	0	0	0	0	0
Bacteria	Bacteroidetes	Bacteroidia	Bacteroidales				denovo9250	0	0	0	0	0	0	1	0	0	1	0	0	0	0	0	1	0	0
Bacteria	Firmicutes	Clostridia	Clostridiales				denovo4087	0	0	0	0	0	0	0	0	0	0	0	1	0	0	0	0	0	0
Bacteria	Bacteroidetes	Bacteroidia	Bacteroidales	S24-7			denovo4960	0	0	0	0	0	0	0	0	0	0	0	0	0	0	0	0	0	1
Bacteria	Bacteroidetes	Bacteroidia	Bacteroidales				denovo19273	0	0	0	0	0	0	0	0	0	0	0	0	0	0	1	0	0	0
Bacteria	Firmicutes	Clostridia	Clostridiales	Lachnospiraceae			denovo72	0	1	0	0	2	1	1	0	0	2	2	5	2	1	1	2	2	2
Bacteria	Firmicutes	Clostridia	Clostridiales	Ruminococcaceae	Oscillospira		denovo18118	0	0	0	0	0	0	0	0	0	1	0	0	0	0	0	0	0	0
Bacteria	Firmicutes	Clostridia	Clostridiales	Peptostreptococcaceae	Clostridium		denovo4894	0	0	0	0	0	0	1	0	0	0	0	0	0	0	0	0	0	0
Bacteria	Firmicutes	Clostridia	Clostridiales				denovo6356	0	0	0	0	0	0	0	0	0	0	0	0	0	0	1	0	0	0
Bacteria	Bacteroidetes	Bacteroidia	Bacteroidales	Bacteroidaceae	Bacteroides		denovo12459	0	0	0	0	0	0	0	0	0	0	0	0	0	0	0	1	0	0
Bacteria	Firmicutes	Clostridia	Clostridiales	Lachnospiraceae	Clostridium	citroniae	denovo3858	0	0	0	0	0	0	0	0	0	0	0	0	0	0	0	0	3	0
Bacteria	Firmicutes	Clostridia	Clostridiales				denovo14393	0	0	0	0	0	0	0	1	0	0	0	0	0	0	0	0	0	0
Bacteria	Firmicutes	Clostridia	Clostridiales	Ruminococcaceae			denovo538	0	0	0	0	0	0	0	0	0	0	0	0	0	0	0	0	1	0
Bacteria	Firmicutes	Clostridia	Clostridiales	Ruminococcaceae			denovo1006	0	0	0	0	0	0	0	0	0	0	0	0	0	0	1	0	0	0
Bacteria	Bacteroidetes	Bacteroidia	Bacteroidales				denovo10888	0	0	0	0	0	0	1	0	0	0	0	0	0	0	0	0	0	0
Bacteria	Firmicutes	Clostridia	Clostridiales	Ruminococcaceae			denovo3505	0	0	0	0	0	0	0	0	0	0	0	0	1	0	0	0	0	0
Bacteria	Firmicutes	Clostridia	Clostridiales				denovo13561	0	0	0	0	0	0	0	0	0	0	0	0	1	0	0	0	0	0
Bacteria	Firmicutes	Clostridia	Clostridiales	Lachnospiraceae	[Ruminococcus]		denovo12606	0	0	0	1	0	0	0	1	0	0	0	0	0	0	0	0	0	0
Bacteria	Firmicutes	Clostridia	Clostridiales	Lachnospiraceae			denovo11394	0	0	0	0	0	0	0	0	0	0	0	1	0	0	0	0	0	0
Bacteria	Firmicutes	Clostridia	Clostridiales	Lachnospiraceae			denovo10988	0	0	0	0	0	0	0	1	0	0	0	1	0	0	0	0	0	0
Bacteria	Cyanobacteria	4C0d-2	YS2				denovo18146	0	0	0	0	0	0	0	0	0	0	0	0	0	0	0	1	0	0
Bacteria	Firmicutes	Clostridia	Clostridiales	Lachnospiraceae			denovo8053	0	0	0	0	0	0	1	0	1	1	2	0	0	0	2	0	1	6
Bacteria	Firmicutes	Clostridia	Clostridiales	Ruminococcaceae			denovo9395	0	0	0	0	0	0	0	0	0	0	1	0	0	0	0	0	0	0
Bacteria	Firmicutes	Clostridia	Clostridiales	Lachnospiraceae			denovo6772	5	0	0	0	0	0	9	5	2	6	6	6	0	0	2	3	4	1
Bacteria	Bacteroidetes	Bacteroidia	Bacteroidales	Bacteroidaceae	Bacteroides		denovo5236	0	0	0	0	0	0	1	0	0	0	0	0	0	0	2	1	2	1
Bacteria	Firmicutes	Clostridia	Clostridiales	Lachnospiraceae	Coprococcus		denovo606	0	0	0	0	0	0	0	0	0	0	0	1	0	0	0	0	0	0
Bacteria	Elusimicrobia	Elusimicrobia	Elusimicrobiales	Elusimicrobiaceae	Elusimicrobium		denovo15031	0	0	0	0	0	0	0	0	0	0	0	0	0	0	1	0	0	0
Bacteria	Firmicutes	Clostridia	Clostridiales	Ruminococcaceae			denovo12003	0	0	0	0	0	0	0	0	0	1	0	0	0	0	0	0	0	0
Bacteria	Firmicutes	Clostridia	Clostridiales	Lachnospiraceae			denovo13083	0	0	0	0	0	0	0	0	0	0	0	1	0	1	0	1	1	0
Bacteria	Bacteroidetes	Bacteroidia	Bacteroidales				denovo3125	0	0	0	0	0	0	0	1	0	0	0	0	0	0	0	0	0	0
Bacteria	Firmicutes	Clostridia	Clostridiales	Lachnospiraceae			denovo17867	0	0	0	0	0	1	0	0	0	0	0	0	0	0	0	0	0	0
Bacteria	Bacteroidetes	Bacteroidia	Bacteroidales				denovo5142	0	1	0	0	0	0	0	0	0	0	0	0	0	0	0	0	0	0
Bacteria	Bacteroidetes	Bacteroidia	Bacteroidales	Bacteroidaceae	Bacteroides		denovo12248	0	0	0	0	0	0	1	0	0	0	0	0	0	0	0	0	0	0
Bacteria	Firmicutes	Clostridia	Clostridiales				denovo17358	0	0	0	0	0	0	0	0	0	1	0	0	0	0	0	0	0	0
Bacteria	Proteobacteria						denovo6795	0	0	0	0	0	0	0	1	0	0	0	0	0	0	0	0	1	0
Bacteria	Bacteroidetes	Bacteroidia	Bacteroidales	Bacteroidaceae	Bacteroides		denovo2757	0	0	0	0	0	0	0	0	0	0	0	0	0	0	1	0	0	0
Bacteria	Firmicutes	Clostridia	Clostridiales	Ruminococcaceae			denovo11119	0	0	0	0	0	0	0	1	0	0	0	0	0	0	0	0	1	0
Bacteria	Bacteroidetes	Bacteroidia	Bacteroidales	[Barnesiellaceae]	Barnesiella	viscericola	denovo10331	0	0	0	0	0	0	0	1	0	0	0	0	0	0	0	0	0	0
Bacteria	Firmicutes	Clostridia	Clostridiales	Ruminococcaceae			denovo3450	0	0	0	0	0	0	0	0	1	0	6	2	0	0	0	0	0	0
Bacteria	Firmicutes	Clostridia	Clostridiales				denovo10832	0	0	0	0	0	0	0	0	0	0	0	0	1	0	0	0	0	0
Bacteria	Firmicutes	Clostridia	Clostridiales	Ruminococcaceae			denovo13209	0	0	0	0	0	0	0	0	0	1	0	0	0	0	0	0	0	0
Bacteria	Firmicutes	Clostridia	Clostridiales	Lachnospiraceae			denovo14306	0	0	0	0	0	0	0	1	1	2	1	0	0	0	0	0	0	0
Bacteria	Firmicutes	Clostridia	Clostridiales	Ruminococcaceae			denovo11673	0	0	0	0	0	0	0	0	0	0	0	1	0	0	0	0	0	0
Bacteria	Firmicutes	Clostridia	Clostridiales	Ruminococcaceae	Clostridium	methylpentosum	denovo2213	0	0	0	0	0	0	0	0	0	0	0	1	0	0	0	0	0	0
Bacteria	Proteobacteria	Alphaproteobacteria	RF32				denovo5246	0	0	0	0	0	0	10	2	0	0	0	0	0	0	2	7	6	3
Bacteria	Bacteroidetes	Bacteroidia	Bacteroidales	Porphyromonadaceae	Parabacteroides		denovo18428	0	0	0	0	0	0	0	0	0	0	0	0	0	0	0	0	0	1
Bacteria	Firmicutes	Clostridia	Clostridiales	Ruminococcaceae	Faecalibacterium	prausnitzii	denovo8965	0	0	0	0	0	0	0	0	1	0	0	0	0	0	0	0	0	0
Bacteria	Bacteroidetes	Bacteroidia	Bacteroidales	Bacteroidaceae	Bacteroides	plebeius	denovo17462	0	0	0	0	0	0	0	0	0	0	0	0	0	0	1	0	2	0
Bacteria	Firmicutes	Clostridia	Clostridiales	Lachnospiraceae	[Ruminococcus]		denovo10745	0	0	0	0	0	0	0	0	0	0	0	0	0	0	0	0	0	1
Bacteria	Firmicutes	Clostridia	Clostridiales	Lachnospiraceae			denovo3897	0	0	0	0	0	0	0	0	0	0	0	0	0	0	0	0	1	0
Bacteria	Firmicutes	Clostridia	Clostridiales	Ruminococcaceae	Ruminococcus		denovo5122	0	0	0	0	0	0	0	0	0	0	0	0	0	0	0	0	1	0
Bacteria	Firmicutes	Clostridia	Clostridiales	Lachnospiraceae			denovo19191	0	0	0	0	0	0	0	0	0	0	0	1	0	0	0	0	0	0
Bacteria	Bacteroidetes	Bacteroidia	Bacteroidales				denovo13763	0	1	0	0	0	0	8	0	0	0	0	0	0	0	1	0	3	0
Bacteria	Firmicutes	Clostridia	Clostridiales	Ruminococcaceae			denovo16957	2	0	0	0	9	13	6	0	0	1	1	19	0	26	1	11	17	9
Bacteria	Firmicutes	Clostridia	Clostridiales				denovo912	0	0	0	0	0	0	0	0	0	0	1	0	0	0	0	0	0	0
Bacteria	Firmicutes	Clostridia	Clostridiales				denovo16641	0	0	0	0	0	0	0	0	0	0	0	1	0	0	0	0	0	0
Bacteria	Firmicutes	Clostridia	Clostridiales				denovo15655	4	0	1	64	2	124	20	13	1	4	2	134	106	30	0	2	2	17
Bacteria	Firmicutes	Clostridia	Clostridiales	Ruminococcaceae	Oscillospira		denovo8994	0	0	0	0	0	0	0	0	0	0	0	0	0	0	0	0	1	0
Bacteria	Proteobacteria	Betaproteobacteria					denovo8906	0	0	0	0	0	0	0	0	0	0	0	0	0	0	0	1	0	0
Bacteria	Bacteroidetes	Bacteroidia	Bacteroidales	Rikenellaceae			denovo10774	0	0	0	0	0	0	0	0	0	0	0	0	0	0	0	0	1	0
Bacteria	Proteobacteria	Betaproteobacteria	Burkholderiales	Alcaligenaceae	Sutterella		denovo14228	0	0	0	0	0	0	0	0	0	0	0	0	0	0	0	1	0	1
Bacteria	Firmicutes	Clostridia	Clostridiales	Ruminococcaceae	Oscillospira		denovo17312	3	3	2	30	29	133	33	51	60	330	460	96	64	31	17	26	58	43
Bacteria	Firmicutes	Clostridia	Clostridiales	Ruminococcaceae			denovo14522	0	0	0	0	0	0	0	0	0	0	0	0	0	0	0	0	2	0
Bacteria							denovo7909	0	0	0	0	0	0	0	0	0	0	0	0	0	0	0	0	1	0
Bacteria	Bacteroidetes	Bacteroidia	Bacteroidales	Bacteroidaceae	Bacteroides		denovo9713	0	0	0	0	0	0	0	0	0	0	0	0	0	0	0	0	1	0
Bacteria	Proteobacteria	Betaproteobacteria	Burkholderiales				denovo4991	0	0	0	0	0	0	0	0	0	0	0	0	0	0	0	0	1	0
Bacteria	Firmicutes	Clostridia	Clostridiales	Lachnospiraceae			denovo3552	0	0	0	0	0	0	0	0	0	0	1	0	0	0	0	0	0	0
Bacteria	Firmicutes	Clostridia	Clostridiales	Ruminococcaceae			denovo18722	0	0	0	0	0	0	0	0	0	0	0	0	0	0	0	0	1	0
Bacteria	Bacteroidetes						denovo6030	0	0	0	0	0	0	0	0	0	0	1	0	0	0	0	0	0	0
Bacteria	Bacteroidetes	Bacteroidia	Bacteroidales				denovo14201	0	0	0	0	0	0	1	0	0	0	0	0	0	0	0	0	0	0
Bacteria	Firmicutes	Clostridia	Clostridiales				denovo4768	0	0	0	0	0	0	0	0	0	0	1	0	0	0	0	1	0	0
Bacteria	Firmicutes	Clostridia	Clostridiales				denovo18103	0	0	0	0	0	0	0	0	0	0	0	0	0	0	0	1	0	0
Bacteria	Firmicutes	Clostridia	Clostridiales				denovo10388	1	0	0	0	0	0	0	0	0	0	0	0	0	0	0	0	0	0
Bacteria	Firmicutes	Clostridia	Clostridiales	Lachnospiraceae	[Ruminococcus]		denovo18708	0	0	0	0	0	0	0	0	0	0	0	1	0	0	0	0	0	0
Bacteria	Firmicutes	Clostridia	Clostridiales	Lachnospiraceae			denovo15071	0	0	0	0	0	0	0	0	1	2	0	0	0	0	0	0	0	0
Bacteria	Firmicutes	Clostridia	Clostridiales	Ruminococcaceae			denovo17174	0	0	0	0	0	0	0	0	0	0	0	0	0	0	0	1	0	0
Bacteria	Firmicutes	Clostridia	Clostridiales	Ruminococcaceae	Oscillospira		denovo12184	0	0	0	0	0	0	0	0	0	1	0	0	0	0	0	0	0	0
Bacteria	Bacteroidetes	Bacteroidia	Bacteroidales				denovo2101	0	0	0	0	0	0	0	0	0	0	0	0	0	0	0	0	0	1
Bacteria	Bacteroidetes	Bacteroidia	Bacteroidales	[Barnesiellaceae]	Barnesiella	viscericola	denovo123	0	0	0	0	0	0	0	1	0	0	0	0	0	0	0	0	0	0
Bacteria	Firmicutes	Clostridia	Clostridiales	Lachnospiraceae	[Ruminococcus]		denovo13282	0	0	0	0	0	0	0	0	0	0	0	0	1	0	0	0	0	0
Bacteria	Firmicutes	Clostridia	Clostridiales	Lachnospiraceae			denovo3968	0	0	0	0	0	0	0	0	0	0	0	0	0	0	1	0	0	0
Bacteria	Bacteroidetes	Bacteroidia	Bacteroidales	Bacteroidaceae	Bacteroides		denovo17992	0	0	0	0	0	0	0	2	0	0	0	0	0	0	1	2	0	2
Bacteria	Firmicutes	Clostridia	Clostridiales	Lachnospiraceae			denovo1905	0	0	0	0	0	0	0	0	1	0	0	0	0	0	0	0	0	0
Bacteria	Firmicutes	Clostridia	Clostridiales				denovo318	0	0	0	0	0	0	0	0	1	2	0	1	0	0	0	0	0	0
Bacteria	Firmicutes	Clostridia	Clostridiales	Ruminococcaceae			denovo2009	0	0	0	0	0	0	0	0	0	1	0	0	0	0	0	0	0	0
Bacteria	Synergistetes	Synergistia	Synergistales	Synergistaceae			denovo19145	0	0	0	0	0	0	0	0	0	0	0	0	0	0	0	0	0	1
Bacteria	Firmicutes	Clostridia	Clostridiales				denovo5482	0	0	0	0	0	0	0	0	1	0	0	0	0	0	0	0	0	0
Bacteria	Bacteroidetes	Bacteroidia	Bacteroidales				denovo9315	0	0	0	0	0	0	0	0	0	0	0	0	0	0	0	1	0	0
Bacteria	Bacteroidetes	Bacteroidia	Bacteroidales				denovo2279	1	0	0	0	0	1	0	0	1	1	1	1	0	0	0	0	1	2
Bacteria	Firmicutes	Clostridia	Clostridiales	Lachnospiraceae	Clostridium	citroniae	denovo17384	0	0	0	0	0	0	0	0	1	0	0	0	0	0	0	0	0	1
Bacteria	Firmicutes	Clostridia	Clostridiales				denovo9067	0	0	0	0	0	0	0	0	0	1	0	0	0	0	0	0	0	0
Bacteria	Bacteroidetes	Bacteroidia	Bacteroidales	Bacteroidaceae	Bacteroides		denovo9949	0	0	0	0	0	0	3	0	0	0	0	0	0	0	0	2	2	0
Bacteria	Firmicutes	Clostridia	Clostridiales	Ruminococcaceae			denovo6519	0	0	0	0	0	0	0	0	0	0	0	0	0	0	0	1	0	0
Bacteria	Firmicutes	Clostridia	Clostridiales	Lachnospiraceae			denovo4534	0	0	0	0	0	0	0	0	0	0	0	0	0	1	0	0	0	0
Bacteria	Firmicutes	Clostridia	Clostridiales	Peptococcaceae	Peptococcus		denovo7104	0	0	0	0	0	0	0	0	0	0	0	0	0	0	0	0	0	1
Bacteria	Firmicutes	Clostridia	Clostridiales				denovo611	0	0	1	0	0	0	0	1	1	2	1	1	1	1	1	1	1	0
Bacteria	Firmicutes	Clostridia	Clostridiales	Ruminococcaceae			denovo3880	0	0	1	0	0	0	0	0	1	1	0	0	0	0	0	0	0	0
Bacteria	Firmicutes	Clostridia	Clostridiales				denovo7986	0	0	0	0	0	1	0	0	0	0	0	0	0	0	0	0	0	0
Bacteria	Proteobacteria	Betaproteobacteria	Burkholderiales	Alcaligenaceae	Sutterella		denovo3111	0	0	0	0	0	0	0	0	0	0	0	0	0	0	0	1	0	0
Bacteria	Firmicutes	Clostridia	Clostridiales	Ruminococcaceae	Oscillospira		denovo12995	0	0	0	1	0	0	0	0	0	0	0	0	0	0	0	0	0	0
Bacteria	Firmicutes	Clostridia	Clostridiales				denovo11379	0	0	0	0	0	0	0	0	0	2	0	0	0	0	0	0	0	0
Bacteria	Bacteroidetes	Bacteroidia	Bacteroidales	Bacteroidaceae	Bacteroides		denovo15276	0	0	0	0	0	0	1	0	0	0	0	0	0	0	0	0	0	0
Bacteria	Bacteroidetes	Bacteroidia	Bacteroidales				denovo5115	0	0	0	0	0	0	0	1	0	0	0	0	0	0	0	0	0	0
Bacteria	Firmicutes	Clostridia	Clostridiales				denovo13473	0	0	0	0	0	0	0	0	1	0	0	0	0	0	0	0	0	0
Bacteria	Bacteroidetes	Bacteroidia	Bacteroidales				denovo14349	0	0	0	0	0	0	0	0	0	0	0	0	0	0	1	0	0	0
Bacteria	Actinobacteria	Coriobacteriia	Coriobacteriales	Coriobacteriaceae	Coriobacterium		denovo13990	0	0	0	0	0	0	0	0	0	1	0	0	0	0	0	0	0	0
Bacteria	Firmicutes	Clostridia	Clostridiales	Lachnospiraceae			denovo5168	0	0	0	0	0	1	0	0	0	0	0	0	0	0	0	0	0	0
Bacteria	Bacteroidetes	Bacteroidia	Bacteroidales	Bacteroidaceae	Bacteroides		denovo6733	0	0	0	0	0	0	0	0	0	0	0	0	0	0	0	1	0	0
Bacteria	Bacteroidetes	Bacteroidia	Bacteroidales	[Barnesiellaceae]	Barnesiella	viscericola	denovo6783	0	0	0	0	0	0	2	0	0	0	0	0	0	0	0	0	0	0
Bacteria	Firmicutes	Clostridia	Clostridiales	Ruminococcaceae	Ruminococcus		denovo11773	0	0	0	0	0	0	0	0	0	0	2	0	0	0	0	0	0	0
Bacteria	Firmicutes	Clostridia	Clostridiales	Lachnospiraceae	[Ruminococcus]		denovo7845	0	0	0	0	0	1	0	0	0	0	0	0	0	0	0	0	0	0
Bacteria	Bacteroidetes	Bacteroidia	Bacteroidales	Porphyromonadaceae			denovo14058	0	0	0	0	0	0	0	0	0	0	0	0	0	0	0	0	0	1
Bacteria	Bacteroidetes	Bacteroidia	Bacteroidales	Bacteroidaceae	Bacteroides		denovo18435	0	0	0	0	0	0	0	1	0	0	0	0	0	0	0	0	0	1
Bacteria	Bacteroidetes	Bacteroidia	Bacteroidales				denovo3744	0	0	0	0	0	0	1	0	0	0	0	0	0	0	0	0	0	0
Bacteria	Firmicutes	Clostridia	Clostridiales	Ruminococcaceae			denovo19275	0	0	0	0	0	0	0	0	0	1	0	0	0	0	0	0	0	0
Bacteria	Firmicutes	Clostridia	Clostridiales	Ruminococcaceae	Faecalibacterium	prausnitzii	denovo15455	0	0	0	0	0	0	0	0	0	0	0	1	0	0	0	0	0	0
Bacteria	Firmicutes	Clostridia	Clostridiales	Ruminococcaceae	Oscillospira		denovo14531	1	0	0	0	0	0	0	0	0	0	0	0	0	0	0	0	0	0
Bacteria	Bacteroidetes	Bacteroidia	Bacteroidales				denovo13988	0	0	0	0	0	0	0	1	0	0	0	0	0	0	0	0	0	0
Bacteria	Firmicutes	Clostridia	Clostridiales	Lachnospiraceae			denovo14166	3	0	0	0	0	0	0	0	0	0	1	1	0	0	0	0	0	0
Bacteria	Bacteroidetes	Bacteroidia	Bacteroidales	Bacteroidaceae	Bacteroides		denovo3522	0	0	0	0	0	0	0	0	0	0	0	0	0	1	0	0	0	0
Bacteria	Firmicutes	Clostridia	Clostridiales	Ruminococcaceae	Faecalibacterium		denovo15933	0	0	0	0	0	0	0	0	0	1	0	0	0	0	0	0	0	0
Bacteria	Bacteroidetes	Bacteroidia	Bacteroidales	Bacteroidaceae	Bacteroides		denovo603	0	0	0	0	0	0	4	1	0	0	0	0	0	0	0	0	3	1
Bacteria	Firmicutes	Clostridia	Clostridiales	Ruminococcaceae			denovo12626	0	0	0	0	1	0	0	0	0	0	0	0	0	0	0	0	0	0
Bacteria	Firmicutes	Clostridia	Clostridiales	Lachnospiraceae			denovo4256	1	0	0	0	0	0	0	0	0	0	1	0	0	0	4	0	0	0
Bacteria	Firmicutes	Clostridia	Clostridiales	Veillonellaceae			denovo18311	0	0	0	0	0	0	0	0	0	1	0	0	0	0	0	0	0	0
Bacteria	Firmicutes	Clostridia	Clostridiales	Ruminococcaceae			denovo19349	0	0	0	0	0	0	0	1	0	0	0	0	0	1	0	0	0	0
Bacteria	Firmicutes	Clostridia	Clostridiales	Veillonellaceae			denovo8975	0	0	0	0	0	0	1	0	0	0	0	0	0	0	0	0	0	0
Bacteria	Bacteroidetes	Bacteroidia	Bacteroidales	Porphyromonadaceae	Parabacteroides		denovo9813	0	0	0	0	0	0	0	0	0	0	0	0	0	0	0	1	0	0
Bacteria	Firmicutes	Clostridia	Clostridiales	Ruminococcaceae			denovo6887	1	0	0	1	0	0	0	0	0	1	0	1	0	0	0	0	0	0
Bacteria	Firmicutes	Clostridia	Clostridiales	Lachnospiraceae	Coprococcus		denovo8399	0	0	0	0	0	0	0	0	1	2	1	0	0	0	0	0	0	0
Bacteria	Firmicutes	Clostridia	Clostridiales	Lachnospiraceae			denovo10234	0	0	0	0	0	0	0	0	0	0	0	1	0	0	0	0	0	0
Bacteria							denovo1628	0	0	0	0	0	0	0	0	0	0	0	0	1	0	0	0	0	0
Bacteria	Bacteroidetes	Bacteroidia	Bacteroidales	Bacteroidaceae	Bacteroides		denovo7732	0	0	0	0	0	0	1	0	0	0	0	0	0	0	0	0	0	0
Bacteria	Bacteroidetes	Bacteroidia	Bacteroidales				denovo15709	0	0	0	0	0	0	0	1	0	0	0	0	0	0	0	0	0	0
Bacteria	Bacteroidetes	Bacteroidia	Bacteroidales	Prevotellaceae	Prevotella		denovo17499	0	0	0	0	0	0	0	0	0	0	0	0	0	0	0	0	1	0
Bacteria							denovo17890	0	0	0	0	0	0	1	0	0	0	0	0	0	0	0	0	0	0
Bacteria	Bacteroidetes	Bacteroidia	Bacteroidales	Bacteroidaceae	Bacteroides		denovo15944	0	0	0	0	0	0	0	0	0	0	0	0	0	0	0	0	0	1
Bacteria	Elusimicrobia	Elusimicrobia	Elusimicrobiales	Elusimicrobiaceae	Elusimicrobium		denovo415	0	0	0	0	0	0	0	0	0	0	0	0	1	0	3	8	0	0
Bacteria	Bacteroidetes	Bacteroidia	Bacteroidales	Bacteroidaceae	Bacteroides		denovo9035	0	0	0	0	0	0	0	0	0	0	0	0	3	2	0	0	0	0
Bacteria	Elusimicrobia	Elusimicrobia	Elusimicrobiales	Elusimicrobiaceae			denovo14303	0	0	0	0	0	0	0	1	0	0	0	0	0	0	0	0	0	0
Bacteria	Bacteroidetes	Bacteroidia	Bacteroidales				denovo8715	0	0	0	0	0	0	0	1	0	0	0	0	0	0	0	1	1	1
Bacteria	Proteobacteria	Gammaproteobacteria	Aeromonadales				denovo13761	0	0	0	0	0	0	1	0	0	0	0	0	0	0	0	0	0	0
Bacteria	Proteobacteria	Gammaproteobacteria	Enterobacteriales	Enterobacteriaceae	Proteus		denovo6936	0	0	1	0	0	0	0	0	0	0	0	0	0	0	0	0	0	0
Bacteria	Firmicutes	Clostridia	Clostridiales				denovo10095	0	0	0	0	0	0	0	0	0	0	0	0	0	0	0	1	0	0
Bacteria	Bacteroidetes	Bacteroidia	Bacteroidales				denovo2942	0	0	0	0	0	0	0	1	0	0	0	0	0	0	0	0	0	0
Bacteria	Firmicutes	Clostridia	Clostridiales	Ruminococcaceae	Oscillospira		denovo980	0	0	0	0	0	0	0	0	0	0	1	0	0	0	0	0	0	0
Bacteria	Firmicutes	Clostridia	Clostridiales	Lachnospiraceae			denovo8910	0	0	0	0	0	1	0	0	0	0	0	1	0	0	0	0	0	0
Bacteria	Firmicutes	Clostridia	Clostridiales	Ruminococcaceae			denovo11223	0	0	0	0	0	0	0	0	0	1	0	0	0	0	0	0	0	0
Bacteria	Proteobacteria	Gammaproteobacteria	Aeromonadales				denovo7182	0	0	0	0	0	0	0	0	0	0	0	0	0	0	1	0	0	0
Bacteria	Firmicutes	Clostridia	Clostridiales	Lachnospiraceae			denovo16682	0	0	0	0	1	0	0	0	0	0	0	0	0	0	0	0	0	0
Bacteria	Firmicutes	Clostridia	Clostridiales	Lachnospiraceae	Blautia		denovo14637	0	0	0	0	0	0	0	0	0	1	0	1	1	1	1	0	0	0
Bacteria	Firmicutes	Clostridia	Clostridiales	Lachnospiraceae			denovo14705	0	0	0	0	0	0	0	1	0	0	0	0	0	0	0	0	0	0
Bacteria	Firmicutes	Clostridia	Clostridiales	Ruminococcaceae	Faecalibacterium		denovo6551	0	0	0	0	0	0	0	0	0	0	0	4	6	1	0	0	1	0
Bacteria	Firmicutes						denovo15530	0	0	0	0	0	0	0	0	0	0	0	0	0	0	0	1	0	0
Bacteria	Firmicutes	Clostridia	Clostridiales	Lachnospiraceae	[Ruminococcus]		denovo17281	0	0	0	0	0	0	0	0	0	2	0	0	0	0	0	0	1	0
Bacteria	Firmicutes	Clostridia	Clostridiales	[Mogibacteriaceae]			denovo7034	0	0	0	0	0	0	0	0	0	0	0	0	0	0	0	0	1	0
Bacteria	Firmicutes	Clostridia	Clostridiales	Ruminococcaceae	Ruminococcus		denovo7979	0	0	0	0	0	0	0	0	0	0	0	1	0	0	0	0	0	0
Bacteria	Bacteroidetes	Bacteroidia	Bacteroidales	Bacteroidaceae	Bacteroides		denovo6617	0	0	0	0	0	0	1	1	0	0	0	0	0	0	0	0	0	1
Bacteria	Firmicutes	Clostridia	Clostridiales	Lachnospiraceae			denovo15750	0	0	0	0	0	0	0	0	1	1	0	0	0	0	0	0	0	0
Bacteria	Bacteroidetes	Bacteroidia	Bacteroidales	Bacteroidaceae	Bacteroides	plebeius	denovo11161	0	0	0	0	0	0	0	2	0	0	0	0	0	0	0	0	0	0
Bacteria	Bacteroidetes	Bacteroidia	Bacteroidales	Bacteroidaceae	Bacteroides		denovo5083	0	0	0	0	0	1	0	1	0	0	0	0	0	0	0	0	0	1
Bacteria	Firmicutes	Clostridia	Clostridiales	Lachnospiraceae	Coprococcus		denovo6895	0	0	0	0	0	0	0	0	0	1	0	0	0	0	0	0	0	0
Bacteria	Bacteroidetes	Bacteroidia	Bacteroidales	Prevotellaceae	Prevotella		denovo445	0	0	0	0	0	0	0	1	0	0	0	0	0	0	0	0	0	0
Bacteria	Bacteroidetes	Bacteroidia	Bacteroidales	Bacteroidaceae	Bacteroides	barnesiae	denovo6779	0	0	0	0	0	0	0	0	0	0	0	0	0	0	0	0	1	0
Bacteria	Bacteroidetes	Bacteroidia	Bacteroidales				denovo18575	0	0	0	0	0	0	0	0	0	0	0	0	0	0	1	0	0	0
Bacteria	Firmicutes	Clostridia	Clostridiales	Ruminococcaceae	Ruminococcus		denovo9344	0	0	0	0	0	0	0	0	0	1	0	0	0	0	0	0	0	0
Bacteria	Firmicutes	Clostridia	Clostridiales	Ruminococcaceae			denovo10051	0	0	0	1	1	0	0	0	0	0	0	0	0	0	0	0	0	0
Bacteria							denovo12503	0	0	0	0	0	0	0	0	0	0	0	0	1	0	0	0	0	0
Bacteria	Bacteroidetes	Bacteroidia	Bacteroidales	Bacteroidaceae	Bacteroides		denovo9357	0	0	0	0	0	0	1	6	0	0	0	1	0	0	1	4	1	1
Bacteria	Firmicutes	Clostridia	Clostridiales	Ruminococcaceae			denovo258	0	0	0	0	0	0	0	0	0	0	0	0	0	0	1	0	0	0
Bacteria	Cyanobacteria	4C0d-2	YS2				denovo10372	0	0	0	0	0	0	0	0	0	0	0	0	0	0	1	1	1	1
Bacteria	Bacteroidetes	Bacteroidia	Bacteroidales	[Paraprevotellaceae]			denovo3576	0	0	0	0	0	0	0	0	0	0	0	0	0	0	0	2	0	0
Bacteria	Firmicutes	Clostridia	Clostridiales	Ruminococcaceae			denovo10339	0	0	0	0	0	0	0	0	0	0	0	0	0	0	0	0	1	0
Bacteria	Firmicutes	Clostridia	Clostridiales	Ruminococcaceae	Clostridium	methylpentosum	denovo17391	0	0	0	0	0	0	0	0	0	0	0	0	0	0	0	0	1	0
Bacteria	Firmicutes	Clostridia	Clostridiales	Lachnospiraceae			denovo8205	1	0	0	0	0	0	0	0	0	0	0	0	0	0	0	0	0	0
Bacteria	Firmicutes	Clostridia	Clostridiales	Lachnospiraceae	Clostridium	citroniae	denovo11352	1	0	0	0	0	0	0	0	0	1	0	0	0	0	0	0	0	0
Bacteria	Firmicutes	Clostridia	Clostridiales	Veillonellaceae			denovo10889	0	0	0	0	0	0	0	0	0	0	0	0	0	0	0	0	1	0
Bacteria	Firmicutes	Clostridia	Clostridiales	Ruminococcaceae	Oscillospira		denovo614	0	0	0	0	0	0	0	0	0	1	0	0	0	0	0	0	0	0
Bacteria	Firmicutes	Clostridia	Clostridiales	Lachnospiraceae			denovo3918	1	0	0	0	0	0	0	0	0	0	0	0	0	0	0	0	0	0
Bacteria	Firmicutes	Clostridia	Clostridiales				denovo826	0	0	0	0	0	0	0	0	0	0	0	0	1	0	0	0	0	0
Bacteria	Bacteroidetes	Bacteroidia	Bacteroidales				denovo2043	0	0	0	0	0	0	1	0	0	0	0	0	0	0	0	0	0	0
Bacteria	Firmicutes	Clostridia	Clostridiales				denovo14457	0	0	0	0	0	0	0	0	0	0	0	1	0	0	0	0	0	0
Bacteria	Bacteroidetes	Bacteroidia	Bacteroidales	Bacteroidaceae	Bacteroides		denovo6912	0	0	0	0	0	0	0	1	0	0	0	0	0	0	0	0	0	1
Bacteria	Firmicutes	Clostridia	Clostridiales	Ruminococcaceae			denovo13426	0	0	0	0	0	0	0	0	0	0	0	0	0	1	0	0	0	0
Bacteria	Bacteroidetes	Bacteroidia	Bacteroidales	Porphyromonadaceae	Parabacteroides		denovo2256	0	0	0	0	0	0	0	0	0	0	0	0	0	0	1	0	0	0
Bacteria	Bacteroidetes	Bacteroidia	Bacteroidales				denovo2578	0	0	0	0	0	0	0	0	0	0	0	0	0	0	0	2	3	0
Bacteria	Bacteroidetes	Bacteroidia	Bacteroidales	[Paraprevotellaceae]			denovo7341	0	0	0	0	0	0	0	0	0	0	0	0	0	0	0	1	0	0
Bacteria	Proteobacteria	Gammaproteobacteria	Aeromonadales	Succinivibrionaceae	Succinatimonas	hippei	denovo16825	0	0	0	0	0	0	0	0	0	0	1	0	0	0	0	0	0	0
Bacteria	Firmicutes	Clostridia	Clostridiales	Veillonellaceae			denovo9987	0	0	0	0	0	0	0	1	0	0	0	0	0	0	0	0	0	0
Bacteria	Firmicutes	Clostridia	Clostridiales				denovo917	0	0	0	0	0	0	0	0	0	0	0	1	0	0	0	0	0	0
Bacteria	Proteobacteria	Deltaproteobacteria	Desulfovibrionales	Desulfovibrionaceae	Desulfovibrio	D168	denovo396	1	0	0	0	0	0	0	1	0	1	2	1	3	2	35	36	55	0
Bacteria	Firmicutes	Clostridia	Clostridiales				denovo16822	0	0	0	0	0	0	0	0	0	0	0	0	1	0	0	0	0	0
Bacteria	Bacteroidetes	Bacteroidia	Bacteroidales				denovo16181	0	0	0	0	0	0	0	0	0	0	0	0	0	0	0	0	1	0
Bacteria	Firmicutes	Clostridia	Clostridiales	Lachnospiraceae			denovo15275	0	0	0	0	0	0	0	0	0	0	0	0	0	0	0	0	0	1
Bacteria	Bacteroidetes	Bacteroidia	Bacteroidales	Bacteroidaceae	Bacteroides		denovo5774	0	0	0	0	0	0	0	0	0	0	0	0	0	0	4	0	1	0
Bacteria	Firmicutes	Clostridia	Clostridiales	Lachnospiraceae			denovo6700	0	0	0	0	0	1	0	0	0	0	0	0	0	0	0	0	0	0
Bacteria	Firmicutes	Clostridia	Clostridiales				denovo6824	0	0	0	0	0	0	0	0	0	0	0	1	0	0	0	0	0	0
Bacteria	Bacteroidetes	Bacteroidia	Bacteroidales	Bacteroidaceae	Bacteroides		denovo508	0	0	0	0	0	0	0	0	0	0	0	0	0	0	0	0	0	1
Bacteria	Firmicutes	Clostridia	Clostridiales	Lachnospiraceae			denovo18804	0	1	0	0	0	0	0	0	0	0	0	0	0	0	0	0	0	0
Bacteria	Firmicutes	Clostridia	Clostridiales	Ruminococcaceae	Faecalibacterium		denovo9244	0	0	0	0	0	0	0	0	0	0	0	1	0	0	0	0	0	0
Bacteria	Firmicutes	Clostridia	Clostridiales	Lachnospiraceae	[Ruminococcus]		denovo8551	0	0	0	0	1	0	0	0	0	0	0	0	0	0	0	0	0	0
Bacteria	Cyanobacteria	4C0d-2	YS2				denovo10844	0	0	0	0	0	0	7	9	0	0	0	0	0	0	2	5	5	3
Bacteria	Firmicutes	Clostridia	Clostridiales	Ruminococcaceae			denovo14819	0	0	0	0	0	0	0	0	0	0	0	0	0	0	0	0	0	1
Bacteria	Verrucomicrobia	Verrucomicrobiae	Verrucomicrobiales	Verrucomicrobiaceae	Akkermansia	muciniphila	denovo12909	0	0	0	0	1	1	0	0	0	0	0	0	0	0	0	0	0	0
Bacteria	Bacteroidetes	Bacteroidia	Bacteroidales	[Barnesiellaceae]	Barnesiella	viscericola	denovo1972	3	0	0	0	0	1	6	22	0	0	1	1	0	0	1	1	0	18
Bacteria	Firmicutes	Clostridia	Clostridiales				denovo14997	0	0	0	0	0	0	0	0	0	0	0	1	0	0	0	0	0	0
Bacteria	Bacteroidetes	Bacteroidia	Bacteroidales				denovo1968	0	0	0	0	0	0	2	3	0	2	0	0	0	0	2	1	2	0
Bacteria	Firmicutes	Clostridia	Clostridiales				denovo17865	0	0	0	0	0	0	0	0	0	1	0	0	0	0	0	0	0	0
Bacteria	Firmicutes	Clostridia	Clostridiales	Ruminococcaceae			denovo1300	0	0	0	0	0	0	0	0	0	0	0	1	0	0	0	0	0	0
Bacteria							denovo10589	0	0	0	0	0	2	1	0	0	0	0	0	0	0	1	0	1	1
Bacteria	Firmicutes	Clostridia	Clostridiales				denovo8943	0	0	0	0	0	0	0	0	0	1	0	0	0	0	0	0	0	0
Bacteria	Firmicutes	Clostridia	Clostridiales	Lachnospiraceae	Clostridium		denovo1902	0	0	0	0	0	0	1	0	0	0	0	0	0	0	0	0	0	0
Bacteria	Firmicutes	Clostridia	Clostridiales	Veillonellaceae			denovo15989	0	0	0	0	0	0	0	3	0	0	0	0	0	0	0	0	0	0
Bacteria	Proteobacteria	Betaproteobacteria					denovo18758	0	0	0	0	0	0	0	0	0	0	0	0	0	0	0	0	0	1
Bacteria	Bacteroidetes	Bacteroidia	Bacteroidales	Bacteroidaceae	Bacteroides		denovo15088	0	0	0	0	0	0	0	1	0	0	0	0	0	0	0	0	0	0
Bacteria	Bacteroidetes	Bacteroidia	Bacteroidales				denovo1564	0	0	0	0	0	0	0	0	0	0	0	0	0	0	1	0	0	0
Bacteria	Firmicutes	Clostridia	Clostridiales	Peptostreptococcaceae	Clostridium	ruminantium	denovo17001	16	3	2	0	3	5	4	1	1	4	5	2	3	0	0	0	0	1
Bacteria	Actinobacteria	Coriobacteriia	Coriobacteriales	Coriobacteriaceae	Collinsella		denovo644	0	0	0	0	0	0	0	1	0	0	0	0	0	0	0	0	0	0
Bacteria	Firmicutes	Clostridia	Clostridiales				denovo1837	0	0	0	0	0	0	0	0	0	0	0	0	0	0	0	0	1	0
Bacteria	Firmicutes						denovo15308	0	0	0	0	0	0	0	1	0	0	0	0	0	0	0	0	0	0
Bacteria	Firmicutes	Clostridia	Clostridiales	Lachnospiraceae	[Ruminococcus]		denovo14996	1	0	0	0	5	1	5	1	1	9	5	35	11	4	2	3	1	4
Bacteria	Firmicutes	Clostridia	Clostridiales	Lachnospiraceae			denovo14492	1	0	0	0	0	0	0	0	0	0	0	0	0	0	0	0	0	0
Bacteria	Bacteroidetes	Bacteroidia	Bacteroidales	Bacteroidaceae	Bacteroides		denovo5096	0	0	0	0	1	0	136	67	0	2	4	11	6	2	86	100	198	10
Bacteria	Firmicutes	Clostridia	Clostridiales	Ruminococcaceae			denovo610	0	0	0	0	0	0	0	0	0	0	0	1	0	0	0	0	0	0
Bacteria	Firmicutes	Clostridia	Clostridiales	Veillonellaceae	Megamonas		denovo1456	0	0	0	0	0	0	1	1	0	0	0	0	0	0	0	0	0	0
Bacteria	Bacteroidetes	Bacteroidia	Bacteroidales				denovo10109	0	0	0	0	0	0	0	0	0	0	0	0	0	0	0	0	1	0
Bacteria	Firmicutes	Clostridia	Clostridiales	Lachnospiraceae			denovo7423	0	0	0	0	0	0	0	0	0	0	0	0	0	0	0	1	0	0
Bacteria	Firmicutes	Clostridia	Clostridiales	Lachnospiraceae			denovo16496	0	0	0	0	0	0	0	0	0	1	0	0	0	0	0	0	0	0
Bacteria	Bacteroidetes	Bacteroidia	Bacteroidales	Bacteroidaceae	Bacteroides		denovo9170	0	0	0	0	0	0	0	2	0	0	0	0	0	0	0	0	0	0
Bacteria	Proteobacteria	Betaproteobacteria	Burkholderiales				denovo11691	0	0	0	0	0	0	0	0	0	0	0	0	0	0	0	0	1	0
Bacteria	Firmicutes	Clostridia	Clostridiales	Ruminococcaceae	Oscillospira		denovo7418	0	0	1	0	0	0	0	0	0	0	0	0	0	0	0	0	0	0
Bacteria	Firmicutes	Clostridia	Clostridiales	Ruminococcaceae			denovo3201	0	0	0	0	0	0	0	0	0	0	0	0	0	1	0	0	0	0
Bacteria	Firmicutes	Clostridia	Clostridiales	Ruminococcaceae	Oscillospira		denovo4211	0	0	0	0	0	0	0	0	0	0	0	1	0	0	0	0	0	0
Bacteria	Firmicutes	Clostridia	Clostridiales	Ruminococcaceae	Oscillospira		denovo10138	0	0	0	0	0	0	0	0	0	0	0	1	0	0	0	0	0	0
Bacteria	Firmicutes	Clostridia	Clostridiales	Ruminococcaceae			denovo129	0	0	0	0	0	0	0	0	0	0	0	0	1	0	0	0	0	0
Bacteria	Firmicutes	Clostridia	Clostridiales	Lachnospiraceae			denovo10582	0	0	1	0	0	0	0	0	0	0	0	0	0	0	0	0	0	0
Bacteria	Firmicutes	Clostridia	Clostridiales	Ruminococcaceae			denovo3140	0	0	0	0	0	0	0	0	0	0	1	0	0	0	0	0	0	0
Bacteria	Firmicutes	Clostridia	Clostridiales	Ruminococcaceae	Ruminococcus		denovo4295	0	0	0	0	0	0	0	0	0	0	0	0	0	0	0	0	0	1
Bacteria	Bacteroidetes	Bacteroidia	Bacteroidales	Prevotellaceae			denovo2435	0	0	0	0	0	0	0	1	0	0	0	0	0	0	0	0	0	0
Bacteria	Firmicutes	Clostridia	Clostridiales	Lachnospiraceae	[Ruminococcus]		denovo8604	0	0	0	0	0	0	0	0	0	0	0	1	0	0	0	0	0	0
Bacteria	Bacteroidetes	Bacteroidia	Bacteroidales				denovo8599	0	0	0	0	0	0	0	0	0	0	0	0	0	0	0	1	0	0
Bacteria	Firmicutes	Clostridia	Clostridiales				denovo8822	0	0	0	0	0	0	0	0	0	0	0	0	0	0	0	0	0	1
Bacteria	Firmicutes	Clostridia	Clostridiales	Lachnospiraceae			denovo8180	2	0	1	4	11	27	0	3	1	6	3	52	20	20	1	8	6	2
Bacteria	Firmicutes	Clostridia	Clostridiales	Veillonellaceae	Megamonas	hypermegale	denovo3975	0	0	0	0	0	0	1	0	0	0	0	0	0	0	0	0	0	0
Bacteria	Firmicutes	Clostridia	Clostridiales	Ruminococcaceae	Faecalibacterium		denovo7401	0	0	0	1	0	0	0	2	0	0	0	0	3	0	0	0	2	0
Bacteria	Firmicutes	Clostridia	Clostridiales				denovo11954	0	0	0	0	0	0	1	0	0	0	0	0	0	0	0	0	0	0
Bacteria	Bacteroidetes	Bacteroidia	Bacteroidales				denovo1206	0	0	0	0	0	0	1	0	0	0	0	0	0	0	0	0	0	0
Bacteria	Firmicutes	Clostridia	Clostridiales	Ruminococcaceae			denovo2603	0	0	0	0	0	0	0	0	0	0	0	0	0	0	0	1	0	0
Bacteria	Firmicutes	Clostridia	Clostridiales	Ruminococcaceae			denovo13341	0	0	0	0	0	0	0	0	0	0	0	1	0	0	0	0	0	0
Bacteria	Firmicutes	Clostridia	Clostridiales	Ruminococcaceae			denovo7545	0	0	0	0	0	2	0	0	0	0	0	0	0	0	0	0	0	0
Bacteria	Firmicutes	Clostridia	Clostridiales	Ruminococcaceae	Oscillospira		denovo6869	0	0	0	0	0	0	0	0	0	0	1	0	0	0	0	0	0	0
Bacteria	TM7	TM7-3	CW040	F16			denovo9275	0	0	0	0	0	0	0	0	0	0	0	0	0	0	0	0	1	0
Bacteria	Firmicutes	Clostridia	Clostridiales				denovo12641	0	0	0	0	0	0	0	0	0	0	0	0	1	0	0	0	0	0
Bacteria	Firmicutes	Clostridia	Clostridiales				denovo16881	0	0	0	0	0	0	0	0	0	2	0	1	1	0	1	0	47	1
Bacteria	Bacteroidetes	Bacteroidia	Bacteroidales	Bacteroidaceae	Bacteroides		denovo13339	0	0	0	0	0	0	0	0	0	0	0	0	0	0	0	0	1	0
Bacteria	Bacteroidetes	Bacteroidia	Bacteroidales	Bacteroidaceae	Bacteroides		denovo4235	0	0	0	0	0	0	0	1	0	0	0	0	0	0	0	0	0	0
Bacteria	Firmicutes	Clostridia	Clostridiales	Ruminococcaceae	Butyricicoccus	pullicaecorum	denovo1412	0	0	0	0	0	0	0	0	0	0	0	0	0	0	0	1	0	0
Bacteria	Firmicutes	Clostridia	Clostridiales				denovo1964	0	0	0	0	0	0	0	1	0	0	0	0	0	0	0	0	0	0
Bacteria	Firmicutes	Clostridia	Clostridiales	Lachnospiraceae			denovo18720	0	0	0	0	0	0	0	0	0	0	0	0	0	0	1	0	0	0
Bacteria	Firmicutes	Clostridia	Clostridiales	Lachnospiraceae	[Ruminococcus]		denovo7057	0	0	0	0	0	0	0	1	0	0	0	0	0	0	0	0	0	0
Bacteria	Bacteroidetes	Bacteroidia	Bacteroidales	Bacteroidaceae	Bacteroides		denovo9703	0	0	0	0	0	0	0	0	0	0	0	0	0	0	0	1	0	0
Bacteria	Bacteroidetes	Bacteroidia	Bacteroidales	Porphyromonadaceae	Parabacteroides	distasonis	denovo3005	0	0	0	0	0	0	1	0	0	0	0	0	0	0	0	0	2	0
Bacteria	Firmicutes	Clostridia	Clostridiales				denovo418	0	0	0	0	0	0	0	0	0	0	0	0	0	0	0	1	0	0
Bacteria	Bacteroidetes	Bacteroidia	Bacteroidales	Porphyromonadaceae	Vestibaculum	illigatum	denovo7430	0	0	0	0	0	0	0	1	0	0	0	0	0	0	0	0	0	0
Bacteria	Firmicutes	Clostridia	Clostridiales	Ruminococcaceae	Ruminococcus		denovo18505	0	0	0	0	0	0	0	0	1	0	0	0	0	0	0	0	0	0
Bacteria	Firmicutes	Clostridia	Clostridiales				denovo9797	0	0	0	0	0	0	0	0	1	4	0	0	0	0	0	0	0	0
Bacteria	Bacteroidetes	Bacteroidia	Bacteroidales	Bacteroidaceae	Bacteroides		denovo17672	0	0	0	0	0	0	5	48	1	0	0	0	0	0	8	4	3	22
Bacteria	Firmicutes	Clostridia	Clostridiales	Ruminococcaceae	Butyricicoccus	pullicaecorum	denovo10696	0	0	0	0	0	0	0	0	1	0	0	0	0	0	0	0	0	0
Bacteria	Bacteroidetes	Bacteroidia	Bacteroidales	Bacteroidaceae	Bacteroides		denovo1428	0	0	0	0	0	0	0	0	0	0	0	0	0	0	0	0	0	1
Bacteria	Bacteroidetes	Bacteroidia	Bacteroidales	Bacteroidaceae	Bacteroides	plebeius	denovo18045	0	0	0	0	0	0	0	1	0	0	0	0	0	0	0	1	2	0
Bacteria	Firmicutes	Clostridia	Clostridiales	Ruminococcaceae			denovo9561	0	0	0	0	2	1	0	0	0	0	0	0	0	0	0	0	0	0
Bacteria	Firmicutes	Clostridia	Clostridiales	Peptostreptococcaceae			denovo14194	0	0	0	1	0	0	0	0	0	0	0	0	0	0	0	0	0	0
Bacteria	Firmicutes	Clostridia	Clostridiales	Lachnospiraceae			denovo18593	0	0	0	0	0	0	0	0	0	0	0	0	0	0	0	0	0	1
Bacteria	Proteobacteria	Gammaproteobacteria	Enterobacteriales	Enterobacteriaceae	Shigella	sonnei	denovo12333	0	0	1	0	0	0	0	0	0	0	0	0	0	0	0	0	0	0
Bacteria	Firmicutes	Clostridia	Clostridiales				denovo7745	0	0	0	0	0	0	0	0	0	0	1	0	0	0	0	0	0	0
Bacteria	Firmicutes	Clostridia	Clostridiales				denovo2421	0	0	0	0	0	0	0	0	0	0	0	0	0	1	0	0	0	0
Bacteria	Firmicutes	Clostridia	Clostridiales				denovo14195	0	0	0	0	0	0	0	0	0	0	0	0	0	0	1	0	0	0
Bacteria	Firmicutes	Clostridia	Clostridiales				denovo13205	0	0	0	0	0	0	0	0	0	0	0	0	0	0	0	0	1	0
Bacteria	Firmicutes	Clostridia	Clostridiales	Ruminococcaceae			denovo11680	0	0	0	1	0	0	0	0	0	0	0	0	1	0	0	0	0	0
Bacteria	Firmicutes	Clostridia	Clostridiales	Ruminococcaceae			denovo6296	0	0	0	0	0	2	0	0	0	1	1	24	29	0	0	1	0	0
Bacteria	Firmicutes	Clostridia	Clostridiales	Lachnospiraceae	[Ruminococcus]		denovo18223	0	0	0	0	0	0	0	0	0	0	0	1	0	0	0	0	0	0
Bacteria	Firmicutes	Clostridia	Clostridiales	Lachnospiraceae			denovo8097	0	1	0	0	0	0	0	0	0	0	0	0	0	0	0	0	0	0
Bacteria	Bacteroidetes	Bacteroidia	Bacteroidales	Bacteroidaceae	Bacteroides		denovo3476	0	0	0	0	0	0	0	0	0	0	0	0	0	0	0	1	0	0
Bacteria	Bacteroidetes	Bacteroidia	Bacteroidales	Bacteroidaceae	Bacteroides		denovo7223	0	0	0	0	0	0	1	4	0	1	0	0	0	0	3	13	1	12
Bacteria	Firmicutes	Clostridia	Clostridiales	Clostridiaceae	Clostridium	celatum	denovo3670	4	5	1	1	0	4	0	1	0	0	4	0	2	1	2	0	1	1
Bacteria	Firmicutes	Clostridia	Clostridiales	Ruminococcaceae			denovo948	0	0	0	0	0	0	0	0	0	1	0	0	0	0	0	0	0	0
Bacteria	Firmicutes	Clostridia	Clostridiales	Ruminococcaceae	Oscillospira		denovo587	0	0	0	0	0	1	0	0	0	0	0	0	0	0	0	0	0	0
Bacteria	Bacteroidetes	Bacteroidia	Bacteroidales	Porphyromonadaceae	Parabacteroides	distasonis	denovo7077	0	0	0	0	0	0	0	0	0	0	0	0	0	0	0	0	0	1
Bacteria	Firmicutes	Bacilli	Lactobacillales	Lactobacillaceae	Lactobacillus	delbrueckii	denovo10479	0	0	0	0	0	0	0	0	0	0	0	0	0	0	1	0	0	0
Bacteria	Bacteroidetes	Bacteroidia	Bacteroidales	Bacteroidaceae	Bacteroides		denovo15091	4	10	1	7	7	10	101	800	1	10	7	20	18	17	170	694	43	524
Bacteria	Firmicutes	Clostridia	Clostridiales				denovo1995	0	0	0	0	0	0	0	0	0	0	0	0	0	1	0	0	0	0
Bacteria	Firmicutes	Clostridia	Clostridiales	Ruminococcaceae	Oscillospira		denovo2870	0	0	0	0	0	0	0	0	0	1	0	0	0	0	0	0	0	0
Bacteria	Firmicutes	Clostridia	Clostridiales	Christensenellaceae			denovo5463	1	0	0	0	0	0	0	0	0	0	0	0	0	0	0	0	0	1
Bacteria	Firmicutes	Clostridia	Clostridiales	Ruminococcaceae			denovo9397	0	0	0	0	0	0	0	0	0	1	1	0	0	0	0	0	0	0
Bacteria	Firmicutes	Clostridia	Clostridiales				denovo11469	0	0	0	0	0	0	0	0	0	0	0	0	0	0	0	0	1	0
Bacteria	Actinobacteria	Coriobacteriia	Coriobacteriales	Coriobacteriaceae			denovo3118	0	0	0	0	0	0	0	0	0	0	0	0	0	0	0	1	0	0
Bacteria	Firmicutes	Clostridia	Clostridiales				denovo15411	0	0	0	0	0	0	0	0	1	0	0	0	0	0	0	0	0	0
Bacteria	Bacteroidetes	Bacteroidia	Bacteroidales	Bacteroidaceae	Bacteroides		denovo6980	0	0	0	0	0	0	2	2	0	0	0	0	0	0	1	0	0	2
Bacteria	Bacteroidetes	Bacteroidia	Bacteroidales				denovo18367	0	0	0	0	0	0	11	0	0	0	0	0	0	0	0	0	0	1
Bacteria	Firmicutes	Clostridia	Clostridiales	Lachnospiraceae	Clostridium	citroniae	denovo5284	0	0	0	0	0	0	0	0	0	0	0	0	0	0	0	0	0	1
Bacteria	Firmicutes	Clostridia	Clostridiales	Ruminococcaceae	Oscillospira		denovo10977	0	0	0	0	0	2	0	0	0	0	0	0	0	0	0	0	0	0
Bacteria	Firmicutes	Clostridia	Clostridiales				denovo4044	0	0	0	0	0	0	0	0	0	0	0	0	1	0	0	0	0	0
Bacteria	Bacteroidetes	Bacteroidia	Bacteroidales	Bacteroidaceae	Bacteroides		denovo11296	0	0	0	0	0	0	0	0	0	0	0	1	0	0	0	0	0	0
Bacteria	Bacteroidetes	Bacteroidia	Bacteroidales				denovo14978	1	0	0	0	0	0	15	11	1	0	0	0	0	1	0	1	0	5
Bacteria	Firmicutes	Clostridia	Clostridiales	Ruminococcaceae			denovo11981	0	0	0	0	0	0	0	0	0	1	0	0	0	0	0	0	0	0
Bacteria	Firmicutes						denovo8344	0	0	0	0	0	0	0	0	0	0	0	0	0	0	0	0	1	0
Bacteria	Bacteroidetes	Bacteroidia	Bacteroidales	Prevotellaceae	Prevotella		denovo5320	0	0	0	0	0	0	0	0	0	0	0	0	0	0	1	0	0	1
Bacteria	Bacteroidetes	Bacteroidia	Bacteroidales	Bacteroidaceae	Bacteroides		denovo15935	0	0	0	0	0	0	1	0	0	0	0	0	0	0	0	0	0	0
Bacteria							denovo19185	0	0	0	0	0	0	0	0	0	0	0	0	0	0	0	1	0	0
Bacteria	Firmicutes	Clostridia	Clostridiales	Lachnospiraceae	[Ruminococcus]		denovo3959	1	0	0	0	0	0	0	0	0	0	0	0	0	0	0	0	0	0
Bacteria	Firmicutes	Clostridia	Clostridiales	Lachnospiraceae	Syntrophococcus	sucromutans	denovo11569	0	0	0	0	0	0	0	0	0	1	0	0	0	0	0	0	0	0
Bacteria	Bacteroidetes	Bacteroidia	Bacteroidales	Porphyromonadaceae	Parabacteroides		denovo13186	0	0	0	0	0	0	0	1	0	0	0	0	0	0	0	0	0	1
Bacteria	Bacteroidetes	Bacteroidia	Bacteroidales	Rikenellaceae			denovo355	0	0	0	0	0	0	0	0	0	0	0	0	0	0	0	1	1	0
Bacteria	Firmicutes	Clostridia	Clostridiales	Lachnospiraceae			denovo3002	0	0	0	0	0	0	0	0	1	1	0	1	0	0	0	0	0	0
Bacteria	Firmicutes	Clostridia	Clostridiales	Lachnospiraceae	Roseburia		denovo9019	0	0	0	0	0	0	0	0	0	0	0	1	0	0	0	1	0	0
Bacteria	Bacteroidetes	Bacteroidia	Bacteroidales	Bacteroidaceae	Bacteroides		denovo2084	0	0	0	0	0	0	0	1	0	0	0	0	0	0	0	0	0	0
Bacteria	Firmicutes	Clostridia	Clostridiales				denovo16389	0	0	0	0	0	0	0	0	0	0	0	1	0	0	0	1	0	0
Bacteria	Firmicutes	Clostridia	Clostridiales				denovo12170	0	0	0	0	0	0	0	0	0	0	0	1	0	0	0	0	0	0
Bacteria	Firmicutes	Clostridia	Clostridiales	Ruminococcaceae			denovo12775	0	0	0	0	0	0	0	0	0	0	0	0	0	0	0	0	2	0
Bacteria	Bacteroidetes	Bacteroidia	Bacteroidales	Bacteroidaceae	Bacteroides	plebeius	denovo6968	0	0	0	0	0	0	0	0	0	2	0	0	0	0	0	1	0	0
Bacteria	Firmicutes	Clostridia	Clostridiales	Ruminococcaceae	Oscillospira		denovo18518	0	0	0	0	0	0	0	0	0	0	0	0	0	0	0	1	0	0
Bacteria	Firmicutes	Clostridia	Clostridiales	Ruminococcaceae			denovo16845	0	0	0	0	0	0	0	0	0	0	0	0	1	0	0	0	0	0
Bacteria	Firmicutes	Clostridia	Clostridiales	Ruminococcaceae	Ruminococcus		denovo2686	0	0	0	0	0	0	0	0	0	0	0	0	0	0	1	0	0	0
Bacteria	Firmicutes	Clostridia	Clostridiales	Lachnospiraceae	Clostridium		denovo6731	0	0	0	0	0	0	0	0	0	1	1	0	0	0	0	0	0	0
Bacteria	Firmicutes	Clostridia	Clostridiales	Ruminococcaceae	Ruminococcus		denovo4318	0	0	0	0	0	0	0	0	0	0	0	0	0	1	0	0	0	0
Bacteria	Firmicutes	Clostridia	Clostridiales	Ruminococcaceae			denovo13047	0	0	0	0	0	0	0	0	2	0	0	0	0	0	0	0	0	0
Bacteria	Firmicutes	Clostridia	Clostridiales				denovo7799	0	0	0	0	0	0	1	0	1	2	0	0	0	0	0	0	0	0
Bacteria	Bacteroidetes	Bacteroidia	Bacteroidales	Bacteroidaceae	Bacteroides		denovo12401	0	0	0	0	0	0	0	0	0	0	0	0	0	0	0	1	0	0
Bacteria	Proteobacteria	Gammaproteobacteria	Enterobacteriales	Enterobacteriaceae	Shigella	sonnei	denovo1784	1	0	0	0	0	0	0	0	0	0	0	0	0	0	0	0	0	0
Bacteria	Firmicutes	Clostridia	Clostridiales	Ruminococcaceae			denovo10605	0	0	0	0	0	0	0	0	0	0	0	1	0	0	0	0	0	0
Bacteria	Firmicutes	Clostridia	Clostridiales				denovo18409	0	0	0	0	0	0	0	1	0	0	0	0	0	0	0	0	0	0
Bacteria	Firmicutes	Clostridia	Clostridiales	Ruminococcaceae	Oscillospira		denovo12931	0	0	0	0	0	0	0	1	0	0	0	0	0	0	0	0	1	0
Bacteria	Firmicutes	Erysipelotrichi	Erysipelotrichales	Erysipelotrichaceae			denovo3684	0	0	0	0	0	0	0	0	0	0	0	1	0	1	0	0	1	0
Bacteria	Firmicutes	Clostridia	Clostridiales	Veillonellaceae	Megamonas	hypermegale	denovo17226	3	0	0	0	0	0	44	5	1	2	1	0	0	2	24	5	6	25
Bacteria	Firmicutes	Clostridia	Clostridiales	Lachnospiraceae			denovo5517	0	0	0	0	0	0	0	0	0	0	0	0	0	0	1	0	0	0
Bacteria	Firmicutes	Clostridia	Clostridiales	Lachnospiraceae			denovo17973	0	0	0	0	0	0	0	0	0	0	1	0	0	1	0	0	0	0
Bacteria	Firmicutes	Clostridia	Clostridiales	Ruminococcaceae			denovo10177	0	0	0	0	0	0	0	0	0	0	1	0	0	0	0	0	0	0
Bacteria	Firmicutes	Clostridia	Clostridiales	Ruminococcaceae			denovo19281	0	0	0	0	0	0	0	0	0	0	0	0	1	0	0	0	0	0
Bacteria	Bacteroidetes	Bacteroidia	Bacteroidales				denovo3737	0	0	0	0	0	0	0	0	0	0	0	0	0	0	0	0	1	0
Bacteria	Bacteroidetes	Bacteroidia	Bacteroidales	Prevotellaceae	Prevotella		denovo6587	0	0	0	0	0	0	0	0	0	0	0	0	0	0	0	0	0	1
Bacteria	Bacteroidetes	Bacteroidia	Bacteroidales	Bacteroidaceae	Bacteroides		denovo8317	0	0	0	0	0	0	0	0	0	0	0	0	0	0	0	1	0	0
Bacteria	Bacteroidetes	Bacteroidia	Bacteroidales	Porphyromonadaceae	Parabacteroides		denovo11529	0	0	0	0	0	0	0	1	0	0	0	0	0	0	0	0	0	0
Bacteria	Firmicutes	Clostridia	Clostridiales	Clostridiaceae	Clostridium	celatum	denovo5554	0	0	0	0	0	1	0	0	0	0	0	0	0	0	0	0	0	0
Bacteria	Firmicutes	Clostridia	Clostridiales	Ruminococcaceae	Oscillospira		denovo1646	0	1	0	0	0	0	0	0	0	0	0	0	0	0	0	0	0	0
Bacteria	Proteobacteria	Gammaproteobacteria					denovo4922	0	0	0	0	0	0	1	0	0	0	0	0	0	0	0	0	0	0
Bacteria	Bacteroidetes	Bacteroidia	Bacteroidales	Bacteroidaceae	Bacteroides		denovo14395	0	0	0	0	0	0	0	0	0	0	0	1	0	0	0	0	0	0
Bacteria	Firmicutes	Clostridia	Clostridiales	Lachnospiraceae	Coprococcus		denovo1035	0	0	0	0	0	0	0	0	0	1	0	0	0	0	0	0	0	0
Bacteria	Firmicutes	Clostridia	Clostridiales	Ruminococcaceae			denovo11132	0	0	0	0	0	0	0	0	0	0	0	1	0	0	0	0	0	0
Bacteria	Firmicutes	Clostridia	Clostridiales	Lachnospiraceae	[Ruminococcus]		denovo3663	0	0	0	0	0	0	0	0	0	2	0	0	0	0	0	0	0	0
Bacteria	Firmicutes	Clostridia	Clostridiales	Lachnospiraceae			denovo17663	0	0	0	0	0	0	0	0	0	0	2	0	0	0	0	0	0	0
Bacteria	Firmicutes	Clostridia	Clostridiales	Ruminococcaceae			denovo17571	0	0	0	0	0	0	0	0	0	0	0	0	0	1	0	0	0	0
Bacteria	Firmicutes	Clostridia	Clostridiales	Ruminococcaceae	Ruminococcus		denovo5508	0	0	0	0	0	0	0	0	0	0	0	0	1	0	0	0	0	0
Bacteria	Bacteroidetes	Bacteroidia	Bacteroidales				denovo19315	0	0	0	0	0	0	0	0	0	0	0	0	0	0	0	1	0	0
Bacteria	Firmicutes						denovo10093	0	0	0	0	0	0	0	0	0	0	0	0	0	0	0	1	0	0
Bacteria	Bacteroidetes	Bacteroidia	Bacteroidales	Bacteroidaceae	Bacteroides		denovo9093	0	0	0	0	0	0	1	0	0	0	0	0	0	0	0	0	1	0
Bacteria	Firmicutes	Clostridia	Clostridiales				denovo12190	0	0	0	0	0	0	0	0	0	0	0	0	1	0	0	0	0	0
Bacteria	Proteobacteria	Alphaproteobacteria	RF32				denovo1279	0	0	0	0	0	0	0	0	0	0	0	0	0	0	2	0	0	0
Bacteria	Bacteroidetes	Bacteroidia	Bacteroidales				denovo9228	0	0	0	0	0	0	11	0	0	0	1	0	0	1	0	0	1	0
Bacteria	Firmicutes	Clostridia	Clostridiales	Lachnospiraceae			denovo5672	0	0	0	0	0	0	0	0	0	0	0	0	0	0	0	0	0	1
Bacteria	Firmicutes	Clostridia	Clostridiales	Ruminococcaceae			denovo18429	0	0	0	0	0	0	0	0	0	0	0	0	1	0	0	0	0	0
Bacteria	Firmicutes	Clostridia	Clostridiales	Ruminococcaceae			denovo3173	1	3	1	0	2	6	0	0	35	69	132	2	2	1	0	4	1	1
Bacteria	Firmicutes	Clostridia	Clostridiales	Ruminococcaceae			denovo15397	0	0	0	0	0	0	0	0	0	0	0	0	1	0	0	0	0	0
Bacteria	Firmicutes	Clostridia	Clostridiales	Ruminococcaceae			denovo9817	0	0	0	0	0	0	0	0	0	4	5	13	5	1	5	34	3	0
Bacteria	Firmicutes	Clostridia	Clostridiales				denovo4564	0	0	0	0	0	0	0	0	0	0	0	0	0	0	0	0	1	0
Bacteria	Firmicutes	Clostridia	Clostridiales	Lachnospiraceae			denovo7826	0	0	0	0	1	0	2	0	2	12	1	3	0	0	0	0	0	3
Bacteria	Firmicutes	Clostridia	Clostridiales	Lachnospiraceae			denovo6351	0	0	0	0	0	0	0	0	0	0	0	1	0	0	0	0	0	0
Bacteria	Firmicutes	Clostridia	Clostridiales	Ruminococcaceae	Oscillospira		denovo15181	0	0	0	0	0	0	0	0	0	0	0	0	0	1	0	0	0	0
Bacteria	Firmicutes	Clostridia	Clostridiales	Lachnospiraceae			denovo10563	0	0	0	0	0	0	0	0	1	0	0	0	0	0	0	0	0	0
Bacteria	Bacteroidetes	Bacteroidia	Bacteroidales				denovo18905	0	0	0	0	0	0	0	0	0	0	0	0	1	0	0	0	1	0
Bacteria	Proteobacteria	Betaproteobacteria					denovo5370	0	0	0	0	0	0	0	0	0	0	0	0	0	0	1	0	0	0
Bacteria	Firmicutes	Clostridia	Clostridiales	Ruminococcaceae	Oscillospira		denovo13228	0	0	0	0	0	0	0	0	0	1	0	0	0	0	0	0	0	0
Bacteria	Bacteroidetes	Bacteroidia	Bacteroidales	Prevotellaceae	Prevotella		denovo6819	0	0	0	0	0	0	1	0	0	0	0	0	0	0	0	0	0	0
Bacteria	Firmicutes	Clostridia	Clostridiales	Veillonellaceae	Megamonas	hypermegale	denovo18719	0	0	0	0	0	0	1	0	0	0	0	0	0	0	2	0	3	2
Bacteria	Firmicutes	Clostridia	Clostridiales	Lachnospiraceae			denovo15798	0	0	0	0	0	0	1	0	0	0	0	0	0	0	0	0	0	0
Bacteria	Firmicutes	Clostridia	Clostridiales	Ruminococcaceae	Oscillospira		denovo1263	0	0	0	0	0	0	0	0	0	0	0	2	1	0	0	0	1	0
Bacteria	Bacteroidetes	Bacteroidia	Bacteroidales	Bacteroidaceae	Bacteroides		denovo11094	0	0	0	0	0	0	0	0	0	0	0	0	0	0	0	0	0	1
Bacteria	Bacteroidetes	Bacteroidia	Bacteroidales	Bacteroidaceae	Bacteroides		denovo11326	0	0	0	0	0	0	0	0	0	0	0	0	0	0	1	0	0	0
Bacteria	Firmicutes	Clostridia	Clostridiales	Lachnospiraceae			denovo13841	0	0	0	0	0	0	0	0	0	1	0	0	0	0	0	0	0	0
Bacteria	Bacteroidetes	Bacteroidia	Bacteroidales				denovo8245	0	0	0	0	0	0	0	1	0	0	0	0	0	0	1	0	0	0
Bacteria	Firmicutes	Clostridia	Clostridiales				denovo909	0	0	0	0	1	0	0	0	0	0	0	0	0	0	0	0	0	0
Bacteria	Firmicutes	Clostridia	Clostridiales				denovo2333	0	0	0	0	0	0	0	0	0	0	0	1	0	0	0	0	0	0
Bacteria	Firmicutes	Clostridia	Clostridiales	Peptostreptococcaceae			denovo1517	0	0	0	0	0	0	0	0	0	0	0	1	0	0	0	0	0	0
Bacteria	Firmicutes	Clostridia	Clostridiales	Clostridiaceae	Clostridium	celatum	denovo16794	0	0	0	0	0	0	0	0	0	0	0	1	0	0	0	0	0	0
Bacteria	Bacteroidetes	Bacteroidia	Bacteroidales	Porphyromonadaceae	Parabacteroides		denovo17861	0	0	0	0	0	0	0	0	0	0	0	0	0	0	0	0	0	1
Bacteria	Firmicutes	Clostridia	Clostridiales	Ruminococcaceae			denovo12804	0	0	0	0	0	0	0	0	0	0	1	0	0	1	0	0	1	0
Bacteria	Firmicutes	Clostridia	Clostridiales	Ruminococcaceae			denovo3239	0	0	0	0	0	0	0	0	0	1	0	0	0	0	0	0	0	0
Bacteria	Bacteroidetes	Sphingobacteriia	Sphingobacteriales	Sphingobacteriaceae	Sphingobacterium	faecium	denovo19264	0	0	0	0	0	0	0	0	0	0	0	1	0	0	0	0	0	0
Bacteria	Firmicutes	Clostridia	Clostridiales				denovo10912	0	0	0	0	0	0	0	0	0	1	0	0	0	0	0	0	0	0
Bacteria	Firmicutes	Clostridia	Clostridiales				denovo3332	0	0	0	0	0	0	0	0	0	0	0	1	1	0	0	0	0	0
Bacteria	Bacteroidetes	Bacteroidia	Bacteroidales	Bacteroidaceae	Bacteroides		denovo12410	0	0	0	0	0	0	0	0	0	0	0	0	0	0	1	0	0	0
Bacteria	Bacteroidetes	Bacteroidia	Bacteroidales	Bacteroidaceae	Bacteroides	plebeius	denovo11329	0	0	0	0	0	0	0	0	0	0	0	0	0	0	1	0	0	0
Bacteria	Bacteroidetes	Bacteroidia	Bacteroidales	Bacteroidaceae	Bacteroides		denovo9916	0	0	0	0	0	0	0	0	0	0	0	0	0	0	0	0	0	1
Bacteria	Firmicutes	Clostridia	Clostridiales	Ruminococcaceae			denovo12698	0	0	0	0	0	0	0	0	0	0	0	0	0	0	0	1	0	0
Bacteria	Firmicutes	Clostridia	Clostridiales	Lachnospiraceae			denovo6457	0	0	0	0	0	0	0	0	1	0	1	0	0	0	0	0	0	2
Bacteria	Bacteroidetes	Bacteroidia	Bacteroidales				denovo16564	0	0	0	0	0	0	0	0	0	0	0	0	0	0	0	0	1	0
Bacteria	Proteobacteria	Deltaproteobacteria	Desulfovibrionales				denovo18737	0	0	0	0	0	0	0	0	0	0	0	0	0	0	0	0	0	1
Bacteria	Firmicutes	Clostridia	Clostridiales	Lachnospiraceae	Dorea		denovo17130	0	0	0	0	1	0	0	0	0	0	0	0	0	0	0	0	0	0
Bacteria	Firmicutes	Clostridia	Clostridiales				denovo2215	0	0	0	0	0	0	0	0	0	0	0	0	0	0	1	0	0	0
Bacteria	Bacteroidetes	Bacteroidia	Bacteroidales	Rikenellaceae	Alistipes	massiliensis	denovo12867	0	0	0	0	0	0	0	0	0	0	0	0	0	0	0	1	0	0
Bacteria	Bacteroidetes	Bacteroidia	Bacteroidales	Bacteroidaceae	Bacteroides		denovo5646	0	0	0	0	0	0	0	0	0	0	0	0	0	0	0	0	0	1
Bacteria	Firmicutes	Bacilli	Lactobacillales	Lactobacillaceae	Lactobacillus	helveticus	denovo17431	1	0	0	0	0	0	0	0	0	0	0	0	0	0	0	0	0	0
Bacteria	Firmicutes	Clostridia	Clostridiales				denovo10473	0	0	0	0	0	0	0	0	0	0	0	0	0	0	0	1	1	0
Bacteria	Firmicutes	Clostridia	Clostridiales				denovo16009	0	0	0	0	0	0	0	0	0	0	0	0	1	0	0	0	0	0
Bacteria	Firmicutes	Clostridia	Clostridiales				denovo12244	0	0	0	0	0	0	0	0	0	0	0	0	0	0	0	0	1	0
Bacteria	Firmicutes	Clostridia	Clostridiales	Ruminococcaceae	Oscillospira		denovo17448	5	4	2	83	49	226	25	28	103	265	332	203	127	103	46	96	88	64
Bacteria	Firmicutes	Clostridia	Clostridiales	Lachnospiraceae			denovo2281	0	0	0	0	0	0	0	0	0	0	0	1	0	0	0	0	0	0
Bacteria	Firmicutes	Bacilli	Turicibacterales	Turicibacteraceae	Turicibacter		denovo8046	0	0	0	0	0	0	0	0	0	0	0	0	0	0	0	0	1	0
Bacteria	Firmicutes	Clostridia	Clostridiales	Ruminococcaceae			denovo1020	0	0	0	0	0	0	0	0	0	1	0	0	0	0	0	0	0	0
Bacteria	Firmicutes	Clostridia	Clostridiales				denovo9936	0	0	0	0	0	0	0	0	0	0	0	0	0	0	0	0	1	0
Bacteria	Firmicutes	Clostridia	Clostridiales				denovo8728	0	0	0	0	0	0	0	0	0	0	0	0	0	0	1	0	0	0
Bacteria	Firmicutes	Clostridia	Clostridiales	Lachnospiraceae			denovo11555	0	0	0	0	0	0	0	0	0	0	1	0	0	0	0	0	0	0
Bacteria	Firmicutes	Clostridia	Clostridiales	Ruminococcaceae			denovo14679	0	0	0	0	0	1	0	0	0	0	0	0	0	0	0	0	0	0
Bacteria	Bacteroidetes	Bacteroidia	Bacteroidales	Bacteroidaceae	Bacteroides	plebeius	denovo10261	0	0	0	0	0	0	0	0	0	0	0	0	0	0	0	1	0	0
Bacteria	Firmicutes	Clostridia	Clostridiales	Lachnospiraceae			denovo13916	0	0	0	0	0	0	0	0	0	1	0	1	0	0	0	0	0	0
Bacteria	Bacteroidetes	Bacteroidia	Bacteroidales	Porphyromonadaceae	Parabacteroides		denovo1301	0	0	0	0	0	0	0	0	0	0	0	0	0	0	1	0	0	0
Bacteria	Bacteroidetes	Bacteroidia	Bacteroidales	Prevotellaceae	Prevotella		denovo920	0	0	0	0	0	1	0	0	0	0	0	0	0	0	0	1	0	1
Bacteria	Bacteroidetes	Bacteroidia	Bacteroidales	Bacteroidaceae	Bacteroides	plebeius	denovo3474	0	0	0	0	0	0	0	0	0	0	0	0	0	0	0	1	3	0
Bacteria							denovo710	0	0	0	0	0	0	1	0	0	0	0	0	0	0	0	0	0	0
Bacteria	Bacteroidetes	Bacteroidia	Bacteroidales				denovo14213	0	0	0	0	0	0	0	0	0	0	0	0	0	0	0	0	1	0
Bacteria	Firmicutes	Clostridia	Clostridiales				denovo1283	0	0	0	0	0	0	0	0	4	9	5	1	1	0	0	0	0	0
Bacteria	Bacteroidetes	Bacteroidia	Bacteroidales	[Paraprevotellaceae]			denovo11434	0	0	0	0	0	0	0	1	0	0	0	0	0	0	0	0	0	0
Bacteria	Firmicutes	Clostridia	Clostridiales				denovo2137	0	0	0	0	0	0	0	0	0	1	0	0	0	0	0	0	0	0
Bacteria	Bacteroidetes	Bacteroidia	Bacteroidales	Prevotellaceae	Prevotella		denovo10874	0	0	0	0	0	0	0	0	0	0	0	0	0	0	0	0	0	1
Bacteria	Bacteroidetes	Bacteroidia	Bacteroidales				denovo2090	0	0	0	0	0	0	0	1	0	0	0	0	0	0	0	0	0	0
Bacteria	Bacteroidetes	Bacteroidia	Bacteroidales				denovo18168	0	0	0	0	0	0	0	1	0	0	0	0	0	0	0	0	0	0
Bacteria	Firmicutes	Clostridia	Clostridiales	Lachnospiraceae			denovo1186	0	0	0	0	0	0	0	0	0	0	0	2	0	0	0	0	0	0
Bacteria	Firmicutes	Clostridia	Clostridiales	Lachnospiraceae			denovo888	0	0	0	1	0	0	0	0	1	0	0	0	0	0	0	0	0	0
Bacteria	Firmicutes						denovo13069	0	0	0	0	0	0	0	0	0	0	1	1	1	0	0	0	1	0
Bacteria	Firmicutes	Clostridia	Clostridiales	Lachnospiraceae			denovo17747	0	1	1	0	0	0	0	0	0	0	0	0	0	0	0	0	0	0
Bacteria	Firmicutes	Clostridia	Clostridiales				denovo6612	0	0	0	0	0	0	0	0	1	3	1	0	0	0	0	0	0	0
Bacteria	Firmicutes	Clostridia	Clostridiales	Peptostreptococcaceae	[Clostridium]	difficile	denovo8986	1	0	0	0	0	0	0	0	0	0	0	0	0	0	0	0	0	0
Bacteria	Bacteroidetes	Bacteroidia	Bacteroidales	Bacteroidaceae	Bacteroides		denovo17185	0	0	0	0	0	0	0	0	0	0	0	0	0	0	0	0	0	2
Bacteria	Bacteroidetes	Bacteroidia	Bacteroidales	Bacteroidaceae	Bacteroides		denovo19369	0	0	0	0	0	0	0	0	0	0	0	0	0	0	0	0	1	0
Bacteria	Firmicutes	Clostridia	Clostridiales	Ruminococcaceae			denovo11946	0	0	0	0	0	0	0	0	0	0	0	0	0	0	0	1	0	0
Bacteria	Bacteroidetes	Bacteroidia	Bacteroidales	Bacteroidaceae	Bacteroides		denovo10950	0	0	0	0	0	0	1	0	0	0	0	1	1	1	3	41	3	8
Bacteria	Firmicutes	Clostridia	Clostridiales	Ruminococcaceae			denovo9322	0	0	0	0	0	0	0	0	0	2	0	0	0	0	0	0	0	0
Bacteria	Firmicutes	Clostridia	Clostridiales	Lachnospiraceae			denovo6925	0	0	0	0	0	0	0	0	0	1	0	0	0	0	0	0	0	0
Bacteria	Bacteroidetes	Bacteroidia	Bacteroidales	Bacteroidaceae	Bacteroides		denovo10192	0	0	0	0	0	1	0	0	0	0	0	0	0	0	0	0	0	0
Bacteria	Firmicutes	Clostridia	Clostridiales				denovo10286	0	0	0	0	0	0	0	0	0	0	0	1	0	0	0	0	0	0
Bacteria	Firmicutes	Clostridia	Clostridiales				denovo9128	0	0	0	0	0	0	0	0	1	0	0	0	0	0	0	0	0	0
Bacteria	Firmicutes	Clostridia	Clostridiales				denovo13819	0	0	0	0	0	0	0	0	0	0	0	1	0	0	0	0	0	0
Bacteria							denovo5300	0	0	0	0	0	0	0	0	0	0	0	0	1	0	0	0	0	0
Bacteria	Firmicutes	Clostridia	Clostridiales	Lachnospiraceae	Clostridium	fimetarium	denovo7122	0	0	0	0	0	0	0	1	0	0	0	0	0	0	0	0	0	0
Bacteria	Firmicutes	Clostridia	Clostridiales	Ruminococcaceae			denovo18031	0	0	0	0	0	0	0	0	0	0	1	0	0	0	0	0	0	0
Bacteria	Firmicutes	Clostridia	Clostridiales				denovo17342	0	0	0	0	0	0	0	0	0	0	0	0	1	0	0	0	0	0
Bacteria	Firmicutes	Clostridia	Clostridiales	Ruminococcaceae			denovo873	0	0	0	0	0	0	0	0	0	0	0	0	0	1	0	0	0	0
Bacteria	Firmicutes	Clostridia	Clostridiales	Peptostreptococcaceae	[Clostridium]	difficile	denovo17446	0	0	0	0	0	0	0	0	1	0	0	0	0	0	0	0	0	0
Bacteria	Firmicutes	Clostridia	Clostridiales	Lachnospiraceae	Blautia		denovo18365	0	0	0	0	0	0	0	0	0	1	0	0	0	0	0	0	0	0
Bacteria	Firmicutes	Clostridia	Clostridiales	Ruminococcaceae	Oscillospira		denovo8980	0	0	0	0	1	0	0	0	0	0	0	0	0	0	0	0	0	0
Bacteria	Firmicutes	Clostridia	Clostridiales	Ruminococcaceae	Oscillospira		denovo14250	0	0	0	0	0	0	0	0	0	0	0	0	1	0	0	0	0	0
Bacteria	Firmicutes	Clostridia	Clostridiales				denovo11565	0	0	0	0	0	0	0	1	0	0	0	0	0	0	0	0	0	0
Bacteria	Bacteroidetes	Bacteroidia	Bacteroidales				denovo17394	0	0	0	0	0	0	0	1	0	0	0	0	0	0	0	0	0	0
Bacteria	Bacteroidetes						denovo15033	0	0	0	0	0	0	0	0	0	0	0	0	0	0	1	0	0	0
Bacteria	Firmicutes	Clostridia	Clostridiales				denovo14285	0	1	0	0	0	0	0	0	0	0	0	0	0	0	0	0	0	0
Bacteria	Firmicutes	Clostridia	Clostridiales	Lachnospiraceae			denovo4546	0	0	0	0	0	0	0	0	0	0	0	0	1	0	0	0	0	0
Bacteria	Bacteroidetes	Bacteroidia	Bacteroidales				denovo9722	0	0	0	0	0	0	1	0	0	0	0	0	0	0	0	0	0	0
Bacteria	Firmicutes	Clostridia	Clostridiales	Ruminococcaceae	Faecalibacterium		denovo4451	0	0	0	0	0	0	0	0	0	0	0	1	0	0	0	0	0	0
Bacteria	Firmicutes	Clostridia	Clostridiales				denovo6012	0	0	0	0	0	0	0	0	0	1	0	0	0	0	0	0	0	0
Bacteria	Firmicutes	Clostridia	Clostridiales				denovo4910	0	0	0	0	1	0	0	0	0	1	0	1	0	0	0	0	0	0
Bacteria	Proteobacteria	Deltaproteobacteria					denovo106	0	0	0	0	0	0	1	0	0	0	0	0	0	0	0	1	0	0
Bacteria	Firmicutes	Clostridia	Clostridiales	Lachnospiraceae	Coprococcus		denovo6067	0	0	0	0	0	0	0	0	0	0	0	1	0	0	0	0	0	0
Bacteria	Firmicutes	Clostridia	Clostridiales	Lachnospiraceae			denovo6994	0	0	0	0	0	0	0	0	0	0	0	0	1	0	0	0	0	0
Bacteria	Firmicutes	Clostridia	Clostridiales				denovo1137	0	0	0	0	0	0	0	0	2	0	0	0	1	0	0	0	0	0
Bacteria	Firmicutes	Clostridia	Clostridiales	Lachnospiraceae			denovo16853	0	0	0	0	0	0	0	0	1	0	0	0	0	0	0	0	0	0
Bacteria	Firmicutes	Clostridia	Clostridiales				denovo15525	0	0	0	0	1	0	0	0	0	0	0	0	0	0	0	0	0	0
Bacteria	Bacteroidetes	Bacteroidia	Bacteroidales				denovo2058	0	0	0	0	0	0	0	2	0	0	0	0	0	0	0	0	0	0
Bacteria	Proteobacteria						denovo3392	0	0	0	0	0	0	1	0	0	0	0	0	0	0	0	0	0	0
Bacteria	Firmicutes	Clostridia	Clostridiales	Peptostreptococcaceae	Clostridium	ruminantium	denovo15408	0	0	0	0	0	0	0	1	4	2	2	1	0	1	0	0	1	0
Bacteria	Firmicutes	Clostridia	Clostridiales	Christensenellaceae			denovo3272	0	0	0	0	0	0	0	0	0	0	0	0	0	0	1	0	0	0
Bacteria	Firmicutes	Clostridia	Clostridiales	Lachnospiraceae			denovo13478	0	0	0	0	0	0	0	0	0	0	0	1	0	0	0	0	0	0
Bacteria	Firmicutes	Clostridia	Clostridiales	Lachnospiraceae			denovo10785	0	0	0	0	0	0	0	0	0	1	0	0	0	0	0	0	0	0
Bacteria							denovo3412	0	0	0	0	0	0	1	0	0	0	0	0	0	0	0	0	0	0
Bacteria	Proteobacteria	Betaproteobacteria	Burkholderiales	Alcaligenaceae	Sutterella		denovo6472	1	0	0	0	0	0	1	2	0	0	1	0	0	0	3	7	1	1
Bacteria	Firmicutes	Clostridia	Clostridiales				denovo17718	0	0	0	0	0	0	0	0	0	0	0	0	0	0	0	1	0	0
Bacteria	Bacteroidetes	Bacteroidia	Bacteroidales	Bacteroidaceae	Bacteroides		denovo15964	0	0	0	0	0	0	3	1	0	0	0	0	0	0	0	0	4	1
Bacteria	Firmicutes	Clostridia	Clostridiales	Ruminococcaceae			denovo16338	0	0	0	0	0	0	0	0	1	0	2	0	0	0	0	0	0	0
Bacteria	Firmicutes	Clostridia	Clostridiales				denovo6899	0	0	0	0	0	0	0	1	0	0	0	0	0	0	0	0	0	0
Bacteria	Firmicutes	Erysipelotrichi	Erysipelotrichales	Erysipelotrichaceae	RFN20		denovo17192	0	0	0	0	0	0	0	1	0	0	0	0	0	0	0	0	3	0
Bacteria	Bacteroidetes	Bacteroidia	Bacteroidales	Bacteroidaceae	Bacteroides		denovo7919	0	0	0	0	0	0	0	1	0	0	0	0	0	0	0	0	0	0
Bacteria	Firmicutes	Clostridia	Clostridiales				denovo286	0	0	0	0	0	0	0	1	0	0	0	0	0	0	0	0	0	0
Bacteria	Bacteroidetes	Bacteroidia	Bacteroidales				denovo4006	0	0	0	0	0	0	0	1	0	0	0	0	0	0	0	0	0	0
Bacteria							denovo5451	0	0	0	0	0	0	0	0	0	0	0	0	0	0	0	0	0	1
Bacteria	Bacteroidetes	Bacteroidia	Bacteroidales	Prevotellaceae	Prevotella		denovo4953	0	0	0	0	0	0	0	0	0	0	0	0	0	0	0	0	0	1
Bacteria	Bacteroidetes	Bacteroidia	Bacteroidales				denovo10500	0	0	0	0	0	0	0	0	0	0	0	0	0	0	0	1	0	0
Bacteria	Firmicutes	Clostridia	Clostridiales	Lachnospiraceae	[Ruminococcus]		denovo7316	0	0	0	0	0	0	0	0	0	0	1	0	0	0	0	0	0	0
Bacteria	Firmicutes	Clostridia	Clostridiales	Ruminococcaceae			denovo9358	0	0	0	0	0	0	0	0	0	0	0	0	0	0	0	1	1	0
Bacteria	Firmicutes	Clostridia	Clostridiales	Ruminococcaceae	Oscillospira		denovo1375	0	0	0	0	0	0	0	0	0	0	1	0	0	0	0	0	0	0
Bacteria	Firmicutes	Erysipelotrichi	Erysipelotrichales	Erysipelotrichaceae			denovo5789	0	0	0	0	0	0	0	0	0	0	0	0	0	0	0	0	0	1
Bacteria	Firmicutes	Clostridia	Clostridiales	Ruminococcaceae			denovo13120	0	0	0	0	0	0	0	0	0	1	0	0	0	1	0	0	0	0
Bacteria							denovo3283	0	0	0	0	0	0	0	1	0	0	0	0	0	0	0	0	0	0
Bacteria	Firmicutes	Bacilli	Lactobacillales	Lactobacillaceae	Lactobacillus		denovo5867	0	0	0	0	1	0	0	0	0	0	4	0	0	0	0	0	0	0
Bacteria	Firmicutes	Clostridia	Clostridiales	Ruminococcaceae			denovo4781	0	0	0	0	0	0	0	0	0	0	0	0	1	0	0	0	0	0
Bacteria	Firmicutes	Clostridia	Clostridiales	Lachnospiraceae			denovo148	0	0	0	0	0	0	0	0	0	1	0	0	0	0	0	0	0	0
Bacteria	Firmicutes	Clostridia	Clostridiales	Ruminococcaceae	Oscillospira		denovo19455	0	1	0	0	0	0	0	0	0	0	0	0	0	0	0	0	0	0
Bacteria	Bacteroidetes	Bacteroidia	Bacteroidales	Rikenellaceae			denovo14010	0	0	0	1	0	0	0	0	0	0	0	0	0	0	0	0	0	0
Bacteria	Firmicutes	Clostridia	Clostridiales	Ruminococcaceae	Ruminococcus		denovo10107	2	0	0	2	8	24	0	1	3	24	6	33	14	6	0	4	4	0
Bacteria	Bacteroidetes	Bacteroidia	Bacteroidales	Bacteroidaceae	Bacteroides		denovo13981	0	0	0	0	0	0	0	1	0	0	0	0	0	0	1	0	0	0
Bacteria	Firmicutes	Clostridia	Clostridiales	Lachnospiraceae	Coprococcus		denovo640	0	0	0	0	0	0	0	0	0	0	0	1	1	0	0	0	0	1
Bacteria	Firmicutes	Clostridia	Clostridiales	Ruminococcaceae	Faecalibacterium		denovo3299	0	0	0	0	2	4	0	0	0	0	0	0	1	0	0	0	0	0
Bacteria	Bacteroidetes	Bacteroidia	Bacteroidales				denovo14039	0	0	0	0	0	0	0	0	0	0	0	0	0	0	0	1	0	0
Bacteria	Firmicutes	Clostridia	Clostridiales	Ruminococcaceae	Faecalibacterium	prausnitzii	denovo8401	0	0	0	0	0	0	0	0	1	0	0	0	0	0	0	0	0	0
Bacteria	Firmicutes	Clostridia	Clostridiales				denovo18629	0	0	0	0	0	0	0	0	0	0	0	1	0	0	0	0	0	0
Bacteria	Firmicutes	Clostridia	Clostridiales				denovo10333	0	0	0	1	0	1	0	0	0	0	0	3	3	0	1	0	0	0
Bacteria	Firmicutes	Clostridia	Clostridiales	Ruminococcaceae			denovo16169	0	0	0	0	0	0	0	0	0	0	0	1	2	0	0	0	0	0
Bacteria	Bacteroidetes	Bacteroidia	Bacteroidales				denovo7216	0	0	0	0	0	0	0	0	0	0	0	0	0	0	0	0	1	0
Bacteria	Firmicutes	Clostridia	Clostridiales	Ruminococcaceae	Ruminococcus		denovo12677	0	0	0	0	0	0	0	0	0	1	0	0	0	0	0	0	0	0
Bacteria	Firmicutes	Clostridia	Clostridiales	Ruminococcaceae			denovo12364	0	0	0	0	0	0	0	0	0	0	0	0	0	0	0	0	1	0
Bacteria	Bacteroidetes	Bacteroidia	Bacteroidales	Bacteroidaceae	Bacteroides		denovo19254	0	0	0	0	2	0	0	0	0	0	0	0	3	0	0	0	0	0
Bacteria	Firmicutes	Clostridia	Clostridiales	Ruminococcaceae			denovo7990	0	0	0	0	0	0	0	0	0	1	0	0	0	0	0	0	0	0
Bacteria	Firmicutes	Clostridia	Clostridiales				denovo13749	0	0	0	0	0	0	0	0	0	0	0	0	0	0	0	1	0	0
Bacteria	Firmicutes	Bacilli	Lactobacillales	Lactobacillaceae	Lactobacillus	helveticus	denovo18370	0	0	0	0	0	0	0	0	0	1	0	0	0	0	0	0	0	0
Bacteria	Firmicutes	Clostridia	Clostridiales	Ruminococcaceae	Faecalibacterium		denovo9147	0	0	0	0	0	0	0	0	0	0	0	1	0	0	1	0	0	0
Bacteria	Firmicutes	Clostridia					denovo11976	0	0	0	0	0	0	1	0	0	0	0	0	0	0	0	0	0	0
Bacteria	Proteobacteria	Epsilonproteobacteria	Campylobacterales	Helicobacteraceae	Helicobacter		denovo12946	0	0	0	0	0	0	1	1	0	0	0	0	0	0	0	0	0	0
Bacteria	Bacteroidetes	Bacteroidia	Bacteroidales	[Barnesiellaceae]			denovo349	0	0	0	0	0	0	0	1	0	0	0	0	0	0	0	0	0	0
Bacteria	Firmicutes	Clostridia	Clostridiales	Ruminococcaceae			denovo28	0	0	0	0	0	0	0	0	0	0	0	1	0	0	0	0	0	0
Bacteria	Firmicutes	Clostridia	Clostridiales	Lachnospiraceae	[Ruminococcus]		denovo11882	0	0	0	0	0	0	0	0	0	0	0	0	0	1	0	0	0	0
Bacteria	Firmicutes	Clostridia	Clostridiales	Ruminococcaceae			denovo15310	0	0	0	0	0	0	0	0	1	0	0	0	0	0	0	0	0	0
Bacteria	Proteobacteria	Gammaproteobacteria					denovo10887	0	0	0	0	0	0	0	0	0	0	0	0	0	0	0	0	1	0
Bacteria	Firmicutes	Clostridia	Clostridiales	Ruminococcaceae			denovo7269	0	0	0	0	0	0	0	0	0	0	0	0	0	0	0	0	1	0
Bacteria	Firmicutes	Clostridia	Clostridiales				denovo8859	0	0	0	0	0	0	0	0	1	0	1	0	0	0	0	0	0	0
Bacteria	Firmicutes	Clostridia	Clostridiales	Lachnospiraceae			denovo14375	0	0	0	0	0	0	0	0	0	0	0	0	0	0	0	1	0	0
Bacteria	Firmicutes	Clostridia	Clostridiales	Ruminococcaceae	Ruminococcus		denovo3871	0	0	0	0	0	0	1	4	0	1	0	0	2	0	1	1	8	0
Bacteria	Firmicutes	Clostridia	Clostridiales	Ruminococcaceae	Oscillospira		denovo4862	0	0	0	0	0	0	0	0	0	0	1	0	0	0	0	0	0	0
Bacteria	Firmicutes	Clostridia	Clostridiales	Ruminococcaceae	Oscillospira		denovo3471	0	0	0	0	0	0	0	0	0	1	0	0	0	0	0	0	0	0
Bacteria	Firmicutes	Clostridia	Clostridiales	Ruminococcaceae			denovo7675	0	0	0	0	0	0	0	0	0	0	0	1	0	0	0	0	0	0
Bacteria	Firmicutes	Clostridia	Clostridiales				denovo4827	0	0	0	0	0	0	0	0	0	1	0	0	0	0	0	0	0	0
Bacteria	Bacteroidetes	Bacteroidia	Bacteroidales				denovo19548	0	0	0	0	0	0	0	0	0	0	0	0	0	0	1	0	0	0
Bacteria	Firmicutes	Clostridia	Clostridiales				denovo1414	0	0	0	0	0	0	0	0	0	0	0	1	1	0	0	0	0	0
Bacteria	Bacteroidetes	Bacteroidia	Bacteroidales	Bacteroidaceae	Bacteroides		denovo11595	0	0	0	0	0	0	0	1	0	0	0	0	0	0	0	0	0	0
Bacteria	Firmicutes	Clostridia	Clostridiales	Ruminococcaceae	Oscillospira		denovo15711	0	0	0	0	0	0	0	0	0	0	0	1	0	0	0	0	0	0
Bacteria	Firmicutes	Clostridia	Clostridiales	Ruminococcaceae			denovo3872	0	0	0	0	0	0	1	0	0	0	0	0	0	0	0	0	0	0
Bacteria							denovo14041	0	0	0	0	0	0	0	0	0	0	0	0	0	0	0	1	0	0
Bacteria	Firmicutes	Clostridia	Clostridiales	Lachnospiraceae			denovo14114	0	0	0	0	0	0	0	0	0	0	0	0	0	0	1	0	0	0
Bacteria	Firmicutes	Clostridia	Clostridiales	Ruminococcaceae	Oscillospira		denovo11861	0	0	1	0	0	0	0	0	0	0	0	0	0	0	0	0	0	0
Bacteria	Firmicutes	Clostridia	Clostridiales				denovo509	0	0	0	0	0	0	0	0	0	0	0	0	0	0	1	0	0	0
Bacteria	Firmicutes	Clostridia	Clostridiales	Ruminococcaceae	Clostridium	methylpentosum	denovo1488	0	0	0	0	0	0	0	0	0	0	0	0	0	0	0	0	1	0
Bacteria	Proteobacteria	Deltaproteobacteria	Desulfovibrionales	Desulfovibrionaceae	Desulfovibrio	D168	denovo14933	0	0	0	0	0	0	0	0	0	0	0	0	0	0	1	0	1	0
Bacteria	Firmicutes	Clostridia	Clostridiales	Lachnospiraceae			denovo1860	0	0	0	0	0	1	0	0	0	0	0	0	0	0	0	0	0	0
Bacteria	Firmicutes	Clostridia	Clostridiales	Ruminococcaceae	Oscillospira		denovo620	0	0	0	0	0	0	0	0	0	1	0	0	0	0	0	0	0	0
Bacteria	Firmicutes	Clostridia	Clostridiales	Lachnospiraceae			denovo13490	0	0	0	0	0	0	0	1	0	0	0	0	0	0	1	0	0	0
Bacteria	Firmicutes	Clostridia	Clostridiales	Ruminococcaceae	Butyricicoccus	pullicaecorum	denovo5422	0	0	0	0	0	0	0	0	0	0	1	0	0	0	0	0	0	0
Bacteria	Bacteroidetes	Bacteroidia	Bacteroidales				denovo3504	0	0	0	0	0	0	0	0	0	0	0	0	0	0	0	0	0	1
Bacteria	Firmicutes	Clostridia	Clostridiales	Ruminococcaceae			denovo5512	0	0	0	0	0	0	0	0	0	0	0	0	2	0	0	0	0	0
Bacteria	Firmicutes	Clostridia	Clostridiales	Lachnospiraceae	[Ruminococcus]		denovo17309	0	0	0	0	0	1	0	0	0	0	0	0	0	0	0	0	0	0
Bacteria	Firmicutes	Clostridia	Clostridiales	Ruminococcaceae			denovo5013	0	0	0	0	0	0	0	0	0	0	0	0	1	0	0	0	0	0
Bacteria	Firmicutes	Clostridia	Clostridiales	Ruminococcaceae			denovo12259	0	0	0	0	0	0	0	0	0	0	0	0	1	0	0	0	0	0
Bacteria	Bacteroidetes	Bacteroidia	Bacteroidales				denovo10386	1	0	0	0	0	0	0	1	0	0	0	0	0	0	0	0	0	0
Bacteria	Firmicutes	Clostridia	Clostridiales	Lachnospiraceae			denovo8242	0	0	0	0	0	0	0	0	0	0	0	1	0	0	0	0	0	0
Bacteria	Firmicutes	Clostridia	Clostridiales	Lachnospiraceae			denovo3260	0	0	0	0	1	0	0	0	1	0	0	0	0	0	0	0	0	0
Bacteria	Firmicutes	Clostridia	Clostridiales	Ruminococcaceae			denovo7600	0	0	0	0	0	0	0	0	0	0	1	1	0	0	0	0	0	0
Bacteria	Firmicutes	Clostridia	Clostridiales	Ruminococcaceae	Ruminococcus		denovo17372	0	0	0	0	0	0	0	0	0	2	0	0	0	0	0	0	0	0
Bacteria	Bacteroidetes	Bacteroidia	Bacteroidales				denovo3848	0	0	0	0	0	0	0	0	0	0	0	0	0	0	0	0	0	1
Bacteria	Firmicutes	Clostridia	Clostridiales	Ruminococcaceae	Oscillospira		denovo7551	0	0	0	0	0	0	0	0	0	0	1	0	0	0	0	0	2	0
Bacteria	Firmicutes	Clostridia	Clostridiales	Ruminococcaceae			denovo19544	0	0	0	0	0	0	0	0	0	0	1	0	0	0	0	1	0	0
Bacteria	Proteobacteria	Gammaproteobacteria					denovo4692	0	0	1	0	0	0	23	0	0	0	0	0	0	0	0	0	0	0
Bacteria	Firmicutes	Clostridia	Clostridiales	Ruminococcaceae			denovo18637	0	0	0	0	0	1	0	0	0	0	0	0	0	0	0	0	0	0
Bacteria	Bacteroidetes	Bacteroidia	Bacteroidales	Bacteroidaceae	Bacteroides		denovo8697	0	0	0	0	0	0	0	0	0	0	0	0	0	0	0	0	0	1
Bacteria	Firmicutes	Clostridia	Clostridiales	Lachnospiraceae			denovo11024	0	0	0	0	0	0	0	0	0	0	0	0	1	0	0	0	0	0
Bacteria	Firmicutes	Clostridia	Clostridiales				denovo9939	0	0	0	0	0	0	0	0	0	0	1	0	0	0	0	0	0	1
Bacteria	Firmicutes	Clostridia	Clostridiales	Veillonellaceae	Megamonas	hypermegale	denovo13302	2	0	0	0	1	0	7	21	3	1	0	1	1	0	16	1	4	135
Bacteria	Bacteroidetes	Bacteroidia	Bacteroidales				denovo15671	0	0	0	0	0	0	1	0	0	0	0	0	0	0	0	0	0	0
Bacteria	Firmicutes	Clostridia	Clostridiales				denovo16755	0	0	0	2	0	0	0	0	0	0	0	0	0	0	0	0	0	0
Bacteria	Firmicutes	Bacilli	Lactobacillales	Streptococcaceae	Streptococcus	alactolyticus	denovo1783	0	0	0	0	0	0	0	0	0	0	0	0	0	0	0	1	0	0
Bacteria	Firmicutes	Clostridia	Clostridiales	Peptostreptococcaceae	Clostridium	ruminantium	denovo3978	0	0	0	0	0	0	0	0	0	0	0	0	1	0	0	0	0	0
Bacteria	Firmicutes	Clostridia	Clostridiales	Lachnospiraceae			denovo9165	0	0	0	0	0	0	1	0	0	0	0	0	0	0	0	0	0	0
Bacteria	Firmicutes	Clostridia	Clostridiales	Ruminococcaceae			denovo3806	0	0	0	0	0	0	0	0	0	0	0	0	0	0	0	1	0	0
Bacteria	Firmicutes	Clostridia	Clostridiales				denovo930	0	0	0	0	0	0	0	0	0	0	0	0	1	0	0	0	0	0
Bacteria	Cyanobacteria	4C0d-2	YS2				denovo3618	0	0	0	0	0	0	0	0	0	0	0	0	0	0	0	1	0	0
Bacteria	Firmicutes						denovo15030	0	0	0	0	1	0	0	0	0	0	0	0	0	0	0	0	0	0
Bacteria	Bacteroidetes	Bacteroidia	Bacteroidales	Bacteroidaceae	Bacteroides		denovo4552	0	0	0	0	0	0	1	0	0	0	0	0	0	0	0	0	0	0
Bacteria	Firmicutes	Clostridia	Clostridiales	Ruminococcaceae	Oscillospira		denovo8515	0	0	0	0	0	0	0	0	0	0	1	0	0	0	0	0	0	0
Bacteria	Bacteroidetes	Bacteroidia	Bacteroidales	Bacteroidaceae	Bacteroides		denovo4541	0	0	0	0	0	0	2	2	0	0	0	0	0	0	0	0	0	0
Bacteria	Bacteroidetes	Bacteroidia	Bacteroidales				denovo4741	0	0	0	0	0	0	0	0	0	0	1	0	0	0	0	0	0	0
Bacteria	Firmicutes	Bacilli	Lactobacillales	Lactobacillaceae	Lactobacillus		denovo14926	0	0	0	0	0	1	0	0	0	0	0	1	0	2	1	0	0	0
Bacteria	Firmicutes	Clostridia	Clostridiales	Lachnospiraceae			denovo13151	0	0	1	0	0	0	0	0	0	0	0	0	0	0	0	0	0	0
Bacteria							denovo4344	0	0	0	1	0	0	0	0	0	0	0	0	0	0	0	0	0	0
Bacteria	Bacteroidetes	Bacteroidia	Bacteroidales	Bacteroidaceae	Bacteroides		denovo9206	0	0	0	0	0	0	1	0	0	0	0	0	0	0	0	0	0	0
Bacteria	Firmicutes	Clostridia	Clostridiales	Ruminococcaceae			denovo8142	0	0	0	0	0	0	0	0	0	0	0	1	0	0	0	0	0	0
Bacteria	Firmicutes	Clostridia	Clostridiales	Ruminococcaceae			denovo14769	0	0	0	0	0	0	0	0	0	0	0	0	0	0	0	0	1	0
Bacteria	Firmicutes	Clostridia	Clostridiales	Lachnospiraceae			denovo17824	0	0	0	0	0	0	1	0	0	0	0	0	0	0	0	0	0	1
Bacteria	Firmicutes	Clostridia	Clostridiales	Peptostreptococcaceae			denovo15086	0	0	0	0	0	0	0	0	0	0	1	0	0	0	0	0	0	0
Bacteria	Firmicutes	Clostridia	Clostridiales				denovo15620	0	0	0	0	0	0	0	0	0	0	0	2	0	0	0	0	0	0
Bacteria	Firmicutes	Clostridia	Clostridiales				denovo12420	0	0	0	0	0	0	0	0	0	0	0	0	1	0	0	0	0	0
Bacteria	Bacteroidetes	Bacteroidia	Bacteroidales	Bacteroidaceae	Bacteroides	fragilis	denovo12383	0	0	0	0	1	0	0	0	0	0	0	0	0	0	0	0	0	0
Bacteria	Firmicutes	Clostridia	Clostridiales	Lachnospiraceae			denovo3113	0	0	0	0	0	0	0	0	0	0	1	0	0	0	0	0	0	0
Bacteria	Firmicutes	Clostridia	Clostridiales	Ruminococcaceae	Oscillospira		denovo19155	0	0	0	0	0	0	0	0	0	0	0	0	0	0	1	0	0	0
Bacteria	Bacteroidetes	Bacteroidia	Bacteroidales	Prevotellaceae	Prevotella		denovo2091	0	0	0	0	0	0	1	1	0	0	0	0	0	0	0	0	0	0
Bacteria	Proteobacteria	Gammaproteobacteria	Aeromonadales	Succinivibrionaceae	Succinatimonas	hippei	denovo13732	0	0	0	0	0	0	0	0	0	0	0	0	0	0	0	0	1	0
Bacteria	Firmicutes	Bacilli	Turicibacterales	Turicibacteraceae	Turicibacter		denovo10320	0	0	1	2	1	1	0	0	0	0	0	0	0	0	0	0	0	0
Bacteria	Bacteroidetes	Bacteroidia	Bacteroidales	[Paraprevotellaceae]			denovo6406	0	0	0	0	0	0	0	0	0	0	0	0	0	0	1	0	0	0
Bacteria	Tenericutes	Mollicutes	RF39				denovo2049	0	0	0	0	0	0	0	0	0	1	0	1	1	0	0	0	0	0
Bacteria	Bacteroidetes	Bacteroidia	Bacteroidales				denovo6702	0	0	0	0	0	0	0	0	0	0	0	0	0	0	0	0	1	0
Bacteria	Firmicutes	Clostridia	Clostridiales	Ruminococcaceae			denovo18169	0	0	0	0	0	0	0	1	0	0	0	0	0	0	0	0	0	0
Bacteria	Firmicutes	Clostridia	Clostridiales	Lachnospiraceae			denovo14165	1	0	0	0	0	0	0	0	0	1	0	0	0	0	0	0	0	0
Bacteria	Bacteroidetes	Bacteroidia	Bacteroidales				denovo14290	0	0	0	0	0	0	0	1	0	0	0	0	0	0	0	0	0	0
Bacteria	Bacteroidetes	Bacteroidia	Bacteroidales				denovo5081	0	0	0	0	0	0	0	0	0	0	0	0	0	0	0	1	0	0
Bacteria	Bacteroidetes	Bacteroidia	Bacteroidales	Bacteroidaceae	Bacteroides		denovo19517	0	0	0	0	0	0	1	0	0	0	0	0	0	0	0	0	0	0
Bacteria	Firmicutes	Clostridia	Clostridiales	Ruminococcaceae			denovo16245	1	0	0	0	0	0	0	0	0	0	0	0	0	0	0	0	0	0
Bacteria	Firmicutes	Clostridia	Clostridiales	Ruminococcaceae			denovo6151	0	0	0	0	0	0	0	0	0	0	0	0	0	0	0	0	0	1
Bacteria	Firmicutes	Clostridia	Clostridiales				denovo19391	0	0	0	0	0	0	0	0	0	0	0	0	0	0	1	0	0	0
Bacteria	Firmicutes	Clostridia	Clostridiales	Ruminococcaceae			denovo8858	0	0	0	0	0	0	0	0	0	0	0	0	0	0	0	2	0	0
Bacteria	Firmicutes	Clostridia	Clostridiales	Ruminococcaceae	Oscillospira		denovo3166	0	0	0	0	0	0	0	1	0	0	0	0	0	0	0	0	0	0
Bacteria	Firmicutes	Clostridia	Clostridiales				denovo9151	0	0	0	0	0	0	0	0	0	1	0	0	0	0	0	0	0	0
Bacteria	WPS-2						denovo5259	0	0	0	0	0	0	0	0	0	0	0	0	0	0	1	2	1	0
Bacteria	Firmicutes	Clostridia	Clostridiales				denovo10352	0	0	0	0	0	0	0	0	0	0	1	0	0	0	0	0	0	0
Bacteria	Bacteroidetes	Bacteroidia	Bacteroidales	Prevotellaceae	Prevotella		denovo6961	0	0	0	0	0	0	0	1	0	0	0	1	0	0	0	0	0	0
Bacteria	Firmicutes	Clostridia	Clostridiales	Ruminococcaceae			denovo2060	0	0	0	0	1	0	0	0	0	0	0	0	0	0	0	0	0	0
Bacteria	Bacteroidetes	Bacteroidia	Bacteroidales	Bacteroidaceae	Bacteroides	plebeius	denovo7459	0	0	0	0	0	0	0	0	0	0	0	0	0	0	0	0	0	1
Bacteria	Bacteroidetes	Bacteroidia	Bacteroidales				denovo12747	0	0	0	0	0	0	0	1	0	0	0	0	0	0	0	0	0	0
Bacteria	Tenericutes	Mollicutes	RF39				denovo14704	1	0	0	5	5	95	0	1	0	0	0	0	0	1	1	0	0	0
Bacteria	Bacteroidetes	Bacteroidia	Bacteroidales				denovo7404	0	0	0	0	0	0	1	0	0	0	0	0	0	0	0	0	0	0
Bacteria	Firmicutes	Clostridia	Clostridiales				denovo10099	0	0	0	0	0	0	0	0	0	1	0	0	0	0	0	0	0	0
Bacteria	Bacteroidetes	Bacteroidia	Bacteroidales	Bacteroidaceae	Bacteroides		denovo405	0	0	0	0	0	0	2	2	0	0	0	0	0	0	0	0	0	0
Bacteria	Firmicutes	Clostridia	Clostridiales	Ruminococcaceae			denovo17508	0	0	0	0	0	0	0	0	0	0	0	1	0	0	1	2	1	0
Bacteria	Bacteroidetes	Bacteroidia	Bacteroidales	Bacteroidaceae	Bacteroides		denovo4924	0	0	0	0	0	0	0	0	0	0	0	0	0	0	0	1	12	0
Bacteria	Bacteroidetes	Bacteroidia	Bacteroidales	Prevotellaceae	Prevotella		denovo2178	0	0	0	0	0	0	0	0	0	0	0	0	0	0	0	0	0	1
Bacteria	Firmicutes	Clostridia	Clostridiales	Ruminococcaceae			denovo8510	0	0	0	0	0	0	0	0	0	0	0	0	0	0	0	0	1	0
Bacteria	Proteobacteria	Betaproteobacteria	Burkholderiales				denovo1937	0	0	0	0	0	0	0	0	0	0	0	0	0	0	1	0	0	0
Bacteria	Bacteroidetes	Bacteroidia	Bacteroidales				denovo17246	0	0	0	0	0	0	0	0	0	0	0	0	0	0	1	0	1	0
Bacteria							denovo3098	0	0	0	0	0	1	0	0	0	0	0	0	0	0	0	0	0	0
Bacteria	Firmicutes	Clostridia	Clostridiales	Lachnospiraceae			denovo2666	0	0	0	0	0	0	0	0	0	0	0	1	0	0	0	0	0	0
Bacteria	Bacteroidetes	Bacteroidia	Bacteroidales	Bacteroidaceae	Bacteroides		denovo7484	0	0	0	0	0	0	0	0	0	0	0	0	0	0	0	1	1	1
Bacteria	Firmicutes	Clostridia	Clostridiales	Ruminococcaceae			denovo8168	0	0	0	0	0	0	0	0	1	0	0	0	0	0	0	0	0	0
Bacteria	Firmicutes	Clostridia	Clostridiales				denovo11130	0	0	0	0	0	0	0	0	0	1	0	0	0	0	0	0	0	0
Bacteria	Bacteroidetes	Bacteroidia	Bacteroidales	[Barnesiellaceae]	Barnesiella	viscericola	denovo13962	1	0	0	0	0	0	0	0	0	0	0	0	0	0	0	0	0	0
Bacteria	Firmicutes	Clostridia	Clostridiales				denovo11785	0	0	0	0	0	0	0	1	0	0	0	0	0	0	0	0	0	0
Bacteria	Bacteroidetes	Bacteroidia	Bacteroidales				denovo10368	0	0	0	0	0	0	0	0	0	0	0	0	0	0	0	1	0	0
Bacteria	Firmicutes	Clostridia	Clostridiales	Ruminococcaceae	Faecalibacterium	prausnitzii	denovo16003	0	0	0	0	0	0	0	0	0	0	0	12	2	0	0	0	0	0
Bacteria	Bacteroidetes	Bacteroidia	Bacteroidales	Bacteroidaceae	Bacteroides		denovo9326	0	0	0	0	0	0	0	1	0	0	0	0	0	0	0	0	0	0
Bacteria	Firmicutes	Clostridia	Clostridiales				denovo5347	0	0	0	0	0	0	0	0	0	0	0	1	0	0	0	0	0	0
Bacteria	Firmicutes	Clostridia	Clostridiales				denovo2100	0	0	0	0	0	0	0	0	0	1	0	0	0	0	0	0	0	0
Bacteria	Firmicutes	Clostridia	Clostridiales	Ruminococcaceae			denovo15428	0	0	0	0	0	0	0	0	0	0	0	0	0	0	0	1	0	0
Bacteria	Bacteroidetes	Bacteroidia	Bacteroidales				denovo7536	0	0	0	0	0	0	0	1	0	0	0	0	0	0	0	0	0	0
Bacteria	Firmicutes	Clostridia	Clostridiales	Ruminococcaceae	Oscillospira		denovo17889	0	0	1	0	0	0	0	0	0	0	0	0	0	0	0	0	0	0
Bacteria	Firmicutes	Clostridia	Clostridiales				denovo19456	0	0	0	0	0	0	0	0	0	0	0	0	0	0	0	0	1	0
Bacteria	Firmicutes	Clostridia	Clostridiales	Lachnospiraceae			denovo9524	0	0	0	0	0	0	0	0	0	1	0	0	0	0	0	0	0	0
Bacteria	Firmicutes	Clostridia	Clostridiales	Ruminococcaceae	Oscillospira		denovo15468	0	0	0	0	0	0	0	0	0	0	0	1	0	0	0	0	0	0
Bacteria	Bacteroidetes	Bacteroidia	Bacteroidales	[Barnesiellaceae]			denovo1676	0	0	0	0	0	0	0	0	0	1	0	1	0	0	0	6	41	1
Bacteria	Firmicutes	Clostridia	Clostridiales	Lachnospiraceae			denovo4958	0	0	0	0	0	0	0	0	0	0	0	0	0	0	1	0	0	0
Bacteria	Firmicutes	Clostridia	Clostridiales	Lachnospiraceae	[Ruminococcus]		denovo3800	0	0	0	0	1	0	0	0	0	0	0	0	0	0	0	0	0	0
Bacteria	Firmicutes	Clostridia	Clostridiales	Ruminococcaceae			denovo19579	0	0	0	0	0	0	0	0	2	0	1	0	0	0	0	0	0	0
Bacteria	Firmicutes	Clostridia	Clostridiales	Ruminococcaceae	Ruminococcus		denovo14951	0	0	0	0	0	0	0	0	0	0	0	5	3	0	0	0	0	0
Bacteria	Firmicutes	Clostridia	Clostridiales	Ruminococcaceae			denovo16332	0	0	0	0	0	1	0	0	0	0	0	0	0	0	0	0	0	0
Bacteria	Bacteroidetes	Bacteroidia	Bacteroidales				denovo19594	0	0	0	0	0	0	0	0	0	0	0	0	0	0	0	1	0	0
Bacteria	Bacteroidetes						denovo13354	0	0	0	0	0	0	0	0	0	0	0	0	0	0	0	1	0	0
Bacteria	Firmicutes	Clostridia					denovo168	0	0	0	0	0	0	0	0	0	0	0	0	0	0	0	0	1	0
Bacteria	Firmicutes	Clostridia	Clostridiales	Lachnospiraceae	Blautia	producta	denovo16923	1	0	0	0	0	0	0	0	0	0	0	0	0	0	0	0	0	0
Bacteria	Firmicutes	Clostridia	Clostridiales	Clostridiaceae	Clostridium		denovo17057	0	0	0	0	0	0	0	1	0	0	0	0	0	0	0	0	0	0
Bacteria	Bacteroidetes	Bacteroidia	Bacteroidales	Rikenellaceae	Alistipes	massiliensis	denovo3818	0	0	0	0	0	0	0	0	0	0	0	1	0	0	0	0	0	0
Bacteria	Bacteroidetes	Bacteroidia	Bacteroidales				denovo2793	0	0	0	0	0	0	0	0	0	0	0	0	0	0	0	0	1	0
Bacteria	Bacteroidetes	Bacteroidia	Bacteroidales	[Paraprevotellaceae]			denovo9505	0	0	0	0	0	0	0	1	0	0	0	0	0	0	0	2	1	0
Bacteria	Firmicutes	Clostridia	Clostridiales				denovo10391	0	0	0	0	0	0	0	0	0	0	0	0	0	0	0	0	0	1
Bacteria	Firmicutes	Clostridia	Clostridiales				denovo2166	0	0	0	0	0	0	0	0	0	0	0	0	0	0	1	1	0	0
Bacteria	Firmicutes	Clostridia	Clostridiales	Lachnospiraceae	[Ruminococcus]		denovo18123	0	0	0	0	0	0	0	0	0	0	1	0	0	0	0	0	0	0
Bacteria	Firmicutes	Clostridia	Clostridiales	Ruminococcaceae			denovo19123	0	0	0	0	0	0	0	0	0	1	0	0	0	0	0	0	0	0
Bacteria	Firmicutes	Clostridia	Clostridiales	Ruminococcaceae	Butyricicoccus	pullicaecorum	denovo7926	0	0	0	0	0	2	0	0	0	0	0	0	0	0	0	0	0	0
Bacteria	Bacteroidetes	Bacteroidia	Bacteroidales				denovo15445	0	0	0	0	0	0	1	0	0	0	0	0	0	0	0	0	0	0
Bacteria	Firmicutes	Bacilli	Lactobacillales	Lactobacillaceae	Lactobacillus	helveticus	denovo15973	0	0	0	0	0	0	0	0	0	0	0	0	0	0	0	0	0	1
Bacteria	Firmicutes	Clostridia	Clostridiales	Ruminococcaceae			denovo4506	0	0	0	0	0	0	0	0	0	0	0	0	0	0	1	0	0	0
Bacteria	Firmicutes	Clostridia	Clostridiales	Lachnospiraceae			denovo1168	1	0	0	0	0	0	0	0	0	2	0	0	0	0	0	0	0	0
Bacteria	Firmicutes	Clostridia	Clostridiales	Veillonellaceae	Phascolarctobacterium		denovo5932	0	0	0	0	0	0	0	2	0	0	0	0	0	0	0	0	0	2
Bacteria	Firmicutes	Clostridia	Clostridiales	Ruminococcaceae			denovo12850	0	0	0	0	1	0	0	0	0	0	0	0	0	0	0	0	0	1
Bacteria	Bacteroidetes	Bacteroidia	Bacteroidales	Bacteroidaceae	Bacteroides		denovo13750	0	0	0	0	0	0	1	1	0	1	0	0	0	0	0	0	0	3
Bacteria	Bacteroidetes	Bacteroidia	Bacteroidales	Bacteroidaceae	Bacteroides		denovo5193	0	0	0	0	0	0	0	1	0	0	0	0	0	0	0	0	0	0
Bacteria	Proteobacteria	Betaproteobacteria	Burkholderiales	Alcaligenaceae	Sutterella		denovo5927	0	0	0	0	0	0	4	0	1	1	0	0	1	0	1	0	2	6
Bacteria	Bacteroidetes	Bacteroidia	Bacteroidales	Rikenellaceae			denovo2148	0	0	0	0	0	0	0	0	1	0	0	0	0	0	0	0	0	0
Bacteria	Firmicutes	Clostridia	Clostridiales	Ruminococcaceae	Faecalibacterium		denovo15687	0	0	0	0	0	0	0	0	0	0	0	0	4	0	0	0	0	0
Bacteria	Firmicutes	Clostridia	Clostridiales				denovo14432	0	0	0	0	0	0	0	0	0	0	0	0	1	0	0	0	0	0
Bacteria	Firmicutes	Clostridia	Clostridiales				denovo10776	0	0	0	0	0	0	0	0	0	1	0	0	0	0	0	0	0	0
Bacteria	Firmicutes	Clostridia	Clostridiales	Lachnospiraceae			denovo5609	0	0	0	0	0	0	0	0	0	0	0	1	0	0	0	0	0	0
Bacteria	Bacteroidetes	Bacteroidia	Bacteroidales	Bacteroidaceae	Bacteroides		denovo2510	0	0	0	0	0	0	0	0	0	0	0	1	0	0	0	2	1	0
Bacteria	Firmicutes	Bacilli	Lactobacillales	Lactobacillaceae	Lactobacillus		denovo5374	0	0	0	0	0	0	0	0	0	1	0	0	0	0	0	0	0	0
Bacteria	Firmicutes	Clostridia	Clostridiales				denovo5406	0	0	0	0	0	0	0	0	0	0	0	1	0	0	0	0	0	0
Bacteria	Firmicutes	Clostridia	Clostridiales	Veillonellaceae	Megamonas		denovo17848	0	0	0	0	0	0	1	0	0	0	0	0	0	0	0	0	0	0
Bacteria	Firmicutes	Clostridia	Clostridiales	Lachnospiraceae			denovo1392	0	0	0	0	0	0	0	0	0	1	0	0	0	0	0	0	0	0
Bacteria	Bacteroidetes	Bacteroidia	Bacteroidales				denovo4567	0	0	0	0	0	0	0	0	0	0	0	0	0	0	0	0	1	0
Bacteria	Firmicutes	Clostridia	Clostridiales	Ruminococcaceae			denovo9007	0	0	0	0	0	0	0	0	0	1	0	0	0	0	0	0	0	0
Bacteria	Firmicutes	Clostridia	Clostridiales				denovo17231	0	0	0	0	0	0	0	0	0	0	0	0	1	0	0	0	0	0
Bacteria	Bacteroidetes	Bacteroidia	Bacteroidales				denovo9133	0	0	0	0	0	0	1	0	0	0	0	0	0	0	0	0	0	0
Bacteria	Firmicutes	Clostridia	Clostridiales	Ruminococcaceae	Ruminococcus		denovo17326	0	0	0	0	0	0	0	0	0	0	0	1	0	0	0	0	0	0
Bacteria	Firmicutes	Clostridia	Clostridiales				denovo14986	0	0	0	0	0	0	0	0	2	2	1	0	0	0	0	0	0	0
Bacteria	Firmicutes	Clostridia	Clostridiales	Ruminococcaceae			denovo5113	0	0	0	0	0	0	0	0	0	0	0	0	0	0	2	0	0	0
Bacteria	Proteobacteria	Betaproteobacteria	Burkholderiales	Alcaligenaceae	Sutterella		denovo6825	0	0	0	0	0	0	1	0	0	0	0	0	0	0	0	0	0	0
Bacteria	Bacteroidetes	Bacteroidia	Bacteroidales	Bacteroidaceae	Bacteroides		denovo15930	0	0	0	1	0	0	0	0	0	0	0	0	0	0	0	0	0	0
Bacteria	Firmicutes	Clostridia	Clostridiales	Ruminococcaceae			denovo14261	0	0	0	0	0	0	0	0	0	1	0	0	0	0	0	0	0	0
Bacteria	Firmicutes	Clostridia	Clostridiales	Lachnospiraceae	Blautia		denovo4675	0	0	0	0	0	0	0	0	0	0	0	1	0	0	0	0	0	0
Bacteria	Firmicutes	Clostridia	Clostridiales	Lachnospiraceae	[Ruminococcus]		denovo75	0	0	0	0	0	0	0	0	0	0	0	1	0	0	0	0	0	0
Bacteria	Bacteroidetes	Bacteroidia	Bacteroidales	Bacteroidaceae	Bacteroides		denovo2383	0	0	0	0	0	0	0	1	0	0	0	0	0	0	0	0	2	0
Bacteria	Firmicutes	Clostridia	Clostridiales	Ruminococcaceae			denovo12013	0	0	0	0	0	0	0	0	0	0	0	1	0	0	0	0	0	0
Bacteria	Firmicutes	Clostridia	Clostridiales				denovo13293	0	0	0	0	0	0	0	0	0	0	1	0	0	0	0	0	0	0
Bacteria	Firmicutes	Clostridia	Clostridiales				denovo17605	0	0	0	0	0	0	0	0	0	0	0	1	0	0	0	0	0	0
Bacteria	Bacteroidetes	Bacteroidia	Bacteroidales	Bacteroidaceae	Bacteroides		denovo14590	0	0	0	0	0	0	0	0	0	0	0	0	0	0	0	0	0	1
Bacteria	Bacteroidetes	Bacteroidia	Bacteroidales	Rikenellaceae	Alistipes	massiliensis	denovo18248	0	0	0	0	0	0	0	0	0	0	0	0	0	0	0	0	1	0
Bacteria	Firmicutes	Clostridia	Clostridiales	Lachnospiraceae			denovo15689	0	0	0	0	0	0	0	0	0	0	0	0	1	0	0	0	0	0
Bacteria	Firmicutes	Clostridia	Clostridiales	Lachnospiraceae			denovo17343	0	0	0	0	0	0	0	0	0	1	0	0	0	0	0	0	0	0
Bacteria	Firmicutes	Clostridia	Clostridiales	Lachnospiraceae			denovo3330	0	0	0	0	0	0	0	0	0	0	0	0	0	0	0	1	0	0
Bacteria	Firmicutes						denovo14049	0	0	0	0	0	0	0	0	0	0	0	0	0	0	0	1	0	0
Bacteria							denovo12847	0	0	0	0	0	0	1	0	0	0	0	0	0	0	0	0	0	0
Bacteria	Bacteroidetes	Bacteroidia	Bacteroidales	Bacteroidaceae	Bacteroides		denovo18750	0	0	0	0	0	0	0	0	0	0	0	0	0	0	0	0	0	2
Bacteria							denovo18911	0	0	0	0	0	0	0	0	0	0	0	0	0	0	0	0	1	0
Bacteria	Firmicutes	Bacilli	Lactobacillales	Streptococcaceae	Streptococcus	alactolyticus	denovo13321	0	0	0	0	0	0	0	0	0	0	0	1	0	0	0	0	0	0
Bacteria	Firmicutes	Clostridia	Clostridiales	Ruminococcaceae	Faecalibacterium		denovo12996	0	0	0	0	0	0	0	0	0	0	0	0	2	0	0	0	0	0
Bacteria	Firmicutes	Clostridia	Clostridiales	Peptostreptococcaceae	Clostridium	ruminantium	denovo7356	0	0	0	0	0	0	0	1	0	0	0	0	0	0	0	0	0	0
Bacteria	Proteobacteria	Gammaproteobacteria	Aeromonadales	Succinivibrionaceae	Succinatimonas	hippei	denovo172	0	0	0	0	0	0	0	1	0	0	0	0	0	0	0	0	0	0
Bacteria	Firmicutes	Clostridia	Clostridiales	Lachnospiraceae			denovo10369	0	0	0	0	0	0	0	0	0	0	0	0	0	0	0	0	1	0
Bacteria	Firmicutes	Clostridia	Clostridiales				denovo15981	0	0	0	0	0	0	0	0	1	0	0	0	0	0	0	0	0	0
Bacteria	Firmicutes	Bacilli	Lactobacillales				denovo17139	0	0	0	0	0	0	0	0	1	0	0	0	0	0	0	0	0	0
Bacteria	Firmicutes	Clostridia	Clostridiales				denovo8590	0	0	0	0	0	0	0	0	0	0	0	0	0	0	0	1	0	0
Bacteria	Firmicutes	Clostridia	Clostridiales	Ruminococcaceae			denovo5496	0	0	0	0	0	0	0	0	0	0	0	0	0	0	0	1	0	0
Bacteria	Bacteroidetes	Bacteroidia	Bacteroidales	Bacteroidaceae	Bacteroides		denovo6274	0	0	0	0	0	0	0	0	0	0	0	0	0	0	0	0	1	0
Bacteria	Firmicutes	Clostridia	Clostridiales	Ruminococcaceae	Clostridium		denovo15313	0	0	0	0	0	0	0	1	0	0	0	0	0	0	0	0	0	0
Bacteria	Firmicutes	Clostridia	Clostridiales				denovo5493	0	0	0	0	0	0	0	0	0	0	0	0	0	0	0	0	1	0
Bacteria	Firmicutes	Clostridia	Clostridiales	Ruminococcaceae			denovo12141	0	0	0	0	0	0	0	0	0	1	0	0	1	0	0	1	0	0
Bacteria	Firmicutes	Clostridia	Clostridiales				denovo13896	0	0	0	1	0	0	1	0	0	0	0	0	0	0	0	0	0	1
Bacteria	Firmicutes	Clostridia	Clostridiales	Ruminococcaceae			denovo15498	0	1	0	0	8	1	2	0	0	3	0	7	18	1	2	3	1	1
Bacteria	Firmicutes	Clostridia	Clostridiales	Lachnospiraceae			denovo3815	0	0	0	0	1	0	3	7	0	0	0	1	0	0	3	0	0	3
Bacteria	Firmicutes	Clostridia	Clostridiales	Ruminococcaceae	Oscillospira		denovo6627	0	0	0	0	0	0	0	0	0	0	0	0	0	0	1	0	0	0
Bacteria	Bacteroidetes	Bacteroidia	Bacteroidales	Bacteroidaceae	Bacteroides		denovo14236	0	0	0	0	0	0	0	0	0	0	0	0	0	0	0	0	0	1
Bacteria	Firmicutes	Clostridia	Clostridiales	Ruminococcaceae	Oscillospira		denovo15387	0	0	0	0	0	0	0	1	0	0	2	0	0	0	0	0	0	0
Bacteria	Firmicutes	Clostridia	Clostridiales				denovo5460	0	0	0	0	0	0	0	0	0	0	1	0	0	0	0	0	0	0
Bacteria	Firmicutes	Clostridia	Clostridiales	Ruminococcaceae	Faecalibacterium	prausnitzii	denovo15873	31	21	7	666	9	24	13	78	1593	92	598	3441	2322	587	244	392	416	48
Bacteria	Proteobacteria	Alphaproteobacteria	RF32				denovo17545	0	0	0	0	0	0	0	0	0	0	0	0	0	0	0	1	0	0
Bacteria	Firmicutes	Clostridia	Clostridiales	Ruminococcaceae	Faecalibacterium		denovo9021	0	0	0	0	0	0	0	0	0	2	0	0	1	0	0	0	0	0
Bacteria	Firmicutes	Clostridia	Clostridiales				denovo15347	0	0	0	0	0	0	0	0	0	0	0	1	0	0	0	0	0	0
Bacteria	Firmicutes	Clostridia	Clostridiales				denovo17707	0	0	0	0	0	0	0	0	0	0	1	0	0	0	0	0	0	0
Bacteria	Bacteroidetes	Bacteroidia	Bacteroidales	[Odoribacteraceae]	Odoribacter		denovo12760	0	0	0	0	0	0	0	0	0	0	0	0	0	0	0	1	0	0
Bacteria	Firmicutes	Clostridia	Clostridiales	Ruminococcaceae			denovo5067	0	0	0	0	0	0	0	0	0	0	0	1	0	0	0	0	0	0
Bacteria							denovo9157	0	0	0	0	0	0	0	0	0	0	0	0	0	0	1	0	0	0
Bacteria	Bacteroidetes	Bacteroidia	Bacteroidales	Rikenellaceae	Alistipes	massiliensis	denovo1182	0	0	0	0	0	0	0	0	0	0	0	1	0	0	0	0	0	0
Bacteria	Firmicutes	Clostridia	Clostridiales	Ruminococcaceae	Ruminococcus		denovo4543	0	0	0	0	0	4	0	0	0	0	0	10	0	7	0	0	0	0
Bacteria	Bacteroidetes	Bacteroidia	Bacteroidales				denovo14286	0	0	0	0	0	0	0	0	0	0	0	0	0	0	1	0	0	0
Bacteria	Firmicutes	Clostridia	Clostridiales	Ruminococcaceae	Faecalibacterium		denovo11953	0	0	0	0	0	0	0	0	0	0	1	0	2	0	0	0	0	0
Bacteria	Proteobacteria	Gammaproteobacteria	Enterobacteriales	Enterobacteriaceae	Escherichia	coli	denovo13848	0	0	0	0	0	0	0	2	0	0	0	0	0	0	0	0	0	0
Bacteria	Verrucomicrobia						denovo7337	0	0	0	0	0	0	0	0	0	1	0	0	0	0	0	0	0	0
Bacteria	Bacteroidetes	Bacteroidia	Bacteroidales	[Paraprevotellaceae]	Paraprevotella		denovo13905	0	0	0	0	0	0	0	0	0	0	0	0	0	0	0	0	1	0
Bacteria	Bacteroidetes	Bacteroidia	Bacteroidales	Bacteroidaceae	Bacteroides		denovo7497	0	0	0	0	0	0	0	0	0	0	1	0	0	0	0	0	0	0
Bacteria	Bacteroidetes	Bacteroidia	Bacteroidales				denovo13133	0	0	0	0	0	0	0	12	0	0	0	0	0	0	0	0	0	0
Bacteria	Firmicutes	Clostridia	Clostridiales	Ruminococcaceae			denovo18956	0	0	0	0	0	0	0	0	0	0	0	0	0	0	0	0	1	0
Bacteria	Bacteroidetes	Bacteroidia	Bacteroidales				denovo10604	0	0	0	0	0	0	0	0	0	0	0	0	0	0	0	0	0	1
Bacteria	Firmicutes	Clostridia	Clostridiales				denovo19506	0	0	0	0	0	0	0	0	0	0	0	2	0	0	0	0	0	0
Bacteria	Bacteroidetes	Bacteroidia	Bacteroidales				denovo5313	0	0	0	0	0	0	0	2	0	0	0	0	0	0	0	0	0	0
Bacteria	Firmicutes	Bacilli	Lactobacillales	Lactobacillaceae	Lactobacillus		denovo2415	0	0	0	0	0	0	0	0	0	0	0	1	1	0	1	0	0	0
Bacteria	Firmicutes	Clostridia	Clostridiales				denovo568	0	0	0	0	0	0	0	0	1	0	0	0	0	0	0	0	0	0
Bacteria	Firmicutes	Clostridia	Clostridiales				denovo1027	0	0	0	1	2	0	0	5	0	0	0	1	0	0	0	0	1	3
Bacteria	Firmicutes	Clostridia	Clostridiales	Ruminococcaceae			denovo8063	0	0	0	0	0	0	0	0	0	2	0	0	0	0	0	0	0	0
Bacteria	Firmicutes	Clostridia	Clostridiales	Lachnospiraceae			denovo4481	0	0	0	0	0	0	0	0	0	0	0	0	0	0	0	0	1	0
Bacteria	Firmicutes	Clostridia	Clostridiales	Ruminococcaceae	Faecalibacterium		denovo14767	0	0	0	0	0	0	0	0	0	0	0	1	0	0	0	0	0	0
Bacteria	Bacteroidetes	Bacteroidia	Bacteroidales				denovo5303	0	0	0	0	0	0	1	0	0	0	0	0	0	0	0	0	0	0
Bacteria	Firmicutes	Clostridia	Clostridiales	Lachnospiraceae			denovo3267	0	0	0	0	0	0	0	0	0	0	1	0	0	0	0	0	0	0
Bacteria	Firmicutes	Clostridia	Clostridiales	Ruminococcaceae	Butyricicoccus	pullicaecorum	denovo3603	0	0	0	0	0	0	0	0	0	1	0	0	0	0	0	0	0	0
Bacteria	Firmicutes	Clostridia	Clostridiales	Ruminococcaceae	Oscillospira		denovo4677	0	0	0	0	0	0	0	0	0	0	0	1	0	0	0	0	0	0
Bacteria	Cyanobacteria	4C0d-2	YS2				denovo14174	0	0	0	0	0	0	0	0	0	0	0	0	0	0	0	1	0	0
Bacteria	Firmicutes	Clostridia	Clostridiales	Lachnospiraceae	Clostridium	piliforme	denovo6073	1	3	1	2	2	0	0	0	0	0	0	0	0	0	0	0	0	0
Bacteria	Firmicutes	Clostridia	Clostridiales				denovo13103	0	0	0	0	0	0	0	0	0	0	1	0	0	0	0	0	0	0
Bacteria	Firmicutes	Clostridia	Clostridiales				denovo10735	0	0	0	0	0	0	0	0	1	1	0	0	0	0	0	0	0	0
Bacteria	Bacteroidetes	Bacteroidia	Bacteroidales	Bacteroidaceae	Bacteroides		denovo3270	0	0	0	0	0	0	0	0	0	0	0	0	0	0	0	0	0	1
Bacteria	Bacteroidetes	Bacteroidia	Bacteroidales	Bacteroidaceae	Bacteroides		denovo11033	0	0	0	0	0	0	0	0	0	0	0	0	0	0	0	1	0	0
Bacteria	Bacteroidetes	Bacteroidia	Bacteroidales				denovo15302	0	0	0	0	0	0	1	0	0	0	0	0	0	0	0	1	1	0
Bacteria	Firmicutes	Clostridia	Clostridiales	Ruminococcaceae			denovo5094	0	0	0	0	0	0	0	0	0	0	0	3	0	0	0	0	0	0
Bacteria	Firmicutes	Clostridia	Clostridiales				denovo7248	0	0	0	0	0	0	0	0	0	0	1	0	0	0	0	0	0	0
Bacteria	Firmicutes	Clostridia	Clostridiales	Peptostreptococcaceae			denovo7648	0	0	0	0	0	0	0	0	0	1	0	0	0	0	0	0	0	0
Bacteria	Bacteroidetes	Bacteroidia	Bacteroidales	Bacteroidaceae	Bacteroides		denovo5485	0	0	0	0	0	0	1	0	0	0	0	0	0	0	0	0	0	0
Bacteria	Proteobacteria	Gammaproteobacteria	Enterobacteriales	Enterobacteriaceae	Proteus		denovo17721	0	0	1	0	0	0	0	0	0	0	0	0	0	0	0	0	0	0
Bacteria	Firmicutes	Bacilli	Bacillales	Bacillaceae			denovo927	0	0	0	0	0	1	0	0	0	0	1	0	0	1	0	0	0	0
Bacteria	Firmicutes	Clostridia	Clostridiales	Ruminococcaceae			denovo12429	0	0	0	0	0	0	0	0	0	0	0	0	1	0	0	0	0	0
Bacteria	Firmicutes	Clostridia	Clostridiales				denovo11322	0	0	0	0	0	0	0	0	0	0	1	0	0	0	0	0	0	0
Bacteria	Synergistetes	Synergistia	Synergistales	Synergistaceae			denovo7388	0	0	0	0	0	0	0	0	0	0	0	0	0	0	0	0	2	0
Bacteria	Firmicutes	Clostridia	Clostridiales	Ruminococcaceae	Oscillospira		denovo10263	0	0	0	0	0	0	0	0	0	0	1	0	0	0	0	0	0	0
Bacteria	Firmicutes	Clostridia	Clostridiales				denovo2132	0	0	0	0	0	0	1	0	0	0	0	0	0	0	0	0	0	0
Bacteria	Actinobacteria	Coriobacteriia	Coriobacteriales	Coriobacteriaceae			denovo16052	0	0	0	0	0	0	0	0	0	0	0	0	1	0	0	0	0	0
Bacteria	Bacteroidetes	Bacteroidia	Bacteroidales				denovo8466	0	0	0	0	0	0	0	0	0	0	0	0	0	0	0	0	0	1
Bacteria	Firmicutes	Clostridia	Clostridiales	Ruminococcaceae	Butyricicoccus	pullicaecorum	denovo7501	0	0	0	0	1	1	0	0	0	0	0	0	0	0	0	0	0	0
Bacteria	Firmicutes	Clostridia	Clostridiales	Lachnospiraceae	Blautia	producta	denovo6919	1	2	3	0	0	0	0	0	0	6	0	0	0	0	0	1	0	0
Bacteria	Firmicutes	Bacilli	Lactobacillales				denovo7739	0	0	0	0	0	0	0	0	1	0	0	0	0	0	0	0	0	0
Bacteria	Lentisphaerae	[Lentisphaeria]	Victivallales	Victivallaceae	Victivallis	vadensis	denovo11315	0	0	0	0	0	0	0	0	0	0	0	0	0	0	0	0	1	0
Bacteria	Firmicutes	Clostridia	Clostridiales	Ruminococcaceae	Ruminococcus		denovo7583	0	0	0	0	0	0	0	0	0	1	0	0	0	0	0	0	0	0
Bacteria	Bacteroidetes	Bacteroidia	Bacteroidales	Prevotellaceae	Prevotella	ruminicola	denovo17617	0	0	0	0	0	0	0	0	0	1	0	0	0	0	0	0	0	0
Bacteria	Bacteroidetes	Bacteroidia	Bacteroidales	Bacteroidaceae	Bacteroides		denovo16730	0	0	0	0	0	0	0	0	0	0	0	0	0	0	0	0	0	1
Bacteria	Firmicutes	Clostridia	Clostridiales	Lachnospiraceae			denovo4796	0	0	1	0	0	0	0	0	0	0	0	0	0	1	0	0	0	0
Bacteria	Bacteroidetes	Bacteroidia	Bacteroidales				denovo16070	0	0	0	0	0	0	0	1	0	0	0	0	0	0	0	0	0	0
Bacteria	Bacteroidetes	Bacteroidia	Bacteroidales				denovo9030	0	0	0	0	0	0	0	0	0	0	0	0	0	0	0	0	1	0
Bacteria	Bacteroidetes	Bacteroidia	Bacteroidales				denovo6130	0	0	0	0	0	1	0	0	0	0	0	0	0	0	0	0	0	0
Bacteria	Firmicutes	Clostridia	Clostridiales				denovo13376	0	0	0	0	0	0	0	0	0	0	0	1	0	0	0	0	0	0
Bacteria	Firmicutes	Clostridia	Clostridiales	Ruminococcaceae			denovo13299	0	0	0	0	0	0	1	0	0	0	0	0	0	0	0	0	0	0
Bacteria	Firmicutes	Clostridia	Clostridiales	Ruminococcaceae			denovo15536	0	0	0	0	0	0	0	0	0	0	0	0	0	0	0	0	1	0
Bacteria	Firmicutes	Clostridia	Clostridiales				denovo18393	0	0	0	0	0	0	0	0	0	0	0	1	0	0	0	0	0	0
Bacteria	Firmicutes	Clostridia	Clostridiales	Lachnospiraceae			denovo4246	0	0	0	0	0	0	0	0	0	0	0	0	0	0	0	0	0	1
Bacteria	Firmicutes	Clostridia	Clostridiales	Ruminococcaceae	Oscillospira		denovo6524	0	0	0	0	0	0	0	0	0	0	0	1	0	0	0	0	0	0
Bacteria	Firmicutes	Clostridia	Clostridiales	Ruminococcaceae	Oscillospira		denovo767	0	0	0	0	0	0	0	0	0	0	0	0	0	0	0	0	1	0
Bacteria	Bacteroidetes	Bacteroidia	Bacteroidales	[Barnesiellaceae]	Barnesiella	viscericola	denovo14425	0	0	0	0	0	0	0	1	0	0	0	0	0	0	0	0	0	0
Bacteria	Bacteroidetes	Bacteroidia	Bacteroidales				denovo16695	0	0	0	0	0	0	0	0	0	0	0	0	0	0	0	0	1	0
Bacteria	Proteobacteria	Alphaproteobacteria	RF32				denovo2856	0	0	0	0	0	0	1	0	0	0	0	0	0	0	0	0	0	2
Bacteria	Bacteroidetes	Bacteroidia	Bacteroidales	Porphyromonadaceae	Parabacteroides		denovo13149	0	0	0	0	0	0	0	0	0	0	0	0	0	0	0	1	0	0
Bacteria	Bacteroidetes	Bacteroidia	Bacteroidales				denovo6854	0	0	0	0	0	0	0	0	0	0	1	0	0	0	0	0	0	0
Bacteria	Firmicutes	Clostridia	Clostridiales	Ruminococcaceae	Oscillospira		denovo9403	0	0	0	0	0	0	0	0	0	0	1	0	0	0	0	0	0	0
Bacteria	Proteobacteria	Gammaproteobacteria					denovo11150	1	0	0	0	0	0	0	0	0	0	0	0	0	0	0	0	0	0
Bacteria	Bacteroidetes	Bacteroidia	Bacteroidales	[Barnesiellaceae]	Barnesiella	viscericola	denovo19330	0	0	0	0	0	0	0	0	0	0	0	0	0	0	0	1	0	0
Bacteria	Firmicutes	Clostridia	Clostridiales	Ruminococcaceae	Ruminococcus		denovo12386	0	0	0	0	0	0	0	0	0	0	0	0	1	0	0	0	0	0
Bacteria	Bacteroidetes	Bacteroidia	Bacteroidales	Bacteroidaceae	Bacteroides	plebeius	denovo19065	0	0	0	0	0	0	0	1	0	0	0	0	0	0	0	0	1	0
Bacteria	Bacteroidetes	Bacteroidia	Bacteroidales	Bacteroidaceae	Bacteroides		denovo210	0	0	0	0	0	0	0	1	0	0	0	0	0	0	0	0	0	0
Bacteria	Firmicutes	Clostridia	Clostridiales	Lachnospiraceae	[Ruminococcus]		denovo2159	6	2	4	0	1	0	0	0	1	1	3	1	1	1	1	4	0	3
Bacteria	Bacteroidetes	Bacteroidia	Bacteroidales				denovo7488	0	0	0	0	0	0	0	1	0	0	0	0	0	0	0	0	0	0
Bacteria	Firmicutes	Clostridia	Clostridiales	Lachnospiraceae			denovo8075	0	0	0	0	0	0	0	0	0	0	0	1	0	0	0	0	0	0
Bacteria	Firmicutes	Clostridia	Clostridiales	Ruminococcaceae	Oscillospira		denovo11147	0	0	0	0	0	0	0	0	0	0	0	0	0	0	1	0	1	0
Bacteria	Proteobacteria	Gammaproteobacteria	Pasteurellales	Pasteurellaceae	Gallibacterium	genomosp.	denovo7687	0	0	0	0	0	0	0	0	0	0	0	0	0	0	0	0	1	0
Bacteria	Firmicutes	Clostridia	Clostridiales	Lachnospiraceae			denovo12749	0	0	0	0	1	0	0	0	0	0	0	0	0	0	0	0	0	0
Bacteria	Bacteroidetes	Bacteroidia	Bacteroidales	Bacteroidaceae	Bacteroides		denovo5951	0	0	0	0	0	0	0	0	0	0	0	1	0	1	0	0	0	0
Bacteria	Bacteroidetes	Bacteroidia	Bacteroidales	Bacteroidaceae	Bacteroides		denovo5147	0	0	0	0	0	0	0	1	0	0	0	0	0	0	0	0	0	0
Bacteria	Firmicutes	Bacilli	Turicibacterales	Turicibacteraceae	Turicibacter		denovo13720	0	0	0	0	0	0	2	0	0	0	0	0	0	0	0	0	0	1
Bacteria	Bacteroidetes	Bacteroidia	Bacteroidales	Bacteroidaceae	Bacteroides		denovo7138	0	0	0	0	0	0	0	0	0	0	0	0	0	1	0	0	0	0
Bacteria	Bacteroidetes	Bacteroidia	Bacteroidales	Bacteroidaceae	Bacteroides		denovo9192	0	0	0	0	0	1	0	0	0	0	0	0	1	0	0	0	0	0
Bacteria	Firmicutes	Clostridia	Clostridiales	Ruminococcaceae	Oscillospira		denovo831	0	0	0	0	0	1	0	0	0	0	0	0	0	0	0	0	0	0
Bacteria	Firmicutes	Clostridia	Clostridiales	Lachnospiraceae	[Ruminococcus]		denovo1778	0	0	0	1	0	0	0	0	0	0	0	0	0	0	0	0	0	0
Bacteria	Firmicutes	Clostridia	Clostridiales	Ruminococcaceae			denovo9224	0	0	0	0	0	0	0	0	0	0	0	0	1	0	0	0	0	0
Bacteria	Bacteroidetes	Bacteroidia	Bacteroidales				denovo19525	0	0	0	0	0	0	1	0	0	0	0	0	0	0	0	0	0	0
Bacteria	Firmicutes	Clostridia	Clostridiales	Lachnospiraceae	Coprococcus		denovo9191	0	0	0	1	0	2	0	0	0	0	0	0	0	1	0	0	0	0
Bacteria	Firmicutes	Clostridia	Clostridiales	Ruminococcaceae			denovo14742	0	0	0	0	0	0	0	0	1	0	0	0	0	0	0	0	0	0
Bacteria	Firmicutes	Clostridia	Clostridiales	Ruminococcaceae			denovo14180	0	0	0	0	0	0	0	0	0	1	0	1	0	0	0	0	0	0
Bacteria	Firmicutes	Clostridia	Clostridiales	Clostridiaceae	Clostridium	celatum	denovo3960	0	0	0	0	0	0	0	0	0	0	0	0	0	0	1	0	1	0
Bacteria	Firmicutes	Clostridia	Clostridiales				denovo563	0	0	0	0	0	0	0	0	0	0	0	0	0	0	0	0	1	0
Bacteria	Firmicutes	Clostridia	Clostridiales				denovo16125	0	0	0	0	0	0	0	0	0	0	0	0	0	0	1	0	0	0
Bacteria	Firmicutes	Clostridia	Clostridiales				denovo9754	0	0	0	0	0	0	0	0	1	0	0	0	0	0	0	0	0	0
Bacteria	Firmicutes	Clostridia	Clostridiales	Ruminococcaceae			denovo15501	0	0	0	0	0	0	0	0	0	0	0	0	1	0	0	0	0	0
Bacteria	Proteobacteria	Alphaproteobacteria	RF32				denovo5116	0	0	0	0	0	0	0	0	0	0	0	0	0	0	1	0	0	0
Bacteria	Firmicutes	Erysipelotrichi	Erysipelotrichales	Erysipelotrichaceae	Clostridium	cocleatum	denovo11276	0	2	0	0	0	0	0	0	0	0	0	0	0	0	0	0	0	0
Bacteria	Firmicutes	Clostridia	Clostridiales				denovo6535	0	0	0	0	0	0	0	0	0	0	0	0	0	0	0	1	0	0
Bacteria	Firmicutes	Clostridia	Clostridiales	Ruminococcaceae			denovo14766	0	0	0	0	0	0	1	0	0	0	0	0	0	0	0	1	0	0
Bacteria	Firmicutes	Bacilli	Bacillales	Bacillaceae			denovo1651	0	0	0	0	0	0	0	0	0	0	1	0	0	0	0	0	0	0
Bacteria	Bacteroidetes	Bacteroidia	Bacteroidales	Bacteroidaceae	Bacteroides		denovo5620	0	0	0	0	0	0	0	0	0	0	0	0	0	0	0	6	0	0
Bacteria	Deferribacteres	Deferribacteres	Deferribacterales	Deferribacteraceae	Mucispirillum	schaedleri	denovo4137	0	0	0	0	0	0	0	0	0	0	0	0	0	0	0	0	0	1
Bacteria	Firmicutes	Clostridia	Clostridiales	Ruminococcaceae			denovo8768	0	0	0	0	0	0	0	1	0	0	0	0	0	0	0	0	0	0
Bacteria	Bacteroidetes	Bacteroidia	Bacteroidales	Bacteroidaceae	Bacteroides		denovo12977	0	0	0	0	0	0	0	1	0	0	0	0	0	0	1	0	0	0
Bacteria	Firmicutes						denovo9544	0	0	0	0	0	0	0	0	0	0	0	0	0	1	0	0	0	0
Bacteria	Bacteroidetes	Bacteroidia	Bacteroidales	[Barnesiellaceae]	Barnesiella	viscericola	denovo17292	0	0	0	0	0	0	1	1	0	0	0	0	0	0	0	0	0	0
Bacteria							denovo3250	0	0	0	0	0	0	0	0	0	0	0	0	0	0	0	0	1	0
Bacteria	Firmicutes	Clostridia	Clostridiales	Lachnospiraceae			denovo16211	0	0	0	0	0	0	0	0	0	0	0	0	0	0	0	1	0	0
Bacteria	Firmicutes	Clostridia	Clostridiales	Lachnospiraceae			denovo18795	0	0	0	0	0	0	0	0	0	0	0	1	0	0	0	0	0	0
Bacteria	Firmicutes	Clostridia	Clostridiales	Ruminococcaceae			denovo13344	0	0	0	0	0	1	0	0	0	0	0	0	0	0	0	0	0	0
Bacteria	Firmicutes	Clostridia	Clostridiales	Lachnospiraceae			denovo13091	0	0	0	0	0	0	0	0	0	0	0	6	2	3	0	0	2	0
Bacteria	Firmicutes	Clostridia	Clostridiales	Ruminococcaceae	Butyricicoccus	pullicaecorum	denovo4580	0	0	0	0	0	0	0	0	0	1	1	0	0	0	0	1	0	0
Bacteria	Verrucomicrobia	Verrucomicrobiae	Verrucomicrobiales	Verrucomicrobiaceae	Akkermansia	muciniphila	denovo3702	0	0	0	0	0	2	0	0	0	0	0	0	0	0	0	0	0	0
Bacteria	Bacteroidetes	Bacteroidia	Bacteroidales				denovo15169	0	0	0	0	0	0	1	1	0	0	0	0	0	0	0	0	0	1
Bacteria	Firmicutes	Clostridia	Clostridiales	Ruminococcaceae			denovo3524	0	0	0	0	0	0	0	0	0	0	1	0	0	0	0	0	0	0
Bacteria	Firmicutes	Clostridia	Clostridiales	Ruminococcaceae			denovo5635	0	0	0	0	0	0	0	0	0	0	0	0	0	0	0	0	2	0
Bacteria							denovo15874	0	0	0	0	0	0	1	0	0	0	0	0	0	0	0	0	0	0
Bacteria	Bacteroidetes	Bacteroidia	Bacteroidales				denovo1666	0	0	0	0	0	0	1	1	0	0	0	0	0	0	0	0	0	0
Bacteria	Firmicutes	Clostridia	Clostridiales	Ruminococcaceae	Oscillospira		denovo808	0	0	0	0	0	0	0	0	0	1	0	0	0	0	0	0	0	0
Bacteria	Firmicutes						denovo10396	0	0	0	0	0	0	1	0	0	0	0	0	0	0	0	0	0	0
Bacteria	Firmicutes	Clostridia	Clostridiales				denovo11817	0	0	0	0	0	0	0	0	1	0	0	0	0	0	0	0	0	0
Bacteria	Firmicutes	Clostridia	Clostridiales				denovo11742	0	0	0	0	0	0	0	0	0	0	0	0	0	0	0	1	0	0
Bacteria	Firmicutes	Clostridia	Clostridiales	Lachnospiraceae	[Ruminococcus]		denovo9195	1	0	0	0	0	0	1	0	0	0	0	0	0	0	0	0	0	0
Bacteria	Bacteroidetes	Bacteroidia	Bacteroidales	Bacteroidaceae	Bacteroides		denovo12230	0	0	0	0	0	0	0	0	0	0	0	0	0	0	0	0	0	1
Bacteria	Bacteroidetes	Bacteroidia	Bacteroidales	[Paraprevotellaceae]	Paraprevotella		denovo13722	0	0	0	0	0	0	0	0	0	0	0	0	0	0	1	0	0	4
Bacteria	Firmicutes	Clostridia	Clostridiales				denovo1653	0	0	0	0	0	0	0	0	0	0	0	1	0	0	0	0	0	0
Bacteria	Firmicutes	Clostridia	Clostridiales	Ruminococcaceae			denovo13733	0	0	0	0	0	0	0	0	0	0	0	0	1	0	0	0	1	0
Bacteria	Bacteroidetes	Bacteroidia	Bacteroidales	Rikenellaceae	Alistipes	massiliensis	denovo2138	0	0	0	0	0	0	0	0	1	0	0	0	0	0	0	0	0	0
Bacteria	Firmicutes	Clostridia	Clostridiales				denovo16383	0	0	0	0	0	0	0	0	0	1	0	0	0	0	0	0	0	0
Bacteria	Bacteroidetes	Bacteroidia	Bacteroidales	Bacteroidaceae	Bacteroides	plebeius	denovo364	0	0	0	0	0	0	0	1	0	0	0	0	0	0	0	0	0	0
Bacteria	Bacteroidetes						denovo14527	0	0	0	0	0	0	0	0	0	0	0	0	0	0	0	0	1	0
Bacteria	Firmicutes	Clostridia	Clostridiales	Lachnospiraceae	Clostridium	piliforme	denovo3300	0	1	0	0	0	0	0	0	0	0	0	0	0	0	0	0	0	0
Bacteria	Firmicutes	Clostridia	Clostridiales	Lachnospiraceae			denovo5888	0	0	0	0	0	0	0	0	0	0	0	1	0	0	0	0	0	0
Bacteria	Firmicutes	Clostridia	Clostridiales	Ruminococcaceae			denovo2882	0	0	0	0	0	0	0	0	0	0	0	1	0	0	0	0	0	0
Bacteria	Synergistetes	Synergistia	Synergistales	Synergistaceae	Synergistes		denovo7647	0	0	0	0	0	0	0	0	0	0	0	0	0	0	0	0	1	0
Bacteria	Firmicutes	Clostridia	Clostridiales	Ruminococcaceae			denovo18910	0	0	0	0	0	0	0	0	0	0	0	0	2	0	0	2	0	0
Bacteria	Firmicutes	Clostridia	Clostridiales	Lachnospiraceae	Clostridium		denovo3905	0	0	0	0	0	0	1	0	0	1	1	0	0	0	0	0	0	0
Bacteria	Bacteroidetes	Bacteroidia	Bacteroidales	Bacteroidaceae	Bacteroides	fragilis	denovo16548	0	0	0	1	1	0	0	0	0	0	0	0	0	0	0	0	0	0
Bacteria	Bacteroidetes	Bacteroidia	Bacteroidales	Porphyromonadaceae	Parabacteroides	distasonis	denovo19504	0	0	0	1	0	0	0	0	0	0	0	0	0	0	0	0	0	0
Bacteria	Firmicutes	Clostridia	Clostridiales	Ruminococcaceae	Ruminococcus		denovo12807	0	0	0	0	0	0	0	0	0	0	0	1	3	4	1	1	0	0
Bacteria	Firmicutes	Clostridia	Clostridiales	Lachnospiraceae	Blautia	producta	denovo13794	0	1	0	0	0	0	0	0	0	0	0	0	0	0	0	0	0	0
Bacteria	Firmicutes	Clostridia	Clostridiales				denovo4183	0	0	0	0	0	0	0	1	0	0	0	1	0	0	0	0	0	0
Bacteria	Bacteroidetes	Bacteroidia	Bacteroidales	Prevotellaceae			denovo2328	0	0	0	0	0	0	1	0	0	0	0	0	0	0	0	0	0	0
Bacteria	Firmicutes	Clostridia	Clostridiales	Ruminococcaceae			denovo17589	0	0	0	0	0	0	0	0	0	3	0	1	0	0	1	11	7	0
Bacteria	Firmicutes						denovo13508	0	0	0	0	0	0	0	0	0	0	0	0	0	0	0	0	1	0
Bacteria	Firmicutes	Clostridia	Clostridiales				denovo7017	0	0	0	0	0	0	0	0	0	0	0	0	0	0	0	0	1	0
Bacteria	Firmicutes	Clostridia	Clostridiales	Lachnospiraceae			denovo7577	0	0	0	0	0	0	0	0	0	0	0	0	1	0	0	0	0	0
Bacteria	Bacteroidetes	Bacteroidia	Bacteroidales	Prevotellaceae	Prevotella		denovo9120	0	0	0	0	0	0	1	0	0	0	0	0	0	0	0	0	0	0
Bacteria	Proteobacteria	Gammaproteobacteria	Enterobacteriales	Enterobacteriaceae	Escherichia	coli	denovo16190	0	0	0	0	0	0	0	3	0	0	0	0	0	0	0	0	0	0
Bacteria	Firmicutes	Clostridia	Clostridiales				denovo15047	0	0	0	0	0	0	0	0	2	0	0	1	0	0	1	0	0	0
Bacteria	Firmicutes	Clostridia	Clostridiales				denovo8988	0	0	0	1	0	0	0	0	0	0	0	0	0	0	0	0	0	0
Bacteria	Firmicutes	Clostridia	Clostridiales	Ruminococcaceae	Ruminococcus		denovo2184	0	0	0	0	1	8	2	1	8	36	57	22	12	6	2	3	3	2
Bacteria	Firmicutes	Clostridia	Clostridiales	Ruminococcaceae	Oscillospira		denovo6188	0	0	0	0	0	0	0	0	0	0	0	2	1	0	1	0	5	0
Bacteria	Bacteroidetes	Bacteroidia	Bacteroidales	Bacteroidaceae	Bacteroides		denovo13081	0	0	0	0	0	0	0	1	0	0	0	0	0	0	0	0	0	0
Bacteria							denovo2970	0	0	0	0	0	0	0	1	0	0	0	0	0	0	0	0	0	0
Bacteria	Firmicutes	Clostridia	Clostridiales	Ruminococcaceae	Faecalibacterium		denovo13246	0	0	0	0	0	0	0	0	0	0	0	0	0	0	0	0	0	1
Bacteria	Firmicutes	Clostridia	Clostridiales	Lachnospiraceae	Coprococcus		denovo12403	0	0	0	0	0	0	0	0	0	1	0	0	0	0	0	0	0	0
Bacteria	Firmicutes	Clostridia	Clostridiales	Lachnospiraceae			denovo18158	0	0	0	0	0	0	0	1	0	0	0	0	0	0	0	0	0	0
Bacteria							denovo1769	0	0	0	0	0	0	1	0	0	0	0	0	0	0	0	0	0	0
Bacteria	Firmicutes	Clostridia	Clostridiales				denovo8540	0	0	0	0	0	0	0	0	0	0	0	4	1	0	0	0	0	0
Bacteria	Firmicutes	Clostridia	Clostridiales	Ruminococcaceae			denovo16638	0	0	0	0	0	0	0	0	0	0	0	1	0	0	0	0	1	0
Bacteria	Bacteroidetes	Bacteroidia	Bacteroidales	Bacteroidaceae	Bacteroides		denovo15529	0	0	0	0	0	0	0	1	0	0	0	0	0	0	0	1	0	1
Bacteria	Bacteroidetes	Bacteroidia	Bacteroidales	Porphyromonadaceae	Parabacteroides		denovo13801	1	0	0	0	0	0	0	3	0	0	0	0	0	0	2	2	0	1
Bacteria	Firmicutes	Clostridia	Clostridiales	Ruminococcaceae	Oscillospira		denovo13871	0	0	0	0	0	2	0	0	0	0	0	0	0	0	0	0	0	0
Bacteria							denovo6595	0	0	0	0	0	0	0	0	0	0	0	0	1	0	0	0	0	0
Bacteria	Firmicutes	Clostridia	Clostridiales				denovo18606	0	0	0	0	1	0	0	0	0	0	0	0	0	0	0	0	0	0
Bacteria	Firmicutes	Clostridia	Clostridiales	Ruminococcaceae			denovo14532	0	0	0	0	0	0	0	0	1	0	0	0	0	0	0	0	0	0
Bacteria	Firmicutes	Clostridia	Clostridiales	Lachnospiraceae	Clostridium	citroniae	denovo5153	0	0	0	0	0	0	0	0	0	0	0	0	0	0	0	0	1	0
Bacteria	Firmicutes	Clostridia	Clostridiales	Ruminococcaceae			denovo19104	0	0	0	0	0	0	0	0	0	0	0	0	0	0	0	0	1	0
Bacteria	Firmicutes	Clostridia	Clostridiales	Lachnospiraceae			denovo7192	0	0	0	0	0	0	0	0	0	1	0	0	0	0	0	0	0	0
Bacteria	Bacteroidetes	Bacteroidia	Bacteroidales	Bacteroidaceae	Bacteroides		denovo3566	0	0	0	0	0	0	0	1	0	0	0	0	0	0	0	0	0	0
Bacteria	Firmicutes	Clostridia	Clostridiales				denovo12123	0	0	0	0	0	0	0	0	0	0	0	1	0	0	0	0	0	0
Bacteria	Firmicutes	Clostridia	Clostridiales	Lachnospiraceae			denovo6614	0	0	0	0	0	0	0	0	0	1	0	0	0	0	0	0	0	0
Bacteria	Proteobacteria	Betaproteobacteria					denovo12757	0	0	0	0	0	0	0	0	0	0	0	0	0	0	0	1	0	0
Bacteria	Bacteroidetes	Bacteroidia	Bacteroidales	Bacteroidaceae	Bacteroides		denovo3149	0	0	0	0	0	0	0	0	0	0	0	0	1	0	0	0	0	0
Bacteria	Firmicutes	Clostridia	Clostridiales	Lachnospiraceae	Clostridium	citroniae	denovo5900	1	1	0	0	0	0	0	0	1	2	0	0	0	0	0	0	0	0
Bacteria	Firmicutes	Clostridia	Clostridiales	Peptostreptococcaceae			denovo959	0	0	0	0	0	0	0	0	1	0	0	0	0	0	0	0	0	0
Bacteria	Firmicutes	Clostridia	Clostridiales	Lachnospiraceae			denovo8816	0	1	0	0	0	0	0	0	0	0	0	0	0	0	0	0	0	0
Bacteria	Bacteroidetes	Bacteroidia	Bacteroidales	[Paraprevotellaceae]	YRC22		denovo18828	0	0	0	0	0	0	0	0	0	0	0	0	0	0	0	0	0	1
Bacteria	Bacteroidetes	Bacteroidia	Bacteroidales	Porphyromonadaceae	Parabacteroides		denovo13450	0	0	0	0	0	0	0	0	0	0	0	0	0	0	0	1	0	0
Bacteria	Firmicutes	Clostridia	Clostridiales	Lachnospiraceae	[Ruminococcus]		denovo11991	0	0	0	0	1	0	0	0	0	0	0	0	0	0	0	0	0	0
Bacteria	Bacteroidetes	Bacteroidia	Bacteroidales	[Barnesiellaceae]	Barnesiella	viscericola	denovo8443	0	0	0	0	0	0	0	1	0	0	0	0	0	0	0	0	0	0
Bacteria	Firmicutes	Clostridia	Clostridiales	Ruminococcaceae			denovo14619	0	0	0	0	0	0	0	0	0	0	0	0	1	0	0	0	0	0
Bacteria	Firmicutes	Clostridia	Clostridiales	Lachnospiraceae	Blautia		denovo2982	0	0	0	0	0	0	0	0	0	0	0	1	1	0	0	0	0	0
Bacteria	Firmicutes	Clostridia	Clostridiales	Ruminococcaceae	Ruminococcus		denovo6850	0	0	0	0	0	0	0	0	0	0	0	1	0	0	0	0	0	0
Bacteria	Firmicutes	Clostridia	Clostridiales	Lachnospiraceae			denovo16348	0	0	0	0	0	0	0	0	0	1	0	0	0	0	0	0	0	0
Bacteria	Firmicutes	Clostridia	Clostridiales				denovo4358	0	0	0	1	0	0	0	0	0	0	0	0	0	0	0	0	0	0
Bacteria	Bacteroidetes	Bacteroidia	Bacteroidales	Bacteroidaceae	Bacteroides		denovo4938	0	0	0	0	0	0	0	1	0	0	0	0	0	0	0	0	0	0
Bacteria	Bacteroidetes	Bacteroidia	Bacteroidales				denovo2187	0	0	0	0	0	0	0	0	0	0	0	0	0	0	0	1	0	0
Bacteria	Firmicutes	Clostridia	Clostridiales				denovo9400	0	0	0	0	0	0	0	0	0	0	0	0	0	0	1	0	0	0
Bacteria	Firmicutes	Clostridia	Clostridiales	Ruminococcaceae	Ruminococcus		denovo13835	0	0	0	0	0	0	0	0	0	0	0	0	1	0	0	0	0	0
Bacteria	Firmicutes	Clostridia	Clostridiales				denovo19292	0	0	0	0	0	0	0	0	0	0	0	0	0	1	0	0	0	0
Bacteria	Bacteroidetes	Bacteroidia	Bacteroidales				denovo17717	0	0	0	0	0	0	0	0	0	0	0	1	0	0	0	0	0	0
Bacteria	Bacteroidetes	Bacteroidia	Bacteroidales				denovo3822	0	0	0	0	0	0	0	1	0	0	0	0	0	0	0	0	0	0
Bacteria							denovo713	0	0	0	0	0	0	0	0	0	0	0	0	0	0	0	1	0	0
Bacteria	Firmicutes	Clostridia	Clostridiales				denovo494	0	0	0	0	0	0	0	0	0	1	1	0	0	0	0	0	0	0
Bacteria	Firmicutes	Clostridia	Clostridiales	Ruminococcaceae	Faecalibacterium	prausnitzii	denovo2342	0	0	0	1	0	0	0	0	0	0	1	3	0	0	0	0	0	0
Bacteria	Firmicutes	Clostridia	Clostridiales				denovo16765	0	0	0	0	0	1	0	0	0	0	0	0	1	0	0	0	0	0
Bacteria	Firmicutes	Clostridia	Clostridiales	Ruminococcaceae			denovo9143	0	0	0	0	0	0	0	0	0	0	0	0	0	0	0	1	0	0
Bacteria	Firmicutes	Clostridia	Clostridiales	Ruminococcaceae	Butyricicoccus	pullicaecorum	denovo10849	0	0	0	0	0	0	0	0	0	0	0	0	0	1	0	0	0	0
Bacteria	Bacteroidetes	Bacteroidia	Bacteroidales	Porphyromonadaceae	Parabacteroides		denovo3729	0	0	0	1	0	0	0	0	0	0	0	0	0	0	0	0	0	0
Bacteria	Firmicutes	Bacilli	Lactobacillales	Lactobacillaceae	Lactobacillus		denovo1435	0	0	0	0	0	0	0	0	0	0	0	1	0	0	0	0	0	0
Bacteria	Firmicutes	Clostridia	Clostridiales				denovo8762	0	0	0	0	0	0	0	0	0	0	0	0	0	0	0	0	2	0
Bacteria	Bacteroidetes	Bacteroidia	Bacteroidales	Bacteroidaceae	Bacteroides		denovo18329	0	0	0	0	0	0	0	1	0	0	0	0	0	0	1	0	0	0
Bacteria	Firmicutes	Clostridia	Clostridiales	Lachnospiraceae			denovo9309	0	0	0	0	0	0	0	0	0	0	0	1	0	0	0	0	0	0
Bacteria	Firmicutes	Clostridia	Clostridiales	Ruminococcaceae			denovo126	0	0	0	0	0	0	0	0	0	0	0	0	0	0	0	0	2	0
Bacteria	Firmicutes	Clostridia	Clostridiales	Ruminococcaceae			denovo3292	0	0	0	0	0	0	0	0	0	0	0	0	1	0	0	0	0	0
Bacteria	Firmicutes	Clostridia	Clostridiales				denovo17834	0	0	0	0	0	0	0	0	0	0	0	0	0	0	1	0	0	0
Bacteria	Cyanobacteria	4C0d-2	YS2				denovo1883	0	0	0	0	0	1	0	0	0	0	0	0	0	0	0	0	0	0
Bacteria	Firmicutes	Clostridia	Clostridiales	Lachnospiraceae	Clostridium	citroniae	denovo11850	0	0	0	0	0	0	3	1	0	0	0	0	0	0	0	0	0	0
Bacteria	Firmicutes	Clostridia	Clostridiales	Lachnospiraceae			denovo3200	0	0	0	0	0	0	0	0	0	8	5	2	1	0	1	0	0	1
Bacteria	Firmicutes	Clostridia	Clostridiales	Lachnospiraceae	[Ruminococcus]		denovo9027	0	0	0	0	0	0	0	0	0	0	0	1	0	0	0	0	0	0
Bacteria							denovo5873	0	0	0	0	0	0	0	0	0	0	0	0	0	0	1	0	0	0
Bacteria	Firmicutes	Clostridia	Clostridiales				denovo393	0	0	0	0	0	0	0	0	0	0	0	0	0	0	0	1	0	0
Bacteria	Firmicutes	Clostridia	Clostridiales	Ruminococcaceae	Faecalibacterium		denovo4784	0	0	0	1	0	2	0	0	0	0	0	1	1	0	0	0	0	0
Bacteria	Firmicutes	Clostridia	Clostridiales	Ruminococcaceae	Oscillospira		denovo12099	0	0	0	0	0	0	0	0	0	0	0	0	0	0	0	1	0	0
Bacteria	Firmicutes	Clostridia	Clostridiales	Ruminococcaceae	Oscillospira		denovo7326	0	0	0	0	0	0	0	0	0	0	0	0	1	0	0	0	0	0
Bacteria	Firmicutes	Clostridia	Clostridiales	Lachnospiraceae			denovo14344	0	0	0	0	0	0	0	0	0	0	0	0	0	5	0	0	0	0
Bacteria	Firmicutes	Bacilli	Lactobacillales	Lactobacillaceae	Lactobacillus		denovo14710	0	0	0	0	0	0	0	0	2	4	1	5	1	0	0	0	1	1
Bacteria	Bacteroidetes	Bacteroidia	Bacteroidales	[Barnesiellaceae]	Barnesiella	viscericola	denovo3980	1	0	0	0	0	0	0	0	0	0	0	0	0	0	0	0	0	0
Bacteria	Firmicutes	Clostridia	Clostridiales	Ruminococcaceae			denovo8817	0	0	0	0	0	0	0	0	0	0	1	4	0	2	0	1	1	1
Bacteria	Firmicutes	Clostridia	Clostridiales	Lachnospiraceae	[Ruminococcus]		denovo16320	1	0	0	0	0	7	1	4	0	12	9	34	40	12	23	57	11	6
Bacteria	Bacteroidetes	Bacteroidia	Bacteroidales	Bacteroidaceae	Bacteroides		denovo3455	0	0	0	0	0	0	0	0	0	0	0	0	0	0	0	0	0	1
Bacteria	Bacteroidetes	Bacteroidia	Bacteroidales	Rikenellaceae	Alistipes	massiliensis	denovo5866	0	0	0	0	0	0	0	0	0	0	0	0	1	0	0	0	0	0
Bacteria	Bacteroidetes	Bacteroidia	Bacteroidales	Bacteroidaceae	Bacteroides	fragilis	denovo18688	0	0	0	1	0	0	0	0	0	0	0	0	0	0	0	0	0	0
Bacteria	Firmicutes	Clostridia	Clostridiales	Ruminococcaceae	Faecalibacterium		denovo10557	0	0	0	0	0	0	0	0	0	0	0	0	0	0	0	0	1	0
Bacteria	Firmicutes	Clostridia	Clostridiales	Lachnospiraceae	Coprococcus		denovo11239	0	0	0	0	3	0	0	0	0	2	0	21	29	2	5	13	3	6
Bacteria	Firmicutes	Clostridia	Clostridiales				denovo3046	0	0	0	0	0	0	0	0	0	0	0	0	1	0	0	0	0	0
Bacteria	Firmicutes	Clostridia	Clostridiales	Ruminococcaceae	Oscillospira		denovo6048	0	0	0	0	0	0	0	0	0	0	0	0	0	0	0	0	1	0
Bacteria	Firmicutes	Clostridia	Clostridiales	Ruminococcaceae			denovo2730	0	0	0	0	0	0	0	0	0	0	0	0	1	0	0	0	0	0
Bacteria	Bacteroidetes	Bacteroidia	Bacteroidales	Porphyromonadaceae	Parabacteroides		denovo17275	0	0	0	0	0	0	0	0	0	0	0	0	0	0	0	0	1	0
Bacteria	Firmicutes	Clostridia	Clostridiales	Ruminococcaceae			denovo9723	0	0	0	0	0	0	0	0	0	0	0	0	0	0	0	0	2	0
Bacteria	Firmicutes	Bacilli	Lactobacillales	Streptococcaceae	Streptococcus	luteciae	denovo5704	0	0	0	0	0	0	0	0	0	0	0	2	0	0	0	0	0	0
Bacteria	Firmicutes	Clostridia	Clostridiales	Clostridiaceae	SMB53		denovo8005	1	0	0	0	0	0	0	0	0	0	0	0	0	0	0	0	0	0
Bacteria	Bacteroidetes	Bacteroidia	Bacteroidales	Bacteroidaceae	Bacteroides		denovo14671	0	0	0	0	0	0	0	1	0	0	0	0	0	0	0	0	0	0
Bacteria	Firmicutes	Clostridia	Clostridiales	Lachnospiraceae			denovo12049	0	0	0	0	0	0	0	0	0	0	0	1	1	1	0	0	0	0
Bacteria	Firmicutes	Clostridia	Clostridiales				denovo10312	0	0	0	0	0	0	0	0	0	0	0	0	0	0	0	1	0	0
Bacteria	Firmicutes	Clostridia	Clostridiales	Peptostreptococcaceae	Clostridium	ruminantium	denovo7399	0	0	0	0	1	0	0	0	0	0	0	0	0	0	0	1	0	0
Bacteria	Firmicutes	Clostridia	Clostridiales				denovo1750	0	0	0	0	0	0	0	0	0	0	1	0	0	0	0	0	0	0
Bacteria	Firmicutes	Clostridia	Clostridiales				denovo6178	0	0	0	0	1	0	0	0	0	0	0	0	0	0	0	0	0	0
Bacteria	Firmicutes	Clostridia	Clostridiales				denovo11350	0	0	0	0	3	0	0	0	0	0	0	0	0	0	0	0	0	0
Bacteria	Firmicutes	Erysipelotrichi	Erysipelotrichales	Erysipelotrichaceae	Clostridium	saccharogumia	denovo16218	0	0	0	0	0	0	0	0	0	0	0	0	1	0	0	0	0	0
Bacteria	Firmicutes	Clostridia	Clostridiales				denovo17649	0	0	0	0	0	0	1	0	0	0	0	0	0	0	0	0	0	0
Bacteria	Firmicutes	Bacilli	Lactobacillales	Lactobacillaceae	Lactobacillus	delbrueckii	denovo12375	0	0	0	0	0	0	0	0	0	0	1	0	0	0	0	0	0	0
Bacteria	Bacteroidetes	Bacteroidia	Bacteroidales				denovo18137	0	0	0	0	0	0	0	0	0	0	0	0	0	0	0	1	0	0
Bacteria	Firmicutes	Clostridia	Clostridiales				denovo14085	0	0	0	0	0	0	0	0	0	0	0	1	0	0	0	0	0	0
Bacteria	Bacteroidetes	Bacteroidia	Bacteroidales	Bacteroidaceae	Bacteroides		denovo2974	0	0	0	0	0	0	0	0	0	0	0	0	0	0	0	0	0	1
Bacteria	Firmicutes	Clostridia	Clostridiales	Ruminococcaceae			denovo1330	0	0	0	0	0	0	0	0	0	0	0	0	1	0	0	0	0	0
Bacteria	Bacteroidetes	Bacteroidia	Bacteroidales	Rikenellaceae			denovo1617	0	0	0	0	0	0	0	0	0	0	0	1	0	0	0	0	0	0
Bacteria	Bacteroidetes	Bacteroidia	Bacteroidales	Bacteroidaceae	Bacteroides		denovo2175	0	0	0	0	0	0	0	0	0	0	0	0	0	0	0	0	0	1
Bacteria	Firmicutes	Clostridia	Clostridiales				denovo10778	0	0	0	0	0	0	0	0	0	0	0	0	0	1	0	0	0	0
Bacteria	Firmicutes	Clostridia	Clostridiales	Ruminococcaceae			denovo12756	0	0	0	0	0	0	0	0	0	0	0	0	0	0	0	0	0	1
Bacteria	Firmicutes	Clostridia	Clostridiales	Ruminococcaceae			denovo16679	0	0	0	0	0	0	0	0	0	0	0	0	0	0	0	0	1	0
Bacteria	Firmicutes	Clostridia	Clostridiales				denovo4229	0	0	0	0	0	0	0	0	0	1	0	0	0	0	0	0	0	0
Bacteria	Firmicutes	Clostridia	Clostridiales	Ruminococcaceae	Oscillospira		denovo2373	0	0	0	1	0	1	0	0	0	1	0	0	0	0	0	0	0	1
Bacteria	Firmicutes	Erysipelotrichi	Erysipelotrichales	Erysipelotrichaceae			denovo18224	0	0	0	1	0	0	0	0	0	0	0	12	3	10	0	0	1	0
Bacteria	Bacteroidetes	Bacteroidia	Bacteroidales				denovo15522	0	0	0	0	0	0	0	2	0	0	0	0	0	0	1	0	0	0
Bacteria	Proteobacteria	Gammaproteobacteria	Aeromonadales	Succinivibrionaceae	Succinatimonas	hippei	denovo12759	0	0	0	0	0	0	0	0	0	0	0	0	0	0	0	0	0	1
Bacteria	Firmicutes	Clostridia	Clostridiales	Ruminococcaceae			denovo15846	0	0	0	0	1	0	0	0	0	0	0	0	0	0	0	0	0	0
Bacteria	Firmicutes	Clostridia	Clostridiales	Lachnospiraceae	Coprococcus		denovo12618	0	0	0	0	0	0	0	0	0	0	0	0	1	0	0	0	0	0
Bacteria	Bacteroidetes	Bacteroidia	Bacteroidales				denovo3082	0	0	0	0	0	0	0	0	0	0	0	0	0	0	0	1	0	0
Bacteria	Proteobacteria	Gammaproteobacteria	Aeromonadales	Succinivibrionaceae	Succinatimonas	hippei	denovo3229	1	0	0	0	0	0	0	0	0	1	0	0	1	0	1	0	0	4
Bacteria	Firmicutes	Clostridia	Clostridiales	Lachnospiraceae			denovo10435	0	0	0	0	0	0	0	0	0	0	0	0	0	0	0	0	0	1
Bacteria	Firmicutes	Clostridia	Clostridiales	Lachnospiraceae			denovo17844	0	0	0	0	0	0	0	1	0	0	0	0	0	0	0	0	0	0
Bacteria	Firmicutes	Clostridia	Clostridiales	Ruminococcaceae			denovo9705	0	0	0	0	0	0	0	0	0	0	0	0	1	0	0	0	0	0
Bacteria	Firmicutes	Clostridia	Clostridiales	Ruminococcaceae			denovo10815	0	0	0	0	0	0	0	1	0	0	0	0	0	0	0	0	0	0
Bacteria	Bacteroidetes	Bacteroidia	Bacteroidales	Bacteroidaceae	Bacteroides		denovo9486	0	0	0	0	0	0	0	1	0	0	0	0	0	0	1	2	0	5
Bacteria	Firmicutes	Clostridia	Clostridiales				denovo14529	0	0	0	0	0	0	0	0	0	0	0	0	1	0	0	0	0	0
Bacteria	Bacteroidetes	Bacteroidia	Bacteroidales	Bacteroidaceae	Bacteroides	plebeius	denovo3784	0	0	0	0	0	0	2	1	0	0	0	0	0	0	0	2	1	1
Bacteria	Bacteroidetes	Bacteroidia	Bacteroidales				denovo2053	0	0	0	0	0	0	0	0	0	0	0	0	0	0	0	0	1	0
Bacteria	Bacteroidetes	Bacteroidia	Bacteroidales	Bacteroidaceae	Bacteroides	plebeius	denovo2431	0	0	0	0	0	0	0	0	0	0	0	0	0	0	1	0	0	0
Bacteria	Bacteroidetes	Bacteroidia	Bacteroidales				denovo833	0	0	0	1	0	0	0	0	0	0	0	7	6	7	0	0	1	0
Bacteria	Firmicutes	Clostridia	Clostridiales	Ruminococcaceae	Ruminococcus		denovo19223	0	0	0	0	0	0	0	0	0	0	0	3	2	0	1	0	0	2
Bacteria	Bacteroidetes	Bacteroidia	Bacteroidales	Prevotellaceae	Prevotella		denovo963	0	0	0	0	0	0	0	1	0	0	0	0	0	0	0	0	0	0
Bacteria	Bacteroidetes	Bacteroidia	Bacteroidales				denovo612	0	0	0	0	0	0	0	0	0	0	0	0	0	0	1	1	1	0
Bacteria	Firmicutes	Clostridia	Clostridiales	Ruminococcaceae			denovo14205	0	0	0	0	0	0	0	0	0	0	0	1	0	0	0	0	0	0
Bacteria	Bacteroidetes	Bacteroidia	Bacteroidales	Porphyromonadaceae	Parabacteroides		denovo3546	0	0	0	0	1	0	0	1	0	0	0	0	0	0	0	3	5	1
Bacteria	Firmicutes	Clostridia	Clostridiales	Ruminococcaceae			denovo1689	0	0	0	0	0	0	0	0	0	0	1	0	0	0	0	0	0	0
Bacteria	Firmicutes	Clostridia	Clostridiales	Lachnospiraceae			denovo13185	0	0	0	0	0	0	0	0	0	0	0	1	0	0	0	0	0	0
Bacteria	Tenericutes	Mollicutes	RF39				denovo10160	0	0	0	0	0	3	0	0	0	0	0	0	0	0	0	0	0	0
Bacteria	Firmicutes	Clostridia	Clostridiales				denovo4893	0	0	0	1	0	0	0	0	0	0	0	0	0	0	0	0	0	0
Bacteria	Firmicutes	Clostridia	Clostridiales	Ruminococcaceae			denovo2622	0	0	0	0	0	0	0	0	0	0	0	0	0	0	0	0	1	0
Bacteria	Firmicutes	Clostridia	Clostridiales	Ruminococcaceae	Faecalibacterium	prausnitzii	denovo15321	0	0	0	0	0	0	0	0	0	0	0	0	0	0	1	0	0	0
Bacteria	Firmicutes	Clostridia	Clostridiales				denovo12392	0	0	0	0	2	0	0	0	0	0	0	0	0	0	0	0	0	0
Bacteria	Bacteroidetes	Bacteroidia	Bacteroidales	Rikenellaceae	Alistipes	massiliensis	denovo3693	0	0	0	0	0	0	0	0	0	0	0	0	0	0	1	0	0	0
Bacteria	Firmicutes	Clostridia	Clostridiales	Ruminococcaceae	Ruminococcus		denovo2722	0	0	0	0	0	0	0	0	0	1	0	0	0	0	0	0	0	0
Bacteria	Bacteroidetes	Bacteroidia	Bacteroidales	Bacteroidaceae	Bacteroides		denovo14029	0	0	0	0	0	0	0	1	0	0	0	0	0	0	0	0	0	3
Bacteria	Firmicutes	Clostridia	Clostridiales	Lachnospiraceae			denovo18876	0	0	0	0	0	0	0	0	0	0	0	0	0	0	0	0	1	0
Bacteria	Bacteroidetes	Bacteroidia	Bacteroidales	Bacteroidaceae	Bacteroides		denovo14635	0	0	0	0	0	0	0	0	0	0	0	0	0	0	1	0	0	0
Bacteria	Firmicutes	Clostridia	Clostridiales	Lachnospiraceae	[Ruminococcus]		denovo17858	0	0	1	0	0	0	0	0	0	0	0	0	0	0	0	0	0	0
Bacteria	Bacteroidetes	Bacteroidia	Bacteroidales				denovo12387	0	0	0	0	0	0	1	0	0	0	0	0	0	0	0	0	0	0
Bacteria	Bacteroidetes	Bacteroidia	Bacteroidales	Bacteroidaceae	Bacteroides	plebeius	denovo8679	0	0	0	0	0	0	0	0	0	0	0	0	0	0	0	0	1	0
Bacteria	Bacteroidetes	Bacteroidia	Bacteroidales	Bacteroidaceae	Bacteroides		denovo16917	0	0	0	0	0	0	0	0	0	0	0	0	0	0	0	0	1	0
Bacteria	Bacteroidetes	Bacteroidia	Bacteroidales	Bacteroidaceae	Bacteroides		denovo1425	0	0	0	0	0	0	0	0	0	0	0	0	0	0	0	0	1	0
Bacteria	Proteobacteria	Betaproteobacteria	Burkholderiales				denovo1198	0	0	0	0	0	0	2	1	0	0	0	0	0	0	0	0	0	0
Bacteria	Proteobacteria	Deltaproteobacteria	Desulfovibrionales	Desulfovibrionaceae			denovo3063	0	0	0	0	0	0	0	0	0	0	0	1	0	0	0	1	0	0
Bacteria	Firmicutes	Clostridia	Clostridiales	Lachnospiraceae			denovo7686	0	0	0	0	0	0	0	1	0	0	0	0	0	0	0	0	0	0
Bacteria	Firmicutes	Bacilli	Bacillales	Bacillaceae			denovo17501	0	0	0	0	0	1	0	0	0	0	0	0	0	0	0	0	0	0
Bacteria	Bacteroidetes	Bacteroidia	Bacteroidales	Bacteroidaceae	Bacteroides		denovo11478	0	0	0	0	0	0	0	0	0	0	0	0	0	0	1	0	0	0
Bacteria	Firmicutes	Clostridia	Clostridiales				denovo8484	0	0	0	0	0	0	0	0	0	0	0	0	1	0	0	0	0	0
Bacteria	Bacteroidetes	Bacteroidia	Bacteroidales	Rikenellaceae			denovo9205	0	0	0	0	0	0	0	1	0	0	0	0	0	0	0	0	0	0
Bacteria	Firmicutes	Clostridia	Clostridiales	Ruminococcaceae	Faecalibacterium	prausnitzii	denovo255	0	0	0	0	0	0	0	0	3	0	0	3	2	0	0	0	1	0
Bacteria	Bacteroidetes	Bacteroidia	Bacteroidales	Bacteroidaceae	Bacteroides		denovo12999	0	0	0	0	0	0	0	0	0	0	0	0	0	0	0	0	1	0
Bacteria	Firmicutes						denovo10768	0	0	0	0	0	0	1	0	0	0	0	0	0	0	0	0	0	0
Bacteria	Firmicutes	Clostridia	Clostridiales	Lachnospiraceae	[Ruminococcus]		denovo2389	0	0	0	1	0	0	0	0	0	0	0	0	0	0	0	0	0	0
Bacteria	Firmicutes	Clostridia	Clostridiales	Ruminococcaceae	Oscillospira		denovo8945	0	0	0	0	0	0	0	0	0	0	0	0	0	0	0	0	0	1
Bacteria	Firmicutes	Clostridia	Clostridiales				denovo675	0	0	1	0	0	0	0	0	0	0	1	30	8	14	0	1	0	0
Bacteria	Firmicutes	Clostridia	Clostridiales				denovo2646	0	0	0	0	1	0	0	0	0	0	0	0	0	0	0	0	0	0
Bacteria	Bacteroidetes	Bacteroidia	Bacteroidales				denovo2465	0	0	0	0	0	0	0	0	0	0	0	0	0	0	0	1	0	0
Bacteria	Proteobacteria	Gammaproteobacteria	Aeromonadales				denovo8057	0	0	0	0	0	0	0	1	0	0	0	0	0	0	0	0	0	0
Bacteria	Bacteroidetes	Bacteroidia	Bacteroidales				denovo12052	0	0	0	0	0	0	0	0	0	0	0	0	0	0	0	0	0	1
Bacteria	Firmicutes	Clostridia	Clostridiales	Lachnospiraceae			denovo4846	0	0	0	0	0	0	0	0	0	0	0	0	0	0	0	0	2	4
Bacteria	Firmicutes	Clostridia	Clostridiales	Lachnospiraceae	[Ruminococcus]		denovo7188	0	0	0	0	0	0	0	0	0	0	0	1	0	0	1	0	0	0
Bacteria	Proteobacteria	Gammaproteobacteria					denovo16588	0	1	0	0	0	0	0	0	0	0	0	0	0	0	0	0	0	0
Bacteria	Firmicutes	Clostridia	Clostridiales	Lachnospiraceae			denovo4187	0	0	0	0	0	0	0	0	0	0	0	0	0	0	0	0	0	1
Bacteria	Firmicutes	Clostridia	Clostridiales				denovo9388	0	0	0	0	0	0	0	0	0	0	0	1	0	0	0	0	0	0
Bacteria	Firmicutes	Clostridia	Clostridiales	Lachnospiraceae			denovo8258	0	0	0	0	1	1	0	0	0	0	0	0	0	0	1	0	0	0
Bacteria	Firmicutes	Clostridia	Clostridiales	Lachnospiraceae			denovo18492	1	0	0	0	0	0	0	0	0	0	0	0	0	0	0	0	0	0
Bacteria	Bacteroidetes	Bacteroidia	Bacteroidales				denovo10480	0	0	0	0	0	0	1	2	0	0	0	0	0	0	0	1	0	0
Bacteria	Firmicutes	Clostridia	Clostridiales	Lachnospiraceae	Coprococcus		denovo18406	0	0	0	0	0	0	0	0	0	0	0	0	0	0	0	0	1	0
Bacteria	Firmicutes	Clostridia	Clostridiales				denovo2935	0	0	0	0	0	0	0	0	0	2	0	0	0	0	0	0	0	0
Bacteria	Bacteroidetes	Bacteroidia	Bacteroidales				denovo18274	0	0	0	0	0	0	0	4	0	0	0	0	0	0	1	0	0	0
Bacteria	Firmicutes	Clostridia	Clostridiales				denovo1223	0	0	0	0	0	0	0	0	0	0	0	0	0	1	0	0	0	0
Bacteria	Firmicutes	Clostridia	Clostridiales	Ruminococcaceae	Oscillospira		denovo8187	0	0	0	0	0	0	0	0	1	0	0	0	0	0	0	0	0	0
Bacteria	Firmicutes	Clostridia	Clostridiales	Ruminococcaceae			denovo16449	0	0	0	0	1	0	0	0	0	0	0	0	1	0	0	1	0	0
Bacteria	Firmicutes	Clostridia	Clostridiales	Lachnospiraceae			denovo17498	0	0	0	0	1	0	0	0	0	0	0	0	0	0	0	0	0	0
Bacteria	Firmicutes	Clostridia	Clostridiales	Ruminococcaceae	Faecalibacterium	prausnitzii	denovo4091	0	0	0	7	0	0	0	0	1	1	0	5	2	0	1	3	1	0
Bacteria	Firmicutes	Bacilli	Lactobacillales	Lactobacillaceae	Lactobacillus	coleohominis	denovo10525	0	0	0	0	0	0	0	0	0	0	0	0	1	0	0	0	0	0
Bacteria	Bacteroidetes	Bacteroidia	Bacteroidales	Bacteroidaceae	Bacteroides		denovo15698	0	0	0	0	0	1	0	0	0	0	0	0	1	0	0	0	0	0
Bacteria	Cyanobacteria	4C0d-2	YS2				denovo8390	0	0	0	0	0	0	0	0	0	0	0	0	0	0	0	0	1	0
Bacteria	Firmicutes	Clostridia	Clostridiales	Ruminococcaceae			denovo16808	0	0	0	0	0	0	0	0	0	0	0	0	0	0	0	1	0	0
Bacteria	Firmicutes	Clostridia	Clostridiales	Ruminococcaceae			denovo5436	0	0	0	0	0	0	0	0	0	0	0	0	0	0	0	0	1	0
Bacteria	Firmicutes	Clostridia	Clostridiales				denovo12269	0	0	0	0	0	0	0	0	0	0	0	0	0	0	0	0	1	0
Bacteria	Firmicutes	Clostridia	Clostridiales				denovo10350	0	0	0	0	0	0	0	0	0	0	0	0	1	0	0	0	0	0
Bacteria	Firmicutes	Clostridia	Clostridiales				denovo17078	0	0	0	0	0	0	0	0	0	2	0	3	0	0	0	0	0	0
Bacteria	Firmicutes	Clostridia	Clostridiales	Ruminococcaceae			denovo7607	0	0	0	0	0	0	0	0	0	0	0	0	1	0	0	0	0	0
Bacteria	Firmicutes	Clostridia	Clostridiales				denovo5571	0	0	0	0	0	0	1	0	0	0	0	0	0	0	0	0	0	0
Bacteria	Firmicutes	Clostridia	Clostridiales	Lachnospiraceae			denovo19536	0	1	0	0	0	0	0	0	0	0	0	0	0	0	0	0	0	0
Bacteria	Firmicutes	Clostridia	Clostridiales	Ruminococcaceae			denovo8058	0	0	0	0	0	1	0	0	0	0	0	0	0	0	0	0	0	0
Bacteria	Firmicutes	Clostridia	Clostridiales				denovo16818	0	0	0	0	0	0	0	0	0	1	1	0	0	0	0	0	0	0
Bacteria	Firmicutes	Clostridia	Clostridiales	Lachnospiraceae			denovo14714	2	0	0	0	0	0	0	0	0	0	1	0	0	1	0	0	0	0
Bacteria	Firmicutes	Clostridia	Clostridiales				denovo1846	0	0	0	0	0	0	0	0	0	0	0	1	0	0	0	0	0	0
Bacteria	Bacteroidetes	Bacteroidia	Bacteroidales	Bacteroidaceae	Bacteroides		denovo5883	0	0	0	1	0	0	0	0	0	0	0	0	0	0	0	0	0	0
Bacteria	Firmicutes	Clostridia	Clostridiales	Veillonellaceae	Megamonas	hypermegale	denovo16353	0	0	0	0	0	0	0	0	0	0	0	1	0	0	0	0	0	0
Bacteria	Bacteroidetes	Bacteroidia	Bacteroidales				denovo3445	0	0	0	0	0	0	0	0	0	0	0	0	0	0	0	1	0	0
Bacteria	Spirochaetes	Spirochaetes	Sphaerochaetales	Sphaerochaetaceae	Sphaerochaeta		denovo422	0	0	0	0	0	0	0	0	0	0	0	0	0	0	0	1	0	1
Bacteria	Firmicutes	Clostridia	Clostridiales				denovo18439	0	0	0	0	0	0	0	0	0	0	0	0	0	1	0	0	0	0
Bacteria	Proteobacteria	Gammaproteobacteria	Enterobacteriales	Enterobacteriaceae			denovo10743	3	1	1	0	0	0	0	0	0	0	0	0	0	0	0	0	0	0
Bacteria	Bacteroidetes	Bacteroidia	Bacteroidales				denovo19216	0	0	0	0	0	0	0	0	0	0	0	0	0	0	0	0	1	0
Bacteria	Firmicutes	Clostridia	Clostridiales				denovo16538	0	0	0	1	1	0	0	0	0	0	0	0	0	0	0	0	0	0
Bacteria	Firmicutes	Clostridia	Clostridiales	Ruminococcaceae			denovo12272	0	0	0	0	0	0	0	0	0	5	1	0	2	0	0	0	0	0
Bacteria	Firmicutes	Clostridia	Clostridiales	Lachnospiraceae			denovo4591	0	0	0	0	0	0	0	0	0	1	0	0	0	0	0	0	0	0
Bacteria	Firmicutes	Clostridia	Clostridiales	Ruminococcaceae			denovo2358	1	0	0	0	0	3	10	61	51	217	190	49	45	7	8	35	55	5
Bacteria	Firmicutes	Clostridia	Clostridiales	Ruminococcaceae	Oscillospira		denovo11872	0	0	0	1	0	0	0	0	0	0	0	1	0	0	0	0	0	0
Bacteria	Firmicutes	Bacilli	Lactobacillales	Streptococcaceae	Streptococcus	luteciae	denovo1625	0	1	0	0	0	0	0	0	0	0	0	2	0	0	0	0	0	0
Bacteria	Actinobacteria	Coriobacteriia	Coriobacteriales	Coriobacteriaceae	Collinsella		denovo14412	0	0	0	0	0	0	1	0	0	0	0	0	0	0	0	1	0	0
Bacteria	Bacteroidetes	Bacteroidia	Bacteroidales	Bacteroidaceae	Bacteroides		denovo6325	0	0	0	2	0	0	0	0	0	0	0	0	1	1	0	0	0	0
Bacteria	Bacteroidetes	Bacteroidia	Bacteroidales	Bacteroidaceae	Bacteroides		denovo10380	0	0	0	0	0	0	0	0	0	0	0	0	0	0	1	1	0	1
Bacteria	Bacteroidetes	Bacteroidia	Bacteroidales				denovo5213	0	0	0	0	0	0	1	0	0	0	0	0	0	0	0	0	0	0
Bacteria	Firmicutes	Clostridia	Clostridiales	Veillonellaceae			denovo357	0	0	0	0	0	0	0	1	0	0	0	0	0	0	0	0	0	0
Bacteria	Firmicutes	Clostridia	Clostridiales	Lachnospiraceae	Blautia	producta	denovo10084	1	0	0	0	0	0	0	0	0	0	0	0	0	0	0	0	0	0
Bacteria							denovo3142	0	0	0	0	0	0	0	0	0	0	0	0	0	1	0	0	0	0
Bacteria	Firmicutes	Bacilli	Lactobacillales	Lactobacillaceae	Lactobacillus	vaginalis	denovo5812	0	0	0	0	0	0	0	0	0	0	1	1	0	0	0	0	0	0
Bacteria	Firmicutes	Clostridia	Clostridiales	Ruminococcaceae			denovo4164	0	0	0	0	0	0	0	0	0	0	0	0	0	0	0	1	1	0
Bacteria	Bacteroidetes	Bacteroidia	Bacteroidales	Bacteroidaceae	Bacteroides		denovo1439	0	0	0	0	0	0	0	0	0	0	0	0	0	0	0	0	1	0
Bacteria	Firmicutes	Clostridia	Clostridiales	Ruminococcaceae			denovo19430	0	0	0	0	0	0	0	0	0	0	0	1	0	0	0	0	0	0
Bacteria	Bacteroidetes	Bacteroidia	Bacteroidales				denovo10136	0	0	0	0	0	0	1	0	0	0	0	0	0	0	0	0	0	0
Bacteria	Bacteroidetes	Bacteroidia	Bacteroidales	Bacteroidaceae	Bacteroides		denovo15412	0	0	0	0	0	0	0	0	0	0	0	0	0	0	0	5	0	0
Bacteria	Firmicutes	Clostridia	Clostridiales	Ruminococcaceae	Ruminococcus		denovo15985	0	0	0	0	0	0	0	0	0	0	0	1	0	0	0	0	0	0
Bacteria	Firmicutes	Clostridia	Clostridiales				denovo11420	0	0	0	0	0	0	0	0	0	0	0	0	1	0	0	0	0	0
Bacteria	Firmicutes	Clostridia	Clostridiales	Ruminococcaceae			denovo18644	0	0	0	0	0	0	0	0	0	1	0	0	0	0	0	0	0	0
Bacteria	Firmicutes	Clostridia	Clostridiales	Ruminococcaceae			denovo16228	0	0	0	0	0	0	0	0	0	0	0	0	1	0	0	0	0	0
Bacteria	Firmicutes	Clostridia	Clostridiales	Ruminococcaceae	Ruminococcus		denovo13560	0	0	0	0	0	7	0	0	0	0	0	2	3	1	1	0	1	0
Bacteria	Firmicutes	Clostridia	Clostridiales	Veillonellaceae			denovo1637	0	0	0	0	0	0	0	0	0	0	0	0	0	0	0	0	1	0
Bacteria	Bacteroidetes						denovo1586	0	0	0	1	0	0	0	0	0	0	0	0	0	0	0	0	0	0
Bacteria	Firmicutes	Clostridia	Clostridiales	Ruminococcaceae	Faecalibacterium		denovo10318	0	0	0	0	0	0	0	0	0	0	1	0	0	0	0	0	0	0
Bacteria	Firmicutes	Clostridia	Clostridiales	Ruminococcaceae	Oscillospira		denovo1110	0	0	0	0	0	0	0	0	0	0	0	0	0	0	1	0	0	0
Bacteria	Firmicutes	Clostridia	Clostridiales				denovo18116	0	0	0	0	0	0	0	0	0	0	0	0	0	0	0	1	0	0
Bacteria	Bacteroidetes	Bacteroidia	Bacteroidales				denovo84	0	0	0	0	0	0	0	0	0	0	0	1	0	0	0	0	0	0
Bacteria	Firmicutes	Clostridia	Clostridiales	Ruminococcaceae	Oscillospira		denovo16026	0	0	0	0	0	0	0	0	0	0	0	1	0	0	0	1	3	0
Bacteria	Bacteroidetes	Bacteroidia	Bacteroidales	Bacteroidaceae	Bacteroides		denovo901	0	0	0	0	0	0	12	0	0	0	0	0	0	0	1	0	5	1
Bacteria	Firmicutes	Clostridia	Clostridiales	Lachnospiraceae			denovo7074	0	0	0	0	0	0	0	2	0	0	0	0	0	0	0	0	0	0
Bacteria	Firmicutes	Clostridia	Clostridiales	Ruminococcaceae			denovo2074	0	0	0	0	0	0	0	0	0	0	0	0	0	0	0	0	1	0
Bacteria	Firmicutes	Clostridia	Clostridiales	Lachnospiraceae			denovo2474	0	0	0	0	1	0	0	0	0	0	0	0	0	0	0	0	0	0
Bacteria	Firmicutes	Clostridia	Clostridiales				denovo16386	0	0	0	0	0	0	0	0	0	1	0	0	0	0	0	0	0	0
Bacteria	Firmicutes	Clostridia	Clostridiales	Ruminococcaceae			denovo8185	0	0	0	0	0	0	0	0	0	0	0	0	0	0	0	0	1	0
Bacteria	Firmicutes	Clostridia	Clostridiales	Lachnospiraceae	Blautia	producta	denovo11905	0	0	0	0	0	0	0	0	0	0	1	0	0	0	0	0	0	0
Bacteria	Firmicutes	Clostridia	Clostridiales	Ruminococcaceae	Ruminococcus		denovo3558	0	0	0	0	0	0	0	0	0	1	0	0	0	0	0	0	0	0
Bacteria	Firmicutes	Clostridia	Clostridiales	Ruminococcaceae	Ruminococcus		denovo11017	0	0	0	0	0	0	0	0	0	0	0	0	1	0	0	0	0	0
Bacteria	Firmicutes	Clostridia	Clostridiales	Ruminococcaceae	Faecalibacterium	prausnitzii	denovo15043	0	0	0	0	0	0	0	0	1	0	0	0	0	0	0	0	0	0
Bacteria	Bacteroidetes	Bacteroidia	Bacteroidales	Bacteroidaceae	Bacteroides		denovo15886	0	0	0	0	0	0	2	0	0	0	0	0	0	0	0	0	2	0
Bacteria	Bacteroidetes	Bacteroidia	Bacteroidales	Bacteroidaceae	Bacteroides		denovo4630	0	0	0	0	0	0	0	1	0	0	0	0	0	0	0	0	0	0
Bacteria	Firmicutes	Clostridia	Clostridiales	Lachnospiraceae	[Ruminococcus]		denovo706	0	0	0	0	0	0	0	0	0	0	1	0	0	0	0	0	0	0
Bacteria	Firmicutes	Clostridia	Clostridiales	Lachnospiraceae	Dorea		denovo2000	0	0	0	0	0	0	0	0	0	0	0	0	0	0	1	0	0	0
Bacteria	Deferribacteres	Deferribacteres	Deferribacterales	Deferribacteraceae	Mucispirillum	schaedleri	denovo14718	0	0	0	0	1	0	0	0	0	0	0	0	0	0	0	0	0	0
Bacteria	Firmicutes	Clostridia	Clostridiales	Ruminococcaceae	Butyricicoccus	pullicaecorum	denovo2792	0	0	0	0	0	0	0	0	0	1	0	0	0	0	0	0	1	0
Bacteria	Firmicutes	Clostridia	Clostridiales	Lachnospiraceae	Blautia		denovo7136	1	1	0	3	9	8	5	0	2	5	9	15	7	7	4	0	2	4
Bacteria	Firmicutes	Clostridia	Clostridiales	Ruminococcaceae			denovo2521	0	0	0	0	0	0	0	0	0	0	1	2	0	0	0	0	1	0
Bacteria	Bacteroidetes						denovo19566	0	0	0	0	0	0	0	0	0	0	1	0	0	0	0	0	0	0
Bacteria	Firmicutes	Clostridia	Clostridiales	Ruminococcaceae			denovo8663	0	0	0	0	0	0	0	0	0	0	0	0	0	0	0	1	0	0
Bacteria	Firmicutes	Clostridia	Clostridiales	Lachnospiraceae	[Ruminococcus]		denovo15659	0	0	0	0	0	0	0	0	1	0	0	0	0	0	0	0	0	0
Bacteria	Firmicutes	Clostridia	Clostridiales	Ruminococcaceae			denovo4023	0	0	0	0	0	0	0	0	0	0	0	1	1	0	0	0	0	0
Bacteria	Bacteroidetes	Bacteroidia	Bacteroidales	[Barnesiellaceae]	Barnesiella	viscericola	denovo12353	0	0	0	0	0	0	0	0	0	0	0	0	0	0	0	0	1	0
Bacteria	Firmicutes	Clostridia	Clostridiales	Ruminococcaceae			denovo9319	0	0	0	0	0	0	1	0	0	0	0	0	0	1	3	13	2	0
Bacteria	Firmicutes	Clostridia	Clostridiales				denovo1450	0	0	0	0	0	0	0	0	0	0	0	1	0	0	0	0	0	0
Bacteria	Firmicutes	Clostridia	Clostridiales	Lachnospiraceae			denovo8073	0	1	0	0	0	0	0	0	0	0	0	1	0	0	0	0	0	0
Bacteria	Firmicutes	Clostridia	Clostridiales	Ruminococcaceae			denovo17293	0	0	0	0	0	0	0	0	0	0	0	0	1	0	0	0	0	0
Bacteria	Proteobacteria	Deltaproteobacteria	Desulfovibrionales	Desulfovibrionaceae	Desulfovibrio	D168	denovo671	0	0	0	0	0	0	0	0	0	0	0	0	0	0	0	1	0	0
Bacteria	Firmicutes	Clostridia	Clostridiales	Lachnospiraceae	Coprococcus		denovo17731	0	0	0	0	0	0	0	0	0	0	0	1	0	0	0	0	0	0
Bacteria	Firmicutes	Clostridia	Clostridiales	Ruminococcaceae	Oscillospira		denovo9662	0	0	0	1	0	0	0	0	1	0	0	0	0	0	0	0	0	0
Bacteria	Firmicutes	Clostridia	Clostridiales	Ruminococcaceae	Ruminococcus		denovo15912	1	1	0	1	0	131	5	5	1	2	2	7	15	5	20	14	18	0
Bacteria	Firmicutes	Clostridia	Clostridiales	Ruminococcaceae			denovo1081	0	0	0	0	0	1	0	0	0	0	0	0	0	0	0	0	0	0
Bacteria	Firmicutes	Clostridia	Clostridiales	Ruminococcaceae	Oscillospira		denovo8172	0	0	0	0	0	0	0	0	0	0	0	0	1	0	0	0	0	0
Bacteria	Bacteroidetes	Bacteroidia	Bacteroidales				denovo10588	0	0	0	0	0	0	0	0	0	0	0	0	0	0	1	0	0	0
Bacteria	Bacteroidetes	Bacteroidia	Bacteroidales				denovo5515	0	0	0	0	0	0	1	0	0	0	0	0	0	0	0	0	0	0
Bacteria	Firmicutes	Clostridia	Clostridiales	Ruminococcaceae			denovo8721	0	0	0	0	0	0	0	0	0	0	1	0	0	0	0	0	0	0
Bacteria	Bacteroidetes	Bacteroidia	Bacteroidales				denovo4327	0	0	0	0	0	0	0	0	0	1	0	0	0	0	0	0	0	0
Bacteria	Bacteroidetes	Bacteroidia	Bacteroidales				denovo1567	0	0	0	0	0	0	3	0	0	0	0	0	0	0	0	1	0	0
Bacteria	Firmicutes	Clostridia	Clostridiales	Ruminococcaceae	Oscillospira		denovo12174	0	0	0	1	0	1	0	0	2	1	1	1	0	0	0	0	0	0
Bacteria	Firmicutes	Clostridia	Clostridiales	Eubacteriaceae	Pseudoramibacter_Eubacterium		denovo18210	0	0	0	1	0	0	0	0	0	0	0	0	0	0	0	0	0	0
Bacteria	Firmicutes	Clostridia	Clostridiales				denovo16357	0	0	0	0	0	0	0	0	0	0	1	0	0	0	0	0	0	1
Bacteria	Firmicutes	Clostridia	Clostridiales	Ruminococcaceae	Oscillospira		denovo9571	0	0	0	0	0	1	0	0	0	0	0	0	0	0	0	0	0	0
Bacteria	Bacteroidetes	Bacteroidia	Bacteroidales	Bacteroidaceae	Bacteroides		denovo7061	0	0	0	0	0	0	1	0	0	0	0	0	0	0	0	0	0	0
Bacteria	Proteobacteria	Betaproteobacteria					denovo1169	1	0	0	0	0	0	0	0	0	0	0	0	0	0	0	0	0	0
Bacteria	Bacteroidetes	Bacteroidia	Bacteroidales	Prevotellaceae	Prevotella		denovo11740	0	0	0	0	0	0	4	0	0	0	0	0	0	0	0	0	0	0
Bacteria							denovo13383	0	0	0	0	1	0	0	0	0	0	0	0	0	0	0	0	0	0
Bacteria	Lentisphaerae	[Lentisphaeria]	Victivallales	Victivallaceae			denovo9032	0	0	0	0	0	0	0	0	0	0	0	0	0	0	0	1	0	0
Bacteria	Firmicutes	Clostridia	Clostridiales	Ruminococcaceae			denovo6187	0	0	0	0	0	0	0	0	0	0	0	3	0	0	0	0	0	1
Bacteria	Firmicutes	Clostridia	Clostridiales	Ruminococcaceae			denovo18447	0	0	0	0	0	0	1	1	0	0	1	0	0	1	0	1	1	0
Bacteria	Bacteroidetes	Bacteroidia	Bacteroidales	Porphyromonadaceae	Parabacteroides		denovo5664	0	0	0	0	0	0	0	1	0	0	0	0	0	0	0	0	0	0
Bacteria	Firmicutes	Clostridia	Clostridiales	Ruminococcaceae	Butyricicoccus	pullicaecorum	denovo1190	0	0	0	0	0	0	0	0	0	0	0	1	0	1	0	0	0	0
Bacteria							denovo12405	0	0	0	0	0	0	0	0	0	0	0	0	1	0	0	0	0	0
Bacteria	Firmicutes	Clostridia	Clostridiales	Ruminococcaceae			denovo5178	0	0	0	0	0	0	0	0	0	0	0	0	0	0	0	1	0	0
Bacteria	Firmicutes	Clostridia	Clostridiales	Ruminococcaceae	Oscillospira		denovo16835	0	0	0	0	0	0	0	0	0	0	0	0	0	0	0	2	0	0
Bacteria	Firmicutes	Clostridia	Clostridiales	Ruminococcaceae	Faecalibacterium	prausnitzii	denovo18286	0	0	0	0	0	0	0	0	0	0	0	0	1	0	0	0	0	0
Bacteria	Firmicutes	Clostridia	Clostridiales				denovo11376	0	0	0	0	0	0	0	0	1	0	0	1	0	0	0	0	0	0
Bacteria	Firmicutes	Clostridia	Clostridiales	Lachnospiraceae	Clostridium		denovo16312	0	0	0	0	0	0	1	0	0	0	0	0	0	0	0	0	0	0
Bacteria	Bacteroidetes	Bacteroidia	Bacteroidales				denovo5470	0	0	0	0	0	0	1	0	0	0	0	0	0	0	0	0	0	0
Bacteria	Firmicutes	Clostridia	Clostridiales	Lachnospiraceae	Coprococcus		denovo9448	0	0	0	0	0	0	0	0	0	0	0	0	0	0	1	0	0	0
Bacteria	Firmicutes	Clostridia	Clostridiales	Lachnospiraceae	Coprococcus	catus	denovo3167	0	0	0	0	0	0	0	0	0	0	0	0	1	0	0	0	0	0
Bacteria	Firmicutes	Clostridia	Clostridiales	Peptostreptococcaceae	Clostridium	ruminantium	denovo2854	0	0	0	0	0	0	1	0	0	0	0	0	0	0	0	0	0	0
Bacteria	Firmicutes	Clostridia	Clostridiales				denovo13405	0	0	0	0	0	0	0	0	0	1	0	0	0	0	0	1	1	0
Bacteria	Firmicutes	Clostridia	Clostridiales	Ruminococcaceae			denovo2911	0	0	0	0	0	0	0	0	0	1	1	0	0	0	0	0	0	0
Bacteria	Firmicutes	Clostridia	Clostridiales	Ruminococcaceae			denovo18995	0	0	0	0	0	0	0	0	0	1	0	0	0	0	0	0	0	0
Bacteria	Firmicutes	Clostridia	Clostridiales				denovo741	0	0	0	0	0	0	0	0	0	0	0	0	1	0	0	0	0	0
Bacteria	Bacteroidetes	Bacteroidia	Bacteroidales				denovo8318	0	0	0	0	0	0	0	0	0	0	0	0	0	0	2	0	0	0
Bacteria	Firmicutes	Clostridia	Clostridiales	Lachnospiraceae			denovo12776	0	0	0	0	0	0	0	0	0	0	0	0	0	0	0	0	1	0
Bacteria	Bacteroidetes	Bacteroidia	Bacteroidales	Bacteroidaceae	Bacteroides	plebeius	denovo5549	5	1	0	1	0	3	103	248	0	3	8	11	4	6	68	188	420	70
Bacteria	Firmicutes	Clostridia	Clostridiales	Lachnospiraceae	[Ruminococcus]		denovo259	0	0	0	0	0	0	0	0	0	0	0	0	0	0	0	1	0	0
Bacteria	Firmicutes	Clostridia	Clostridiales				denovo7180	0	0	0	0	0	0	0	0	0	0	0	0	0	0	0	1	0	0
Bacteria	Firmicutes	Clostridia	Clostridiales	Ruminococcaceae			denovo8112	0	0	0	0	0	0	0	0	0	1	0	1	0	0	0	0	0	0
Bacteria	Firmicutes	Clostridia	Clostridiales				denovo17085	0	0	0	0	0	0	0	0	0	0	0	0	0	0	1	0	0	0
Bacteria	Firmicutes	Clostridia	Clostridiales	Lachnospiraceae	[Ruminococcus]		denovo1661	0	0	0	0	0	0	0	0	0	0	0	0	0	0	0	0	1	0
Bacteria	Firmicutes	Clostridia	Clostridiales				denovo4892	1	0	0	0	0	0	0	0	0	0	0	1	0	0	0	1	0	0
Bacteria	Bacteroidetes	Bacteroidia	Bacteroidales				denovo5039	0	0	0	0	0	0	0	0	0	0	0	0	0	0	0	0	1	0
Bacteria	Firmicutes	Bacilli	Lactobacillales	Lactobacillaceae	Lactobacillus	helveticus	denovo15893	0	0	0	0	0	0	0	0	0	0	0	0	1	0	0	0	0	0
Bacteria	Firmicutes	Clostridia	Clostridiales	Lachnospiraceae			denovo9235	0	0	1	0	0	0	0	0	0	0	0	0	0	0	1	0	0	0
Bacteria	Firmicutes	Clostridia	Clostridiales	Lachnospiraceae			denovo1307	0	0	0	0	0	0	0	0	0	0	0	0	0	1	0	0	0	0
Bacteria	Firmicutes						denovo6956	0	0	0	0	0	0	0	0	0	0	0	1	0	0	0	0	0	0
Bacteria	Firmicutes	Clostridia	Clostridiales	Lachnospiraceae			denovo10211	1	0	0	0	0	2	0	0	0	0	0	0	0	0	0	0	0	0
Bacteria	Firmicutes	Clostridia	Clostridiales				denovo4339	0	0	0	0	0	0	0	0	0	0	0	0	0	0	0	1	0	0
Bacteria	Firmicutes	Clostridia	Clostridiales	Lachnospiraceae			denovo2490	0	0	0	0	0	0	0	0	0	0	0	0	0	0	0	1	0	0
Bacteria	Firmicutes	Clostridia	Clostridiales	Ruminococcaceae	Oscillospira		denovo4657	0	0	0	0	0	0	0	0	0	0	0	0	1	0	0	0	0	0
Bacteria	Bacteroidetes	Bacteroidia	Bacteroidales	[Barnesiellaceae]			denovo18652	0	0	0	0	0	0	0	0	0	0	0	0	0	0	0	0	3	0
Bacteria	Firmicutes	Clostridia	Clostridiales				denovo7183	0	0	0	0	0	0	0	0	0	1	0	0	0	0	0	0	0	0
Bacteria	Firmicutes	Clostridia	Clostridiales				denovo17140	0	0	0	0	0	0	0	0	0	0	0	1	0	0	0	0	0	0
Bacteria	Firmicutes	Clostridia	Clostridiales	Lachnospiraceae			denovo9053	0	0	0	0	0	0	0	0	0	0	1	0	0	0	0	0	0	0
Bacteria	Bacteroidetes	Bacteroidia	Bacteroidales	Porphyromonadaceae	Parabacteroides		denovo8865	0	0	0	0	0	0	0	2	0	0	0	0	0	0	0	0	0	0
Bacteria	Bacteroidetes	Bacteroidia	Bacteroidales	Porphyromonadaceae			denovo10948	0	0	0	0	0	0	0	0	0	0	0	0	0	0	0	0	1	0
Bacteria	Bacteroidetes	Bacteroidia	Bacteroidales	Bacteroidaceae	Bacteroides		denovo2476	0	0	0	0	0	0	0	0	0	0	0	0	0	0	1	0	0	0
Bacteria	Proteobacteria	Deltaproteobacteria	Desulfovibrionales	Desulfovibrionaceae			denovo17590	0	0	0	0	0	0	0	0	0	0	0	0	0	0	0	1	0	0
Bacteria	Firmicutes	Clostridia	Clostridiales	Ruminococcaceae			denovo3662	0	0	0	0	0	0	0	0	0	0	0	0	0	0	0	0	1	0
Bacteria	Firmicutes	Clostridia	Clostridiales	Ruminococcaceae			denovo9247	0	0	0	0	0	0	0	0	0	0	0	0	0	0	0	1	0	0
Bacteria	Firmicutes	Clostridia	Clostridiales	Lachnospiraceae			denovo12442	0	0	0	0	0	0	0	0	0	1	0	0	0	0	0	0	0	0
Bacteria	Deferribacteres	Deferribacteres	Deferribacterales	Deferribacteraceae	Mucispirillum	schaedleri	denovo2943	0	0	0	0	0	0	0	1	0	0	0	0	0	0	0	0	0	0
Bacteria	Firmicutes	Clostridia	Clostridiales	Ruminococcaceae			denovo17746	0	0	0	0	0	0	0	0	1	0	0	0	0	0	0	0	0	0
Bacteria	Firmicutes	Clostridia	Clostridiales	Ruminococcaceae	Oscillospira		denovo9929	0	0	0	0	0	0	0	0	0	0	0	0	0	0	0	0	2	0
Bacteria	Lentisphaerae	[Lentisphaeria]	Victivallales	Victivallaceae			denovo6136	0	0	0	0	0	0	0	0	0	0	0	0	0	0	0	1	0	0
Bacteria	Bacteroidetes	Bacteroidia	Bacteroidales	Bacteroidaceae	Bacteroides		denovo15472	0	0	0	1	0	2	0	0	0	0	0	2	0	0	0	0	0	0
Bacteria	Bacteroidetes	Bacteroidia	Bacteroidales	[Paraprevotellaceae]			denovo15781	0	0	0	0	0	0	0	0	0	0	0	0	0	0	0	0	0	1
Bacteria	Firmicutes	Clostridia	Clostridiales	Ruminococcaceae	Ruminococcus		denovo112	0	0	0	0	0	0	0	0	0	1	0	0	0	0	0	0	0	0
Bacteria	Proteobacteria	Gammaproteobacteria	Enterobacteriales	Enterobacteriaceae			denovo1104	2	1	2	0	0	0	0	0	0	0	0	0	0	0	0	0	0	0
Bacteria	Firmicutes	Clostridia	Clostridiales	Ruminococcaceae	Faecalibacterium	prausnitzii	denovo17838	0	0	0	0	0	0	1	0	0	0	0	0	0	0	0	0	0	0
Bacteria	Firmicutes	Clostridia	Clostridiales				denovo16850	0	0	0	0	0	0	0	0	0	0	0	0	0	0	0	1	0	0
Bacteria	Firmicutes	Clostridia	Clostridiales				denovo8788	0	0	0	0	0	0	0	0	0	0	0	1	0	0	0	0	0	0
Bacteria	Bacteroidetes	Bacteroidia	Bacteroidales	[Barnesiellaceae]	Barnesiella	viscericola	denovo7883	0	0	0	0	0	0	0	1	0	0	0	0	0	0	0	0	0	0
Bacteria	Firmicutes	Clostridia	Clostridiales				denovo2201	0	0	0	0	0	0	0	0	0	0	1	0	0	0	0	0	0	0
Bacteria	Proteobacteria	Gammaproteobacteria	Aeromonadales	Succinivibrionaceae	Succinatimonas	hippei	denovo18509	0	0	0	0	0	0	0	0	0	0	0	0	0	0	0	0	0	1
Bacteria	Firmicutes	Clostridia	Clostridiales	Ruminococcaceae	Oscillospira		denovo13545	0	0	0	0	0	0	0	0	0	0	0	0	0	0	0	1	1	0
Bacteria	Firmicutes	Clostridia	Clostridiales	Lachnospiraceae			denovo18618	0	0	0	0	0	0	0	0	0	0	1	0	0	0	0	0	0	0
Bacteria	Firmicutes	Clostridia	Clostridiales				denovo7641	0	0	0	0	1	0	0	0	0	0	0	0	0	0	0	0	0	0
Bacteria	Firmicutes	Clostridia	Clostridiales	Ruminococcaceae			denovo12454	0	0	0	0	0	0	0	0	0	0	0	1	0	0	0	0	0	0
Bacteria	Proteobacteria						denovo6133	0	0	0	0	0	0	0	0	0	0	0	0	0	0	0	1	0	0
Bacteria	Firmicutes	Clostridia	Clostridiales				denovo8012	0	0	0	0	0	0	0	1	0	0	0	0	0	0	0	0	0	0
Bacteria	Firmicutes	Clostridia	Clostridiales				denovo4099	0	0	0	0	0	0	0	0	0	1	0	0	0	0	0	0	0	0
Bacteria	Proteobacteria	Gammaproteobacteria	Enterobacteriales	Enterobacteriaceae	Escherichia	coli	denovo19589	0	1	0	0	0	0	0	0	0	0	0	0	0	0	0	0	0	0
Bacteria	Firmicutes	Clostridia	Clostridiales	Ruminococcaceae			denovo4507	1	0	0	19	24	4	3	2	0	17	6	22	15	24	1	0	0	16
Bacteria	Firmicutes	Clostridia	Clostridiales				denovo6477	0	0	0	0	0	0	0	0	0	0	0	0	0	0	0	1	0	0
Bacteria	Firmicutes	Clostridia	Clostridiales	Lachnospiraceae			denovo484	0	0	0	0	0	0	0	0	0	0	1	0	0	0	0	0	0	0
Bacteria	Firmicutes	Clostridia	Clostridiales	Lachnospiraceae	Clostridium		denovo2116	0	0	0	0	0	0	0	1	0	0	0	0	0	0	0	0	0	0
Bacteria	Bacteroidetes	Bacteroidia	Bacteroidales				denovo5399	0	0	0	0	0	0	1	0	0	0	0	0	0	0	0	0	0	0
Bacteria	Bacteroidetes	Bacteroidia	Bacteroidales				denovo9285	0	0	0	0	0	0	0	1	0	0	0	0	0	0	0	0	0	0
Bacteria	Firmicutes	Bacilli	Lactobacillales				denovo9154	0	0	0	0	0	0	0	0	0	1	0	0	0	0	0	0	0	0
Bacteria	Firmicutes	Clostridia	Clostridiales	Lachnospiraceae			denovo13681	0	0	0	0	0	0	0	0	0	0	0	0	0	0	0	0	1	0
Bacteria	Proteobacteria	Gammaproteobacteria					denovo12925	0	0	0	0	0	0	0	1	0	0	0	0	0	0	0	0	0	0
Bacteria	Firmicutes	Clostridia	Clostridiales	Ruminococcaceae	Faecalibacterium		denovo14683	0	0	0	0	0	0	0	0	0	0	0	0	6	0	0	0	0	0
Bacteria	Firmicutes	Clostridia	Clostridiales	Ruminococcaceae	Anaerotruncus		denovo8456	0	0	0	0	0	0	0	0	0	0	0	0	0	0	0	0	1	0
Bacteria	Firmicutes	Clostridia	Clostridiales				denovo14788	0	0	0	0	0	0	1	0	0	0	0	0	0	0	0	0	0	0
Bacteria	Bacteroidetes	Bacteroidia	Bacteroidales	Bacteroidaceae	Bacteroides	plebeius	denovo226	0	0	0	0	0	0	0	0	0	0	0	0	0	0	1	0	0	0
Bacteria	Firmicutes	Clostridia	Clostridiales				denovo2317	0	0	0	0	0	0	1	0	0	0	0	0	0	0	0	0	0	0
Bacteria	Firmicutes	Clostridia	Clostridiales	Lachnospiraceae			denovo7235	1	1	0	0	0	0	0	0	0	0	0	0	0	0	0	0	0	0
Bacteria	Bacteroidetes	Bacteroidia	Bacteroidales				denovo4254	0	0	0	0	0	0	0	0	0	0	0	0	0	0	0	0	0	1
Bacteria	Firmicutes	Clostridia	Clostridiales	Lachnospiraceae	Lachnospira		denovo18199	0	0	0	1	0	0	0	0	0	0	0	0	0	0	0	0	0	0
Bacteria	Firmicutes	Clostridia	Clostridiales	Ruminococcaceae	Ruminococcus		denovo2473	0	0	0	0	0	0	0	1	0	2	0	0	0	0	0	0	0	0
Bacteria	Firmicutes	Clostridia	Clostridiales	Ruminococcaceae			denovo8171	0	0	0	0	0	0	0	0	1	0	0	0	0	0	0	0	0	0
Bacteria	Firmicutes	Clostridia	Clostridiales	Ruminococcaceae	Oscillospira		denovo9781	0	0	0	0	0	0	0	0	0	1	0	0	0	0	0	0	0	0
Bacteria	Firmicutes	Clostridia	Clostridiales	Lachnospiraceae	[Ruminococcus]		denovo1579	0	0	0	0	0	0	0	0	0	0	1	0	0	0	0	0	0	1
Bacteria	Bacteroidetes	Bacteroidia	Bacteroidales				denovo1332	0	0	0	0	0	0	0	0	0	0	0	0	0	0	0	0	1	0
Bacteria	Bacteroidetes	Bacteroidia	Bacteroidales	Bacteroidaceae	Bacteroides		denovo8497	0	0	0	0	0	0	0	1	0	0	0	0	0	0	0	0	0	0
Bacteria	Bacteroidetes	Bacteroidia	Bacteroidales	Bacteroidaceae	Bacteroides		denovo1229	0	0	0	0	1	0	0	0	0	0	0	0	0	0	0	0	0	0
Bacteria	Firmicutes	Clostridia	Clostridiales	Peptostreptococcaceae	Clostridium	ruminantium	denovo3625	0	0	0	0	0	0	1	0	0	0	0	0	0	0	0	0	0	0
Bacteria	Firmicutes	Clostridia	Clostridiales	Lachnospiraceae			denovo18327	2	0	0	1	0	0	1	0	0	3	1	2	2	0	0	0	0	2
Bacteria	Firmicutes	Clostridia	Clostridiales				denovo16206	0	0	0	0	0	0	0	0	0	0	0	0	0	0	1	0	0	0
Bacteria	Firmicutes	Clostridia	Clostridiales				denovo3282	0	0	0	0	0	0	0	0	0	0	0	0	0	0	1	0	0	0
Bacteria	Firmicutes	Clostridia	Clostridiales	Ruminococcaceae			denovo1903	0	0	0	0	0	0	0	0	1	0	0	0	0	0	0	0	0	0
Bacteria	Firmicutes	Clostridia	Clostridiales	Lachnospiraceae	Coprococcus		denovo458	0	0	0	0	0	0	0	0	0	0	0	0	1	0	0	0	0	0
Bacteria	Firmicutes	Clostridia	Clostridiales				denovo7100	0	0	0	0	0	0	0	0	0	0	0	0	0	0	0	1	0	0
Bacteria	Firmicutes	Clostridia	Clostridiales	Lachnospiraceae			denovo1009	0	0	0	0	0	2	0	0	0	1	0	0	0	0	2	1	2	0
Bacteria	Bacteroidetes	Bacteroidia	Bacteroidales	Porphyromonadaceae	Parabacteroides		denovo4636	0	0	0	0	0	0	0	2	0	0	0	0	0	0	0	0	0	0
Bacteria	Bacteroidetes	Bacteroidia	Bacteroidales				denovo16565	0	0	0	0	0	0	0	0	0	0	0	0	0	0	0	0	1	0
Bacteria	Firmicutes	Clostridia	Clostridiales				denovo8470	2	0	0	0	0	0	0	0	0	1	0	0	0	0	0	0	0	0
Bacteria	Firmicutes	Clostridia	Clostridiales	Ruminococcaceae	Oscillospira		denovo17402	0	0	0	0	0	0	0	0	0	1	0	0	0	0	0	0	0	0
Bacteria	Firmicutes	Clostridia	Clostridiales	Ruminococcaceae	Butyricicoccus	pullicaecorum	denovo7806	0	0	0	0	0	0	0	0	0	0	0	0	1	0	0	0	0	0
Bacteria	Firmicutes	Clostridia	Clostridiales	Ruminococcaceae			denovo13751	0	0	0	0	0	0	0	1	0	0	0	0	0	0	0	0	0	0
Bacteria	Firmicutes	Clostridia	Clostridiales	Lachnospiraceae	[Ruminococcus]		denovo16257	1	0	0	0	0	0	0	0	2	9	1	0	0	0	0	0	0	0
Bacteria	Firmicutes	Clostridia	Clostridiales	Ruminococcaceae			denovo7613	0	0	0	0	0	0	0	0	0	0	1	4	0	0	0	3	3	0
Bacteria	Firmicutes	Clostridia	Clostridiales	Lachnospiraceae			denovo8761	0	0	0	1	0	5	0	0	1	0	0	2	0	0	0	1	0	0
Bacteria	Firmicutes	Clostridia	Clostridiales	Lachnospiraceae			denovo761	0	0	0	0	0	0	0	0	0	1	0	0	0	0	0	0	0	0
Bacteria	Firmicutes	Clostridia	Clostridiales	Lachnospiraceae			denovo14324	0	0	0	0	0	0	0	0	0	0	0	0	0	0	0	0	1	0
Bacteria	Tenericutes	Mollicutes	RF39				denovo17227	0	0	0	0	0	0	0	0	0	0	0	0	1	0	0	0	0	0
Bacteria	Firmicutes	Clostridia	Clostridiales	Ruminococcaceae			denovo15194	0	0	0	0	0	0	0	0	0	0	0	1	0	0	0	0	0	0
Bacteria	Proteobacteria	Gammaproteobacteria	Enterobacteriales	Enterobacteriaceae	Shigella	sonnei	denovo19137	1	0	0	0	0	0	0	0	0	0	0	0	0	0	0	0	0	0
Bacteria	Bacteroidetes	Bacteroidia	Bacteroidales				denovo1498	0	0	0	0	0	0	0	0	0	0	0	0	0	0	1	0	0	0
Bacteria	Firmicutes	Clostridia	Clostridiales				denovo16081	0	0	0	0	0	0	0	0	0	0	0	0	0	0	1	0	0	0
Bacteria	Firmicutes	Clostridia	Clostridiales	Ruminococcaceae	Oscillospira		denovo2125	0	0	0	0	0	0	0	0	0	0	0	0	0	1	0	0	0	0
Bacteria	Firmicutes	Clostridia	Clostridiales				denovo13932	0	1	0	0	0	0	0	0	0	0	0	0	0	0	0	0	0	0
Bacteria	Bacteroidetes	Bacteroidia	Bacteroidales				denovo18488	0	0	0	0	0	0	0	0	0	0	0	0	0	0	0	0	1	0
Bacteria	Firmicutes	Clostridia	Clostridiales	Ruminococcaceae			denovo9362	0	0	0	0	0	0	0	0	0	0	0	1	0	0	0	0	0	0
Bacteria	Firmicutes	Clostridia	Clostridiales	Lachnospiraceae			denovo15998	0	0	0	0	0	0	0	0	0	0	0	0	0	0	0	0	1	0
Bacteria	Bacteroidetes	Bacteroidia	Bacteroidales	Bacteroidaceae	Bacteroides		denovo14909	0	0	0	0	0	0	0	0	0	0	0	0	0	0	0	1	0	0
Bacteria	Bacteroidetes	Bacteroidia	Bacteroidales				denovo10354	0	0	0	0	0	0	0	0	0	0	0	0	0	1	0	0	0	0
Bacteria	Bacteroidetes	Bacteroidia	Bacteroidales	[Barnesiellaceae]	Barnesiella	viscericola	denovo4287	0	0	0	0	0	1	1	0	0	0	0	0	0	0	0	0	0	0
Bacteria	Firmicutes	Clostridia	Clostridiales				denovo4568	0	0	0	0	0	0	0	0	0	0	0	1	0	0	0	0	0	0
Bacteria	Bacteroidetes	Bacteroidia	Bacteroidales				denovo11669	0	0	0	0	0	0	0	0	0	0	0	0	0	0	0	0	1	0
Bacteria	Firmicutes	Clostridia	Clostridiales	Ruminococcaceae	Oscillospira		denovo4566	0	0	0	0	0	1	0	0	0	0	0	4	4	0	0	1	0	0
Bacteria	Bacteroidetes	Bacteroidia	Bacteroidales	Bacteroidaceae	Bacteroides		denovo4826	0	0	0	0	0	0	0	1	0	0	0	0	0	0	0	0	0	0
Bacteria	Firmicutes	Clostridia	Clostridiales	Clostridiaceae	Clostridium	celatum	denovo14099	0	0	0	0	0	0	0	0	0	1	0	0	0	0	0	0	0	0
Bacteria	Bacteroidetes	Bacteroidia	Bacteroidales				denovo14108	0	0	0	0	0	0	0	0	0	0	0	0	0	0	1	1	0	0
Bacteria	Firmicutes	Clostridia	Clostridiales	Ruminococcaceae	Oscillospira		denovo7285	0	0	0	0	0	0	0	0	0	0	0	0	0	0	0	1	0	0
Bacteria	Firmicutes	Clostridia	Clostridiales	Ruminococcaceae	Ruminococcus		denovo4987	0	0	0	0	0	0	0	0	0	0	0	0	0	0	0	0	1	0
Bacteria	Firmicutes	Clostridia	Clostridiales	Lachnospiraceae	Blautia		denovo2075	0	0	0	0	0	1	0	0	0	0	0	0	3	0	1	0	0	1
Bacteria	Firmicutes	Bacilli	Lactobacillales	Lactobacillaceae	Lactobacillus		denovo8881	0	0	0	0	0	0	0	0	0	0	0	0	0	0	0	0	1	0
Bacteria	Bacteroidetes	Bacteroidia	Bacteroidales	Bacteroidaceae	Bacteroides	fragilis	denovo8794	0	0	0	0	0	0	1	0	0	0	0	0	0	0	0	0	0	0
Bacteria	Firmicutes	Clostridia	Clostridiales	Ruminococcaceae	Faecalibacterium	prausnitzii	denovo3280	0	0	0	2	0	0	1	0	0	0	0	1	0	0	0	0	0	0
Bacteria	TM7	TM7-3	I025	Rs-045			denovo12785	0	0	0	0	0	0	43	5	0	0	0	0	0	0	0	2	0	0
Bacteria	Firmicutes	Clostridia	Clostridiales	Ruminococcaceae			denovo9619	0	0	0	0	0	0	0	0	0	0	0	0	1	0	0	0	0	0
Bacteria	Firmicutes	Clostridia	Clostridiales	Lachnospiraceae			denovo7549	0	0	0	0	0	0	0	0	1	0	0	0	0	0	0	0	0	0
Bacteria	Firmicutes	Clostridia	Clostridiales	Ruminococcaceae			denovo18348	0	1	0	0	0	0	0	0	0	1	0	0	0	0	0	0	0	0
Bacteria	Firmicutes	Clostridia	Clostridiales	Ruminococcaceae			denovo1236	0	0	0	0	0	0	0	0	0	1	0	1	0	1	1	0	0	0
Bacteria	Firmicutes	Clostridia	Clostridiales				denovo13465	0	0	0	0	0	0	0	0	0	0	1	0	0	0	0	0	0	0
Bacteria	Bacteroidetes	Bacteroidia	Bacteroidales	Bacteroidaceae	Bacteroides		denovo11538	0	0	0	0	0	0	0	0	0	0	0	0	0	1	0	0	0	0
Bacteria	Firmicutes	Clostridia	Clostridiales	Ruminococcaceae			denovo5581	0	0	0	0	0	0	0	0	0	0	0	0	0	1	0	0	0	0
Bacteria	Bacteroidetes	Bacteroidia	Bacteroidales				denovo11500	0	0	0	0	0	0	0	0	0	0	0	0	0	0	1	0	0	0
Bacteria	Bacteroidetes	Bacteroidia	Bacteroidales	Bacteroidaceae	Bacteroides		denovo6430	0	0	0	1	0	0	0	0	0	0	0	0	0	0	0	0	0	0
Bacteria	Proteobacteria	Gammaproteobacteria	Aeromonadales				denovo3535	0	0	0	0	0	0	3	1	0	1	0	1	0	0	1	2	3	0
Bacteria	Firmicutes	Clostridia	Clostridiales	Lachnospiraceae			denovo15312	0	0	0	0	0	1	0	0	0	0	0	0	0	0	0	0	0	0
Bacteria	Firmicutes	Clostridia	Clostridiales	Peptostreptococcaceae			denovo10083	0	0	0	0	0	0	0	0	0	0	0	0	0	1	0	0	0	0
Bacteria	Firmicutes	Clostridia	Clostridiales	Ruminococcaceae			denovo3967	0	0	0	0	0	0	0	0	0	0	0	0	0	0	1	0	0	0
Bacteria	Bacteroidetes	Bacteroidia	Bacteroidales	Bacteroidaceae	Bacteroides	fragilis	denovo9648	0	0	0	0	0	0	1	0	0	0	0	0	0	0	0	0	0	0
Bacteria	Firmicutes	Clostridia	Clostridiales	Ruminococcaceae			denovo10114	0	0	0	0	1	0	0	0	0	0	0	0	0	0	0	0	0	0
Bacteria	Firmicutes	Clostridia	Clostridiales	Lachnospiraceae			denovo8759	0	0	0	0	0	0	0	0	0	0	0	0	0	0	1	0	0	0
Bacteria							denovo14443	0	0	0	0	0	0	0	0	0	0	0	0	1	0	0	0	0	0
Bacteria	Firmicutes	Clostridia	Clostridiales	Ruminococcaceae			denovo12235	0	0	0	1	0	0	0	0	0	0	0	0	0	0	0	0	0	0
Bacteria	Proteobacteria	Alphaproteobacteria	RF32				denovo12146	0	0	0	0	0	0	0	1	0	0	0	0	0	0	0	0	0	0
Bacteria	Firmicutes	Clostridia	Clostridiales	Clostridiaceae	Clostridium	celatum	denovo16635	0	0	0	0	0	0	0	0	0	0	0	0	0	0	0	1	0	0
Bacteria	Proteobacteria	Deltaproteobacteria	Desulfovibrionales	Desulfovibrionaceae	Desulfovibrio		denovo5364	0	0	0	0	0	0	1	0	0	0	0	0	0	0	0	0	0	0
Bacteria	Firmicutes	Clostridia	Clostridiales	Lachnospiraceae			denovo3435	0	0	0	0	0	0	0	0	1	0	0	0	0	0	0	0	0	0
Bacteria	Firmicutes	Clostridia	Clostridiales				denovo4973	0	0	0	1	0	0	0	0	0	0	0	0	0	0	0	0	4	0
Bacteria	Firmicutes	Clostridia	Clostridiales				denovo8458	0	0	0	0	0	0	2	0	0	0	0	0	0	0	0	0	0	0
Bacteria	Firmicutes	Clostridia	Clostridiales				denovo7857	0	0	0	0	0	0	1	0	0	0	0	0	0	0	0	0	0	0
Bacteria							denovo13721	0	0	1	0	0	0	0	0	0	0	0	0	0	0	0	0	0	0
Bacteria	Bacteroidetes	Bacteroidia	Bacteroidales				denovo2011	0	0	0	0	0	0	2	0	0	0	0	0	0	0	0	0	0	0
Bacteria	Bacteroidetes	Bacteroidia	Bacteroidales	Bacteroidaceae	Bacteroides		denovo18247	0	0	0	0	0	0	0	0	0	0	0	0	0	0	0	1	0	0
Bacteria	Firmicutes	Clostridia	Clostridiales	Veillonellaceae			denovo230	0	0	0	0	0	0	1	0	0	0	0	0	0	0	0	0	1	0
Bacteria	Bacteroidetes						denovo4206	0	0	0	0	0	0	0	0	0	0	0	0	0	0	0	0	0	1
Bacteria							denovo19040	0	0	0	0	0	0	0	0	0	0	0	0	0	0	0	1	0	0
Bacteria	Firmicutes	Clostridia	Clostridiales				denovo13342	0	0	0	0	0	0	0	0	0	0	0	0	1	0	0	0	0	0
Bacteria	Firmicutes	Clostridia	Clostridiales	Ruminococcaceae			denovo16064	0	0	0	0	0	0	0	0	0	0	0	0	1	0	0	0	0	0
Bacteria	Firmicutes	Clostridia	Clostridiales	Lachnospiraceae			denovo12490	0	0	0	0	0	0	0	0	0	1	0	0	0	0	0	0	0	0
Bacteria	Bacteroidetes	Bacteroidia	Bacteroidales	Bacteroidaceae	Bacteroides		denovo11970	0	0	0	0	0	0	0	0	0	0	0	0	0	0	0	0	1	0
Bacteria	Firmicutes	Clostridia	Clostridiales	Ruminococcaceae	Oscillospira		denovo7320	0	0	1	0	0	0	0	1	0	0	0	1	0	0	0	0	0	0
Bacteria	Firmicutes	Clostridia	Clostridiales	Ruminococcaceae	Faecalibacterium		denovo18175	0	0	0	0	0	0	0	0	0	0	0	2	0	0	0	0	0	0
Bacteria	Bacteroidetes	Bacteroidia	Bacteroidales	Bacteroidaceae	Bacteroides		denovo6024	0	0	0	0	0	0	0	0	0	0	0	0	0	0	0	0	0	1
Bacteria	Firmicutes	Clostridia	Clostridiales	Ruminococcaceae			denovo7720	0	0	0	0	0	1	0	0	0	0	0	0	0	0	0	0	0	0
Bacteria	Proteobacteria	Gammaproteobacteria					denovo7132	0	0	0	0	0	0	1	0	0	0	0	0	0	0	0	0	0	0
Bacteria	Firmicutes	Clostridia	Clostridiales				denovo13477	0	0	0	0	0	0	0	0	0	1	0	0	0	0	0	0	0	0
Bacteria	Firmicutes	Clostridia	Clostridiales				denovo9323	0	0	0	0	0	0	0	0	0	1	0	0	0	0	0	0	0	0
Bacteria	Bacteroidetes	Bacteroidia	Bacteroidales	Bacteroidaceae	Bacteroides	plebeius	denovo14497	0	0	0	0	0	0	1	0	0	0	0	0	0	0	0	0	0	2
Bacteria	Firmicutes	Clostridia	Clostridiales	Veillonellaceae	Megamonas		denovo6624	0	0	0	0	0	0	0	1	0	0	0	0	0	0	0	0	0	0
Bacteria	Bacteroidetes	Bacteroidia	Bacteroidales	Bacteroidaceae	Bacteroides	plebeius	denovo9787	0	0	0	0	0	0	0	1	0	0	0	0	0	0	0	0	2	0
Bacteria	Proteobacteria	Betaproteobacteria	Burkholderiales	Alcaligenaceae	Sutterella		denovo10942	0	0	0	0	0	0	2	0	0	0	0	0	0	0	0	0	1	0
Bacteria	Firmicutes	Clostridia	Clostridiales	Lachnospiraceae	Coprococcus		denovo17873	0	0	0	0	0	0	0	0	0	0	0	1	0	0	0	0	0	0
Bacteria	Firmicutes	Clostridia	Clostridiales	Ruminococcaceae			denovo17990	0	0	0	1	0	1	0	0	0	0	0	0	0	0	0	0	0	0
Bacteria	Firmicutes	Clostridia	Clostridiales	Ruminococcaceae			denovo1126	0	0	0	0	0	0	0	0	0	0	0	0	0	0	0	0	1	0
Bacteria	Bacteroidetes	Bacteroidia	Bacteroidales	Bacteroidaceae	Bacteroides		denovo15076	0	0	0	0	0	0	1	0	0	0	0	0	0	0	0	0	0	0
Bacteria	Firmicutes	Clostridia	Clostridiales	Lachnospiraceae			denovo1978	0	0	0	0	0	0	0	0	0	0	2	2	0	0	1	0	0	1
Bacteria	Firmicutes	Clostridia	Clostridiales	Ruminococcaceae			denovo15364	0	0	0	0	1	0	0	0	0	0	0	0	0	0	0	0	0	0
Bacteria	Bacteroidetes	Bacteroidia	Bacteroidales	Rikenellaceae	Alistipes	massiliensis	denovo4338	0	0	0	0	0	0	0	0	0	0	0	0	0	0	0	0	1	1
Bacteria	Firmicutes	Clostridia	Clostridiales	Ruminococcaceae			denovo9366	0	0	0	0	0	0	1	0	2	0	0	0	0	0	0	0	0	0
Bacteria	Firmicutes	Clostridia	Clostridiales	Lachnospiraceae	Clostridium	citroniae	denovo17162	0	0	0	1	0	0	0	0	0	0	0	0	0	0	0	0	0	0
Bacteria	Firmicutes	Clostridia	Clostridiales	Lachnospiraceae	[Ruminococcus]		denovo9770	0	0	0	0	0	0	0	0	0	0	0	1	0	0	0	0	0	0
Bacteria	Bacteroidetes	Bacteroidia	Bacteroidales	[Odoribacteraceae]	Odoribacter		denovo19478	0	0	0	0	0	0	1	0	0	0	0	0	0	0	0	0	0	0
Bacteria	Bacteroidetes	Bacteroidia	Bacteroidales				denovo2169	0	0	0	0	0	0	0	0	0	0	0	0	1	0	0	0	0	0
Bacteria	Firmicutes	Clostridia	Clostridiales	Lachnospiraceae	Coprococcus		denovo13778	0	0	0	0	0	0	0	0	0	1	0	0	0	0	0	0	0	0
Bacteria	Firmicutes	Clostridia	Clostridiales				denovo12594	0	0	0	0	0	0	0	0	0	0	0	0	0	0	0	1	0	0
Bacteria	Firmicutes	Clostridia	Clostridiales	Lachnospiraceae	Dorea		denovo8009	0	0	0	0	1	3	0	0	0	21	15	42	36	4	8	15	11	5
Bacteria	Firmicutes	Clostridia	Clostridiales	Ruminococcaceae	Ruminococcus		denovo3194	0	0	0	0	0	0	0	0	0	0	0	0	1	0	0	1	0	0
Bacteria	Bacteroidetes	Bacteroidia	Bacteroidales	[Paraprevotellaceae]			denovo4805	0	0	0	0	0	0	0	0	0	0	0	0	1	0	0	0	0	0
Bacteria	Firmicutes	Clostridia	Clostridiales	Ruminococcaceae			denovo5056	0	0	0	0	0	0	0	0	0	0	0	0	1	0	0	0	0	0
Bacteria	Bacteroidetes	Bacteroidia	Bacteroidales	Bacteroidaceae	Bacteroides		denovo6998	0	0	0	0	0	0	0	0	0	0	0	0	0	0	1	0	0	0
Bacteria	Firmicutes	Clostridia	Clostridiales				denovo18741	0	0	0	0	0	0	0	0	0	0	0	1	0	3	0	0	0	0
Bacteria	Bacteroidetes	Bacteroidia	Bacteroidales	[Barnesiellaceae]	Barnesiella	viscericola	denovo4704	0	0	0	0	0	0	0	0	0	0	0	0	0	0	0	0	1	0
Bacteria	Firmicutes	Clostridia	Clostridiales				denovo5084	0	0	0	0	0	1	0	0	0	0	0	0	0	0	0	0	0	0
Bacteria	Firmicutes	Clostridia	Clostridiales	Ruminococcaceae	Ruminococcus		denovo9612	0	0	0	0	0	1	0	0	0	0	0	0	0	0	0	0	0	0
Bacteria	Firmicutes	Clostridia	Clostridiales	Lachnospiraceae			denovo1929	0	0	0	0	0	0	0	0	0	1	0	0	0	0	0	0	0	0
Bacteria	Firmicutes	Clostridia	Clostridiales	Ruminococcaceae			denovo15646	0	0	0	1	0	0	0	0	0	0	0	1	0	0	0	0	0	0
Bacteria	Firmicutes	Clostridia	Clostridiales				denovo16863	0	0	0	0	0	0	0	0	0	1	0	0	0	0	0	0	0	0
Bacteria	Firmicutes	Clostridia	Clostridiales	Lachnospiraceae	[Ruminococcus]		denovo5630	0	0	0	2	1	0	0	0	0	0	1	0	0	0	0	0	0	0
Bacteria	Firmicutes	Clostridia	Clostridiales	Ruminococcaceae			denovo7181	0	0	0	0	0	0	0	0	0	0	0	0	0	0	0	0	1	0
Bacteria	Bacteroidetes	Bacteroidia	Bacteroidales	Bacteroidaceae	Bacteroides		denovo690	0	0	0	1	0	0	0	0	0	0	0	0	0	0	0	0	0	0
Bacteria	Firmicutes	Clostridia	Clostridiales	Lachnospiraceae			denovo2106	0	0	0	0	0	0	0	1	0	0	0	0	0	0	0	0	0	0
Bacteria	Bacteroidetes						denovo11614	0	0	0	0	0	1	0	0	0	0	0	0	0	0	0	0	0	0
Bacteria	Firmicutes	Clostridia	Clostridiales	Ruminococcaceae	Faecalibacterium		denovo13327	0	0	0	0	0	0	0	0	0	0	0	0	0	0	0	0	1	0
Bacteria	Firmicutes	Clostridia	Clostridiales	Lachnospiraceae			denovo7513	0	0	0	0	1	0	0	0	0	0	0	0	0	0	0	0	0	0
Bacteria	Firmicutes	Clostridia	Clostridiales				denovo18214	0	0	0	1	0	0	0	0	0	2	5	6	1	1	0	0	0	0
Bacteria	Firmicutes	Clostridia	Clostridiales				denovo18170	0	0	0	0	0	0	0	0	0	0	0	0	0	0	0	0	1	0
Bacteria	Bacteroidetes	Bacteroidia	Bacteroidales				denovo3761	0	0	0	0	0	0	0	0	0	0	1	0	0	0	0	0	0	0
Bacteria	Bacteroidetes	Bacteroidia	Bacteroidales	Rikenellaceae			denovo4483	0	0	0	0	0	0	1	29	0	0	0	0	0	0	1	0	0	0
Bacteria	Firmicutes	Clostridia	Clostridiales	Lachnospiraceae			denovo3869	0	0	0	0	0	0	0	0	0	0	1	0	0	0	0	0	0	0
Bacteria	Firmicutes	Clostridia	Clostridiales	Ruminococcaceae			denovo5049	0	0	0	0	0	0	0	0	0	0	0	1	0	0	0	0	0	0
Bacteria	Firmicutes	Clostridia	Clostridiales	Ruminococcaceae	Oscillospira		denovo13262	0	0	0	0	0	0	0	1	0	0	0	0	0	0	0	0	0	0
Bacteria	Bacteroidetes	Bacteroidia	Bacteroidales	Rikenellaceae	Alistipes	massiliensis	denovo7	0	0	0	0	0	0	0	0	0	0	0	0	0	0	0	1	0	0
Bacteria	Bacteroidetes	Bacteroidia	Bacteroidales	Bacteroidaceae	Bacteroides		denovo14121	0	0	0	0	0	0	0	1	0	0	0	0	0	0	0	0	0	0
Bacteria	Firmicutes	Clostridia	Clostridiales	Ruminococcaceae	Oscillospira		denovo18323	0	0	0	0	0	0	0	0	0	0	0	0	0	0	1	0	0	0
Bacteria	Bacteroidetes	Bacteroidia	Bacteroidales	Bacteroidaceae	Bacteroides		denovo15213	0	0	0	0	0	0	1	2	0	0	0	0	0	0	1	0	3	0
Bacteria	Firmicutes	Clostridia	Clostridiales	Lachnospiraceae			denovo14753	0	0	0	0	0	0	0	0	0	0	0	1	0	0	0	0	0	0
Bacteria	Firmicutes	Clostridia	Clostridiales				denovo12855	0	0	0	1	0	0	0	0	0	0	0	0	0	0	0	0	0	0
Bacteria							denovo6736	0	0	0	0	0	0	0	0	0	0	1	0	0	0	0	0	0	0
Bacteria	Verrucomicrobia	Verrucomicrobiae	Verrucomicrobiales	Verrucomicrobiaceae			denovo2663	0	0	0	0	0	0	0	0	0	0	0	0	0	0	0	0	1	0
Bacteria	Firmicutes	Clostridia	Clostridiales	Lachnospiraceae			denovo13300	0	0	0	0	0	0	0	0	0	1	0	0	0	0	0	0	0	0
Bacteria	Firmicutes	Clostridia	Clostridiales	Ruminococcaceae			denovo645	0	0	0	0	0	0	0	0	0	0	1	1	0	0	0	0	1	0
Bacteria	Firmicutes	Bacilli	Turicibacterales	Turicibacteraceae	Turicibacter		denovo12722	0	0	0	0	0	0	0	0	0	0	0	0	0	0	0	0	1	0
Bacteria	Firmicutes	Clostridia	Clostridiales	Ruminococcaceae			denovo9844	2	0	0	1	3	23	8	43	2	0	0	5	0	18	2	2	3	1
Bacteria	Firmicutes	Clostridia	Clostridiales	Lachnospiraceae	[Ruminococcus]	gnavus	denovo223	0	0	0	0	0	0	0	0	0	0	0	0	0	1	1	0	0	0
Bacteria	Bacteroidetes	Bacteroidia	Bacteroidales	Prevotellaceae	Prevotella		denovo4863	0	1	0	0	0	0	4	10	0	0	0	1	0	1	1	5	11	19
Bacteria	Firmicutes	Clostridia	Clostridiales	Ruminococcaceae	Oscillospira		denovo18233	0	0	1	0	0	0	0	0	0	0	0	0	0	0	0	0	0	0
Bacteria	Bacteroidetes	Bacteroidia	Bacteroidales	Bacteroidaceae	Bacteroides	fragilis	denovo12089	0	0	0	1	0	0	0	0	0	0	0	0	0	0	0	0	0	0
Bacteria	Firmicutes	Clostridia	Clostridiales	Lachnospiraceae			denovo10834	0	0	0	0	0	0	0	0	1	1	0	0	0	0	0	0	0	0
Bacteria	Bacteroidetes	Bacteroidia	Bacteroidales	Rikenellaceae			denovo14186	0	0	0	0	0	0	0	0	0	0	0	0	1	1	0	0	0	0
Bacteria	Firmicutes	Clostridia	Clostridiales	Lachnospiraceae			denovo7024	2	0	0	0	0	0	3	0	0	0	0	0	0	0	0	0	0	0
Bacteria	Firmicutes	Clostridia	Clostridiales	Lachnospiraceae			denovo16580	0	1	0	0	0	0	0	0	0	0	0	0	0	0	0	0	0	0
Bacteria	Firmicutes	Clostridia	Clostridiales	Lachnospiraceae			denovo400	0	0	0	0	0	0	0	0	0	0	1	0	0	0	0	0	0	0
Bacteria	Proteobacteria	Gammaproteobacteria	Aeromonadales	Succinivibrionaceae	Succinatimonas	hippei	denovo12568	0	0	0	0	0	0	0	0	0	0	0	0	0	0	0	0	1	0
Bacteria	Firmicutes	Clostridia	Clostridiales	Lachnospiraceae	Coprococcus		denovo16293	0	0	1	0	0	0	0	0	0	0	0	0	0	0	0	0	0	0
Bacteria	Firmicutes	Clostridia	Clostridiales	Lachnospiraceae			denovo17933	0	1	0	0	0	0	0	0	0	0	0	0	0	0	0	0	0	0
Bacteria	Firmicutes	Clostridia	Clostridiales	Ruminococcaceae			denovo4207	0	0	0	0	0	0	0	0	0	0	0	1	0	0	0	0	0	0
Bacteria	Firmicutes	Clostridia	Clostridiales	Ruminococcaceae	Oscillospira		denovo13799	0	0	0	0	0	0	0	0	0	0	3	0	0	0	0	0	0	0
Bacteria	Firmicutes	Clostridia	Clostridiales	Ruminococcaceae			denovo8350	0	0	0	0	0	0	0	0	0	0	0	0	0	0	0	1	0	0
Bacteria	Proteobacteria	Betaproteobacteria	Burkholderiales				denovo987	0	0	0	0	0	0	0	0	0	0	0	0	1	0	0	0	0	0
Bacteria	Firmicutes	Clostridia	Clostridiales	Ruminococcaceae			denovo6751	0	0	0	0	0	0	0	0	0	0	0	0	0	0	0	0	1	0
Bacteria	Firmicutes	Clostridia	Clostridiales	Lachnospiraceae			denovo5665	1	0	0	0	0	0	0	0	0	0	1	0	0	0	0	0	0	0
Bacteria	Bacteroidetes	Bacteroidia	Bacteroidales	[Barnesiellaceae]	Barnesiella	viscericola	denovo824	0	0	0	0	0	0	0	0	0	0	0	0	1	0	0	0	0	0
Bacteria	Bacteroidetes	Bacteroidia	Bacteroidales				denovo11489	0	0	0	0	0	0	1	0	0	0	0	0	0	0	0	0	0	0
Bacteria	Firmicutes	Clostridia	Clostridiales	Lachnospiraceae	[Ruminococcus]		denovo14447	0	0	0	0	0	0	0	0	0	0	1	0	0	0	0	0	0	0
Bacteria	Synergistetes	Synergistia	Synergistales	Synergistaceae			denovo10830	0	0	0	0	0	0	0	0	0	0	0	0	0	0	0	0	1	0
Bacteria	Bacteroidetes	Bacteroidia	Bacteroidales	Bacteroidaceae	Bacteroides		denovo8520	0	0	0	0	0	0	1	0	0	0	0	0	0	0	0	0	0	0
Bacteria	Firmicutes	Clostridia	Clostridiales	Lachnospiraceae			denovo18420	0	0	0	0	0	0	0	0	0	2	1	0	0	0	0	0	0	0
Bacteria	Bacteroidetes	Bacteroidia	Bacteroidales	S24-7			denovo6966	0	0	0	0	0	0	0	1	0	0	0	0	0	0	0	0	0	0
Bacteria	Proteobacteria	Deltaproteobacteria	Desulfovibrionales	Desulfovibrionaceae			denovo9108	0	0	0	0	0	0	0	1	0	0	0	0	0	0	0	0	0	0
Bacteria	Firmicutes	Clostridia	Clostridiales	Ruminococcaceae			denovo1208	0	0	0	0	1	0	0	0	0	0	0	0	0	0	0	0	0	0
Bacteria	Bacteroidetes	Bacteroidia	Bacteroidales	Porphyromonadaceae	Parabacteroides		denovo2462	0	0	0	0	0	0	0	1	0	0	0	0	0	0	0	2	0	1
Bacteria	Bacteroidetes	Bacteroidia	Bacteroidales	Bacteroidaceae	Bacteroides		denovo14699	0	0	0	0	0	0	0	0	0	0	0	0	0	0	0	1	0	0
Bacteria	Firmicutes	Clostridia	Clostridiales	Ruminococcaceae			denovo4321	0	0	0	0	0	0	0	0	0	1	0	0	0	0	0	0	0	0
Bacteria	Bacteroidetes	Bacteroidia	Bacteroidales				denovo7793	0	0	0	0	0	0	0	2	0	0	0	0	0	0	0	0	0	0
Bacteria	Bacteroidetes	Bacteroidia	Bacteroidales	Bacteroidaceae	Bacteroides		denovo6204	0	0	0	0	0	1	1	4	0	0	0	0	0	0	1	1	0	1
Bacteria	Firmicutes	Clostridia	Clostridiales	Veillonellaceae			denovo7930	0	0	0	0	0	0	1	0	0	0	0	0	0	0	0	0	0	0
Bacteria	Firmicutes	Clostridia	Clostridiales	Lachnospiraceae			denovo4308	0	0	0	0	0	0	0	0	0	0	0	0	0	0	0	0	0	1
Bacteria	Bacteroidetes	Bacteroidia	Bacteroidales	Bacteroidaceae	Bacteroides		denovo15502	1	0	0	0	0	0	9	1	0	0	0	0	0	0	0	0	2	0
Bacteria							denovo11539	0	0	0	0	0	0	0	0	0	0	0	0	0	0	0	0	0	1
Bacteria	Bacteroidetes	Bacteroidia	Bacteroidales				denovo13035	0	0	0	0	0	0	0	2	0	1	0	0	0	0	2	0	0	0
Bacteria	Firmicutes	Clostridia	Clostridiales	Ruminococcaceae	Faecalibacterium		denovo16010	0	0	0	0	0	0	0	0	1	0	0	1	0	0	0	0	0	0
Bacteria	Firmicutes	Clostridia	Clostridiales				denovo19131	0	0	0	0	0	0	0	0	0	5	3	4	156	4	3	13	14	1
Bacteria	Firmicutes	Clostridia	Clostridiales	Ruminococcaceae	Faecalibacterium		denovo18659	0	0	0	0	0	0	0	0	0	0	0	0	1	0	0	0	0	0
Bacteria	Bacteroidetes	Bacteroidia	Bacteroidales				denovo6875	0	0	0	0	0	0	0	1	0	0	0	0	0	0	0	0	0	0
Bacteria	Firmicutes	Clostridia	Clostridiales	Dehalobacteriaceae			denovo11309	0	0	0	0	0	0	0	0	0	0	0	0	0	0	0	0	0	1
Bacteria	Firmicutes	Clostridia	Clostridiales	Ruminococcaceae	Faecalibacterium		denovo15424	0	0	0	0	0	0	0	0	0	0	0	0	0	0	0	1	0	0
Bacteria	Firmicutes	Clostridia	Clostridiales	Ruminococcaceae	Ruminococcus		denovo12610	0	0	0	0	0	0	0	0	2	4	1	0	0	0	0	0	1	0
Bacteria	Firmicutes	Clostridia	Clostridiales	Lachnospiraceae			denovo19082	0	0	0	0	0	0	0	0	0	0	0	0	0	0	0	1	0	0
Bacteria	Bacteroidetes	Bacteroidia	Bacteroidales	Rikenellaceae	Alistipes	massiliensis	denovo11712	0	0	0	0	0	0	0	0	0	0	0	0	0	0	0	0	1	0
Bacteria	Firmicutes	Clostridia	Clostridiales	Ruminococcaceae			denovo11735	0	0	0	0	0	0	0	0	0	0	0	0	1	0	0	0	0	0
Bacteria	Bacteroidetes	Bacteroidia	Bacteroidales	[Paraprevotellaceae]	YRC22		denovo457	0	0	0	0	0	0	0	0	0	0	0	0	0	0	0	0	0	1
Bacteria	Firmicutes	Clostridia	Clostridiales	Ruminococcaceae			denovo6342	0	0	0	0	0	0	0	0	0	0	1	0	0	0	0	0	0	0
Bacteria	Firmicutes	Clostridia	Clostridiales				denovo7012	0	0	0	0	0	0	0	0	0	1	0	0	0	0	0	0	0	0
Bacteria	Bacteroidetes	Bacteroidia	Bacteroidales	Bacteroidaceae	Bacteroides		denovo5986	0	0	0	1	0	0	0	0	0	0	0	3	0	2	0	0	0	1
Bacteria	Proteobacteria	Betaproteobacteria					denovo9337	0	0	0	0	0	0	0	1	0	0	0	0	0	0	0	0	0	0
Bacteria	Firmicutes	Clostridia	Clostridiales	Ruminococcaceae			denovo10627	0	0	0	0	0	0	0	3	0	1	0	0	0	0	0	1	2	0
Bacteria	Firmicutes	Clostridia	Clostridiales	Ruminococcaceae	Oscillospira		denovo18307	0	0	0	0	0	0	0	2	0	1	0	0	0	0	1	2	9	2
Bacteria	Bacteroidetes	Bacteroidia	Bacteroidales	Bacteroidaceae	Bacteroides		denovo16932	0	0	0	0	0	0	0	0	0	0	0	0	0	0	0	0	0	1
Bacteria	Bacteroidetes	Bacteroidia	Bacteroidales	Bacteroidaceae	Bacteroides		denovo19053	0	0	0	0	0	0	0	1	0	0	0	0	0	0	0	0	0	0
Bacteria	Proteobacteria	Alphaproteobacteria	RF32				denovo10037	0	0	0	0	0	0	0	0	0	1	0	0	0	0	1	0	0	0
Bacteria	Proteobacteria	Gammaproteobacteria					denovo15819	0	0	0	0	0	0	0	0	0	0	0	0	0	0	0	0	1	0
Bacteria	Firmicutes	Clostridia	Clostridiales	Ruminococcaceae	Faecalibacterium		denovo3326	0	0	0	0	0	0	0	0	0	0	0	0	0	0	0	1	0	0
Bacteria	Firmicutes	Clostridia	Clostridiales	Lachnospiraceae			denovo4278	0	0	0	0	0	0	0	0	0	0	0	0	1	0	0	0	0	0
Bacteria	Firmicutes	Clostridia	Clostridiales	Ruminococcaceae	Faecalibacterium	prausnitzii	denovo2438	0	0	0	0	0	0	0	0	0	0	0	1	0	0	0	0	0	0
Bacteria	Firmicutes	Clostridia	Clostridiales				denovo16173	0	0	0	0	0	0	0	0	0	0	0	0	0	0	0	2	0	0
Bacteria	Proteobacteria	Alphaproteobacteria					denovo13200	0	0	0	0	0	0	0	0	0	0	0	0	0	0	1	4	1	0
Bacteria	Firmicutes	Clostridia	Clostridiales	Lachnospiraceae			denovo18870	0	0	0	0	0	0	0	0	0	1	0	0	0	0	0	0	0	0
Bacteria	Firmicutes	Clostridia	Clostridiales	Ruminococcaceae	Ruminococcus		denovo10572	0	0	0	0	0	0	0	0	0	0	0	0	0	1	0	0	0	0
Bacteria	Firmicutes	Clostridia	Clostridiales	Ruminococcaceae			denovo9749	0	0	0	0	0	0	0	0	0	0	0	0	1	0	0	0	0	0
Bacteria	Firmicutes	Clostridia	Clostridiales	Ruminococcaceae			denovo16846	0	0	0	0	0	0	0	0	0	0	0	0	0	0	0	1	0	0
Bacteria	Firmicutes	Clostridia	Clostridiales	Ruminococcaceae			denovo7563	0	0	0	0	0	0	0	0	0	0	1	0	0	0	0	0	0	0
Bacteria	Firmicutes	Clostridia	Clostridiales				denovo10108	0	0	0	0	0	0	0	0	0	0	0	0	0	0	0	0	1	0
Bacteria	Firmicutes	Clostridia	Clostridiales	Ruminococcaceae	Ruminococcus		denovo17637	0	0	0	0	0	0	0	0	0	0	0	0	1	0	0	0	0	0
Bacteria	Bacteroidetes	Bacteroidia	Bacteroidales				denovo9212	0	0	0	0	0	0	1	0	0	0	0	0	0	0	0	0	0	0
Bacteria	Firmicutes	Clostridia	Clostridiales				denovo14246	0	0	0	0	0	0	0	0	0	0	0	0	0	0	0	0	1	0
Bacteria	Bacteroidetes	Bacteroidia	Bacteroidales	Rikenellaceae	Alistipes	massiliensis	denovo12651	0	0	0	0	0	0	0	2	0	0	0	0	0	0	0	0	0	1
Bacteria	Firmicutes	Clostridia	Clostridiales	Lachnospiraceae	[Ruminococcus]		denovo2701	0	0	0	0	0	0	0	0	0	0	0	0	0	0	0	1	0	0
Bacteria	Bacteroidetes	Bacteroidia	Bacteroidales	Bacteroidaceae	Bacteroides		denovo3530	0	0	0	0	0	0	0	0	0	0	0	0	0	0	0	12	3	0
Bacteria	Firmicutes	Clostridia	Clostridiales	Ruminococcaceae			denovo12171	0	0	0	0	0	0	0	0	0	0	0	0	0	0	0	0	1	0
Bacteria	Bacteroidetes	Bacteroidia	Bacteroidales	Bacteroidaceae	Bacteroides		denovo16879	0	0	0	0	0	0	1	0	0	0	0	0	0	0	0	0	0	0
Bacteria	Proteobacteria	Gammaproteobacteria	Aeromonadales	Succinivibrionaceae	Succinatimonas	hippei	denovo6728	0	0	0	0	0	0	0	0	0	0	0	0	0	0	0	0	1	3
Bacteria	Firmicutes	Clostridia	Clostridiales				denovo16749	0	0	0	0	1	0	0	0	0	0	0	1	2	0	0	0	0	0
Bacteria	Firmicutes	Clostridia	Clostridiales	Lachnospiraceae			denovo19074	1	0	0	0	0	0	0	0	0	0	0	0	0	0	0	0	0	0
Bacteria	Bacteroidetes	Bacteroidia	Bacteroidales	Bacteroidaceae	Bacteroides		denovo15565	0	0	0	0	0	0	0	1	0	0	0	0	0	0	0	0	0	0
Bacteria	Firmicutes	Clostridia	Clostridiales	Clostridiaceae	Clostridium		denovo14164	0	8	6	0	0	0	1	0	0	0	0	0	0	0	0	0	0	0
Bacteria	Bacteroidetes	Bacteroidia	Bacteroidales	Bacteroidaceae	Bacteroides		denovo18410	0	0	0	0	0	0	0	1	0	0	0	0	0	0	0	0	0	0
Bacteria	Firmicutes	Clostridia	Clostridiales	Lachnospiraceae			denovo5785	0	1	0	0	0	0	0	0	0	0	0	0	0	0	0	0	0	0
Bacteria	Firmicutes	Clostridia	Clostridiales	Lachnospiraceae			denovo2902	0	0	0	0	0	0	0	0	0	0	0	0	0	0	0	1	0	0
Bacteria	Bacteroidetes	Bacteroidia	Bacteroidales	Bacteroidaceae	Bacteroides		denovo10721	0	0	0	0	0	0	2	0	0	0	0	0	0	0	0	0	0	0
Bacteria							denovo203	0	0	0	0	0	0	0	0	0	0	0	0	0	0	0	1	0	0
Bacteria	Firmicutes	Clostridia	Clostridiales	Lachnospiraceae			denovo9673	0	0	0	0	0	0	0	0	0	0	0	1	0	0	0	0	0	0
Bacteria	Bacteroidetes	Bacteroidia	Bacteroidales				denovo14690	0	0	0	0	1	0	0	0	0	0	0	0	0	0	0	0	0	0
Bacteria	Firmicutes	Clostridia	Clostridiales				denovo16416	0	0	0	0	0	0	0	0	4	1	1	0	0	0	1	0	0	0
Bacteria	Bacteroidetes	Bacteroidia	Bacteroidales	[Barnesiellaceae]	Barnesiella	viscericola	denovo1055	0	0	0	0	0	0	0	0	0	0	0	0	0	0	0	0	1	0
Bacteria	Firmicutes	Clostridia	Clostridiales	Ruminococcaceae			denovo18608	0	0	0	0	0	0	0	0	0	0	0	0	0	0	0	1	0	0
Bacteria	Firmicutes	Clostridia	Clostridiales				denovo2656	0	0	0	0	0	1	0	0	0	0	0	0	0	0	0	0	0	0
Bacteria	Firmicutes	Clostridia	Clostridiales	Lachnospiraceae			denovo275	0	0	0	0	0	0	0	0	0	0	0	0	0	0	0	1	0	0
Bacteria	Bacteroidetes	Bacteroidia	Bacteroidales	[Barnesiellaceae]	Barnesiella	viscericola	denovo2409	0	0	0	0	0	0	0	1	0	0	0	0	0	0	0	0	0	0
Bacteria	Firmicutes	Clostridia	Clostridiales	Veillonellaceae	Phascolarctobacterium		denovo3176	0	0	0	0	0	0	1	3	0	0	0	0	0	0	0	1	0	0
Bacteria	Bacteroidetes	Bacteroidia	Bacteroidales	Bacteroidaceae	Bacteroides		denovo14581	0	0	0	0	0	0	0	1	0	0	0	0	0	0	0	0	0	0
Bacteria	Firmicutes	Clostridia	Clostridiales	Ruminococcaceae			denovo17445	0	0	0	0	0	0	0	0	0	0	0	0	0	0	0	1	0	0
Bacteria	Firmicutes	Clostridia	Clostridiales	Lachnospiraceae			denovo12588	0	0	0	0	0	0	0	0	0	1	0	0	0	0	0	0	0	0
Bacteria	Firmicutes	Clostridia	Clostridiales	Ruminococcaceae			denovo12888	0	0	0	0	0	0	0	0	0	0	1	0	0	0	0	0	0	0
Bacteria	Firmicutes	Clostridia	Clostridiales	Ruminococcaceae	Faecalibacterium	prausnitzii	denovo12560	0	0	0	0	0	0	0	0	0	0	0	1	3	0	1	1	0	0
Bacteria							denovo8029	0	0	0	0	0	0	7	0	0	0	0	0	1	0	0	1	1	0
Bacteria	Firmicutes	Clostridia	Clostridiales	Lachnospiraceae			denovo6829	0	0	0	0	0	0	0	0	1	0	0	0	0	0	0	0	0	0
Bacteria	Firmicutes	Clostridia	Clostridiales	Ruminococcaceae			denovo16905	0	0	0	0	0	0	0	0	0	0	0	0	0	0	0	0	1	0
Bacteria	Tenericutes	Mollicutes	RF39				denovo10710	0	0	0	0	0	0	0	0	0	0	0	1	0	0	0	0	0	0
Bacteria	Firmicutes	Clostridia	Clostridiales				denovo7931	0	0	0	1	0	0	0	0	0	3	0	0	0	0	0	1	0	0
Bacteria	Bacteroidetes						denovo7070	0	0	0	0	0	0	0	1	0	0	0	0	0	0	0	0	0	0
Bacteria	Firmicutes	Clostridia	Clostridiales	Ruminococcaceae			denovo14852	0	0	0	0	1	0	0	0	0	0	0	0	0	0	0	0	0	0
Bacteria	Bacteroidetes	Bacteroidia	Bacteroidales	[Paraprevotellaceae]			denovo2819	0	0	0	0	0	0	0	0	0	2	1	2	2	2	39	104	36	8
Bacteria	Bacteroidetes	Bacteroidia	Bacteroidales	Bacteroidaceae	Bacteroides		denovo3605	0	0	0	0	0	0	0	0	0	0	0	0	0	0	0	1	0	0
Bacteria	Firmicutes	Clostridia	Clostridiales	Lachnospiraceae			denovo17582	0	0	0	0	0	0	0	0	0	0	0	0	1	0	0	0	0	0
Bacteria	Firmicutes	Clostridia	Clostridiales	Lachnospiraceae			denovo5887	0	0	0	0	0	0	0	0	0	0	0	1	0	0	0	0	0	0
Bacteria	Verrucomicrobia	Verrucomicrobiae	Verrucomicrobiales	Verrucomicrobiaceae	Akkermansia	muciniphila	denovo2812	802	11	89	3	4	5	1	4	82	204	117	4	0	3	0	2	0	2
Bacteria	Proteobacteria	Gammaproteobacteria	Enterobacteriales	Enterobacteriaceae	Escherichia	coli	denovo6715	0	0	0	0	0	0	0	0	0	0	0	0	0	0	0	0	0	1
Bacteria	Bacteroidetes	Bacteroidia	Bacteroidales	Prevotellaceae	Prevotella		denovo14024	0	0	0	0	0	0	0	1	0	0	0	0	0	0	0	0	0	0
Bacteria	Firmicutes	Clostridia	Clostridiales	Ruminococcaceae	Oscillospira		denovo11172	0	0	0	0	0	0	0	0	1	0	0	0	0	0	0	0	0	0
Bacteria	Bacteroidetes	Bacteroidia	Bacteroidales	Bacteroidaceae	Bacteroides		denovo18573	0	0	0	14	12	14	1	1	0	0	0	1	4	5	0	0	0	0
Bacteria	Bacteroidetes	Bacteroidia	Bacteroidales	Rikenellaceae	Alistipes	massiliensis	denovo16661	0	0	0	0	0	0	0	0	0	0	0	0	0	0	0	3	0	0
Bacteria	Firmicutes	Clostridia	Clostridiales	Ruminococcaceae	Clostridium	methylpentosum	denovo4461	0	0	0	0	0	0	0	0	0	0	0	1	0	0	0	0	0	0
Bacteria	Firmicutes	Clostridia	Clostridiales	Ruminococcaceae			denovo4738	0	0	0	0	0	0	0	0	0	0	0	0	1	0	0	0	0	0
Bacteria	Firmicutes	Clostridia	Clostridiales				denovo12851	0	0	0	0	0	0	1	0	0	0	0	0	0	0	0	0	0	0
Bacteria	Bacteroidetes	Bacteroidia	Bacteroidales	Porphyromonadaceae	Parabacteroides		denovo9495	0	0	0	0	0	0	0	0	0	0	0	0	0	0	0	0	1	0
Bacteria	Bacteroidetes	Bacteroidia	Bacteroidales				denovo1184	0	0	0	0	0	0	1	0	0	0	0	0	0	0	0	0	0	0
Bacteria	Firmicutes	Clostridia	Clostridiales	Ruminococcaceae			denovo12572	1	0	0	0	0	0	0	0	0	0	0	1	0	0	0	0	0	0
Bacteria	Firmicutes	Clostridia	Clostridiales				denovo16887	0	0	0	0	0	0	0	0	0	0	1	0	1	0	0	0	0	0
Bacteria	Firmicutes	Clostridia	Clostridiales				denovo12647	0	0	0	0	0	0	0	0	0	0	1	0	0	0	0	0	0	0
Bacteria	Firmicutes	Clostridia	Clostridiales				denovo10740	0	0	0	0	0	0	0	0	0	0	0	0	0	0	1	0	0	0
Bacteria	Firmicutes	Clostridia	Clostridiales	Lachnospiraceae			denovo12078	0	0	0	0	0	0	0	0	0	2	0	0	0	0	0	0	0	0
Bacteria	Firmicutes	Clostridia	Clostridiales	Lachnospiraceae			denovo8056	0	0	0	0	0	0	0	0	1	2	0	2	1	0	0	0	0	0
Bacteria	Firmicutes	Clostridia	Clostridiales	Lachnospiraceae			denovo10328	0	0	0	0	0	0	0	0	1	0	0	0	0	0	1	6	1	0
Bacteria	Bacteroidetes	Bacteroidia	Bacteroidales				denovo18662	0	0	0	0	0	0	0	0	0	0	0	0	0	0	0	0	0	1
Bacteria	Firmicutes	Clostridia	Clostridiales	Ruminococcaceae			denovo10643	0	0	0	0	0	0	0	0	1	1	0	0	0	0	0	0	0	0
Bacteria	Firmicutes	Clostridia	Clostridiales				denovo7482	0	0	0	0	0	0	0	0	0	0	0	1	0	0	0	0	0	0
Bacteria	Firmicutes	Bacilli	Lactobacillales	Streptococcaceae	Streptococcus	alactolyticus	denovo17692	0	0	0	0	0	0	0	0	0	0	0	0	0	0	0	1	0	0
Bacteria	Firmicutes	Clostridia	Clostridiales	Lachnospiraceae	Blautia		denovo17045	0	0	0	3	3	2	0	1	0	0	2	10	14	0	0	1	1	1
Bacteria	Firmicutes	Clostridia	Clostridiales	Ruminococcaceae			denovo8507	0	0	0	0	1	1	0	0	0	0	0	0	0	0	0	0	0	0
Bacteria	Firmicutes	Clostridia	Clostridiales	Ruminococcaceae			denovo6710	0	0	0	0	0	0	0	0	0	0	0	1	0	0	0	0	0	0
Bacteria	Bacteroidetes	Bacteroidia	Bacteroidales				denovo6359	0	0	0	0	0	0	0	0	0	0	0	0	0	0	0	1	0	0
Bacteria	Firmicutes	Clostridia	Clostridiales	Lachnospiraceae			denovo18093	0	0	0	0	0	0	0	0	0	0	0	0	1	0	0	0	0	0
Bacteria	Firmicutes	Clostridia	Clostridiales				denovo16041	0	0	0	0	0	0	0	0	0	1	0	0	0	0	0	0	0	0
Bacteria							denovo221	0	0	0	0	0	0	0	0	0	0	0	0	0	0	0	0	1	0
Bacteria	Proteobacteria	Deltaproteobacteria	Desulfovibrionales	Desulfovibrionaceae	Desulfovibrio	D168	denovo5727	0	0	0	0	0	0	0	0	0	0	0	0	0	0	0	1	0	0
Bacteria	Proteobacteria	Gammaproteobacteria	Enterobacteriales	Enterobacteriaceae	Shigella	sonnei	denovo16983	1	0	0	0	0	0	0	0	0	0	0	0	0	0	0	0	0	0
Bacteria	Bacteroidetes	Bacteroidia	Bacteroidales	Bacteroidaceae	Bacteroides		denovo1580	0	0	0	0	0	0	0	2	0	0	0	0	0	0	0	0	0	0
Bacteria	Firmicutes	Clostridia	Clostridiales	Lachnospiraceae	[Ruminococcus]		denovo17425	0	0	0	0	0	0	2	0	0	0	0	0	0	0	0	1	1	0
Bacteria	Verrucomicrobia	Opitutae	[Cerasicoccales]	[Cerasicoccaceae]			denovo10630	0	0	0	0	0	0	0	0	0	0	1	0	0	0	1	0	0	0
Bacteria	Bacteroidetes	Bacteroidia	Bacteroidales	S24-7			denovo3562	0	0	0	0	0	0	0	1	0	0	0	0	0	0	0	0	0	0
Bacteria	Bacteroidetes	Bacteroidia	Bacteroidales	Bacteroidaceae	Bacteroides		denovo12874	0	0	0	0	0	0	0	0	0	0	0	0	0	0	0	1	0	0
Bacteria	Firmicutes	Clostridia	Clostridiales				denovo9821	0	0	0	0	0	0	0	0	0	0	0	0	0	0	0	0	0	1
Bacteria	Firmicutes	Clostridia	Clostridiales	Lachnospiraceae			denovo1774	0	0	0	0	0	0	0	0	0	0	0	0	1	0	0	0	0	0
Bacteria	Firmicutes	Bacilli	Lactobacillales	Streptococcaceae	Streptococcus	luteciae	denovo4166	1	59	3	0	1	1	0	1	17	9	12	484	161	46	5	7	6	2
Bacteria							denovo2749	0	0	0	0	0	0	0	0	0	1	0	1	0	0	0	0	0	0
Bacteria	Firmicutes	Clostridia	Clostridiales	Lachnospiraceae	Blautia		denovo17511	0	0	0	0	0	0	0	0	0	0	0	1	0	0	0	0	0	0
Bacteria	Firmicutes	Clostridia	Clostridiales	Lachnospiraceae			denovo10471	0	0	0	0	0	1	0	0	0	0	0	1	0	0	0	0	0	0
Bacteria	Bacteroidetes	Bacteroidia	Bacteroidales				denovo3612	0	0	0	0	0	0	0	0	0	0	0	1	0	0	0	0	0	0
Bacteria	Firmicutes	Clostridia	Clostridiales				denovo18272	0	0	0	0	0	0	0	1	0	0	0	0	0	0	0	0	0	0
Bacteria	Bacteroidetes	Bacteroidia	Bacteroidales				denovo8936	0	0	0	0	0	0	1	0	0	0	0	0	0	0	0	0	0	0
Bacteria	Proteobacteria	Gammaproteobacteria					denovo7509	0	0	0	0	0	1	0	0	0	0	0	0	0	0	0	0	0	0
Bacteria	Bacteroidetes	Bacteroidia	Bacteroidales				denovo2269	0	1	0	0	0	0	0	0	0	0	0	0	0	0	0	0	0	0
Bacteria	Bacteroidetes	Bacteroidia	Bacteroidales	Bacteroidaceae	Bacteroides		denovo2611	0	0	0	0	0	0	0	0	0	0	0	0	0	0	0	0	0	1
Bacteria	Bacteroidetes	Bacteroidia	Bacteroidales	Bacteroidaceae	Bacteroides	plebeius	denovo4372	0	0	0	0	0	0	0	0	0	0	0	0	0	0	0	1	0	0
Bacteria	Firmicutes	Clostridia	Clostridiales				denovo9860	0	0	0	0	0	0	0	0	1	0	0	0	0	0	0	0	0	0
Bacteria	Firmicutes	Clostridia	Clostridiales	Dehalobacteriaceae			denovo18754	0	0	0	0	0	0	0	0	0	0	0	0	0	0	0	0	1	0
Bacteria	Bacteroidetes	Bacteroidia	Bacteroidales	[Barnesiellaceae]	Barnesiella	viscericola	denovo10986	0	0	0	0	0	0	1	0	0	0	0	0	0	0	0	0	0	0
Bacteria	Proteobacteria	Gammaproteobacteria	Aeromonadales				denovo13734	0	0	0	0	0	0	1	0	0	0	0	0	0	0	0	0	0	0
Bacteria	Firmicutes	Clostridia	Clostridiales	Ruminococcaceae	Faecalibacterium		denovo11764	0	0	0	0	0	0	0	0	0	0	0	0	0	0	0	0	0	1
Bacteria	Bacteroidetes	Bacteroidia	Bacteroidales	Prevotellaceae	Prevotella		denovo18923	0	0	0	0	0	0	0	1	0	0	0	0	0	0	0	0	0	0
Bacteria	Firmicutes	Erysipelotrichi	Erysipelotrichales	Erysipelotrichaceae	Coprobacillus		denovo14678	0	0	0	3	0	9	6	0	4	8	18	4	7	3	0	1	0	1
Bacteria	Bacteroidetes	Bacteroidia	Bacteroidales	Bacteroidaceae	Bacteroides		denovo7163	0	0	0	0	0	0	0	0	0	0	0	0	0	0	1	0	0	0
Bacteria	Bacteroidetes	Bacteroidia	Bacteroidales				denovo6355	0	0	0	0	0	0	0	0	0	0	0	0	0	0	0	1	0	0
Bacteria	Firmicutes	Clostridia	Clostridiales	Ruminococcaceae			denovo11658	0	0	0	0	0	0	0	0	0	0	0	0	0	0	0	0	1	0
Bacteria	Firmicutes	Clostridia	Clostridiales	Clostridiaceae	Candidatus Arthromitus		denovo18363	0	0	0	0	5	9	0	1	1	4	7	7	9	1	2	5	3	3
Bacteria	Firmicutes	Clostridia	Clostridiales				denovo1816	0	0	0	0	0	0	0	0	0	0	0	0	0	0	0	1	0	0
Bacteria	Firmicutes	Clostridia	Clostridiales	Lachnospiraceae			denovo18421	0	0	0	0	0	0	0	0	0	0	1	0	1	0	0	0	0	0
Bacteria	Firmicutes	Clostridia	Clostridiales				denovo12312	0	0	0	0	0	0	0	0	1	1	0	0	0	0	0	0	0	0
Bacteria	Firmicutes	Clostridia	Clostridiales	Lachnospiraceae			denovo2299	0	0	0	0	0	0	0	0	0	1	0	0	0	0	0	0	0	0
Bacteria	Verrucomicrobia	Opitutae	[Cerasicoccales]	[Cerasicoccaceae]			denovo744	0	0	0	0	0	0	0	0	0	0	0	0	0	0	0	0	1	0
Bacteria	Firmicutes	Clostridia	Clostridiales	Ruminococcaceae	Oscillospira		denovo12890	0	0	0	1	0	2	0	0	0	6	1	1	0	0	0	1	0	2
Bacteria							denovo2073	0	0	0	0	0	0	0	0	0	0	0	0	0	0	0	0	1	0
Bacteria	Firmicutes	Clostridia	Clostridiales	Christensenellaceae			denovo347	0	0	0	0	0	0	0	0	0	0	0	1	0	0	0	0	0	0
Bacteria	Firmicutes	Bacilli	Lactobacillales	Lactobacillaceae	Lactobacillus		denovo17688	0	0	0	0	0	0	0	0	0	1	0	0	0	0	0	0	0	0
Bacteria	Firmicutes	Clostridia	Clostridiales				denovo2030	0	0	0	0	0	0	0	1	0	0	0	0	0	0	0	0	0	0
Bacteria	Firmicutes	Clostridia	Clostridiales	Lachnospiraceae	Blautia	producta	denovo14628	25	45	20	0	0	0	0	0	5	18	1	0	0	0	0	0	0	0
Bacteria	Firmicutes	Clostridia	Clostridiales	Ruminococcaceae	Oscillospira		denovo8649	0	0	0	0	0	0	0	0	0	0	0	0	0	0	0	2	0	0
Bacteria	Tenericutes	Mollicutes	RF39				denovo19038	0	0	0	0	0	0	2	0	0	0	0	0	0	0	0	0	0	0
Bacteria	Bacteroidetes	Bacteroidia	Bacteroidales	Prevotellaceae	Prevotella	ruminicola	denovo15716	0	0	0	0	0	0	0	0	0	1	0	0	0	0	0	0	0	0
Bacteria	Firmicutes	Clostridia	Clostridiales				denovo18574	0	0	0	0	0	0	0	0	0	0	0	0	1	0	0	0	0	0
Bacteria	Bacteroidetes	Bacteroidia	Bacteroidales	Porphyromonadaceae			denovo10199	0	0	0	0	0	0	0	0	0	0	0	0	1	0	0	0	1	0
Bacteria	Proteobacteria	Gammaproteobacteria	Aeromonadales	Succinivibrionaceae	Succinatimonas	hippei	denovo3422	0	0	0	0	0	0	0	0	0	0	0	0	0	0	0	0	0	2
Bacteria	Firmicutes	Clostridia	Clostridiales	Ruminococcaceae	Clostridium		denovo12573	0	0	0	0	0	0	0	0	0	0	0	0	1	0	0	0	0	0
Bacteria	Firmicutes	Clostridia	Clostridiales	Ruminococcaceae	Oscillospira		denovo12191	0	0	0	0	0	0	0	0	0	0	0	0	4	0	0	1	3	1
Bacteria	Firmicutes	Clostridia	Clostridiales	Lachnospiraceae			denovo18411	0	0	0	0	0	0	0	0	0	0	0	1	0	0	0	0	0	0
Bacteria	Firmicutes	Clostridia	Clostridiales	Ruminococcaceae			denovo6452	0	0	0	0	0	0	0	0	0	1	1	1	0	0	0	0	0	1
Bacteria	Bacteroidetes	Bacteroidia	Bacteroidales	Bacteroidaceae	Bacteroides		denovo17942	0	0	0	0	0	0	0	0	0	0	0	0	0	0	0	0	1	0
Bacteria	Firmicutes	Clostridia	Clostridiales	Ruminococcaceae	Oscillospira		denovo3106	0	0	0	0	0	0	0	0	0	0	0	0	1	0	0	0	0	0
Bacteria	Firmicutes	Clostridia	Clostridiales	Ruminococcaceae			denovo2632	0	0	0	0	0	0	0	0	0	0	0	0	0	0	0	0	1	0
Bacteria	Firmicutes	Clostridia	Clostridiales				denovo2747	0	0	0	0	0	0	0	0	0	0	0	0	0	0	0	1	0	0
Bacteria	Firmicutes	Clostridia	Clostridiales	Ruminococcaceae	Oscillospira		denovo12616	0	0	0	0	0	3	0	0	0	0	0	0	0	0	0	0	0	0
Bacteria	Firmicutes	Clostridia	Clostridiales				denovo4729	0	0	0	0	0	0	0	0	0	0	1	0	0	0	0	0	0	0
Bacteria	Firmicutes	Clostridia	Clostridiales				denovo10349	0	0	0	0	0	0	0	0	1	0	0	0	0	0	0	0	0	0
Bacteria	Bacteroidetes	Bacteroidia	Bacteroidales				denovo1034	0	0	0	0	0	0	0	0	0	0	0	0	0	0	1	0	0	0
Bacteria	Firmicutes	Clostridia	Clostridiales	Ruminococcaceae			denovo3428	0	0	0	0	0	0	0	0	0	0	0	0	0	0	0	0	1	0
Bacteria							denovo19289	0	0	0	0	0	0	0	0	0	0	0	0	0	0	1	0	0	0
Bacteria	Firmicutes	Clostridia	Clostridiales	Lachnospiraceae			denovo7330	0	0	0	0	0	0	0	0	0	0	1	0	0	0	0	0	0	0
Bacteria	Bacteroidetes	Bacteroidia	Bacteroidales	Bacteroidaceae	Bacteroides		denovo17523	0	0	0	0	0	0	2	0	0	0	0	0	0	1	0	0	3	1
Bacteria	Firmicutes	Clostridia	Clostridiales	Lachnospiraceae			denovo15012	0	0	0	0	0	0	0	0	0	1	0	0	0	0	0	0	0	0
Bacteria	Firmicutes	Clostridia	Clostridiales	Ruminococcaceae			denovo5711	0	0	0	0	0	0	0	0	0	0	0	0	1	0	0	0	0	0
Bacteria	Bacteroidetes	Bacteroidia	Bacteroidales	[Barnesiellaceae]	Barnesiella	viscericola	denovo3338	0	0	0	0	0	0	0	1	0	0	0	0	0	0	0	0	0	0
Bacteria	Firmicutes						denovo12199	0	0	0	0	0	0	0	0	0	0	0	0	0	0	1	0	0	0
Bacteria	Firmicutes	Clostridia	Clostridiales	Ruminococcaceae			denovo12219	0	0	0	0	0	0	0	0	0	0	0	1	0	0	0	0	0	0
Bacteria	Proteobacteria	Deltaproteobacteria	Desulfovibrionales	Desulfovibrionaceae	Desulfovibrio		denovo18851	0	0	0	0	0	0	0	1	0	0	0	0	0	0	0	0	0	0
Bacteria	Firmicutes	Clostridia	Clostridiales	Ruminococcaceae	Oscillospira		denovo18859	0	0	0	0	0	0	0	0	0	1	0	0	0	0	0	0	0	0
Bacteria	Firmicutes	Clostridia	Clostridiales				denovo16774	0	0	0	0	0	0	0	0	0	0	0	1	0	0	0	0	0	0
Bacteria	Firmicutes	Clostridia	Clostridiales	Lachnospiraceae			denovo19055	0	0	0	0	0	0	0	0	1	0	0	0	0	0	0	0	0	0
Bacteria	Firmicutes	Clostridia	Clostridiales	Lachnospiraceae	[Ruminococcus]		denovo9657	0	0	0	0	0	1	0	0	0	1	2	1	0	0	0	0	0	0
Bacteria	Proteobacteria	Gammaproteobacteria					denovo8534	0	0	0	0	0	0	0	0	0	0	0	0	0	0	0	0	1	0
Bacteria	Firmicutes	Clostridia	Clostridiales	Ruminococcaceae	Clostridium		denovo18792	0	0	0	0	0	0	0	0	0	0	0	1	0	0	0	0	0	0
Bacteria	Bacteroidetes	Bacteroidia	Bacteroidales				denovo312	0	0	0	0	0	0	0	1	0	0	0	0	0	0	0	0	0	0
Bacteria	Firmicutes	Clostridia	Clostridiales				denovo18018	0	0	0	0	0	0	0	0	0	0	0	1	0	0	0	0	0	0
Bacteria	Firmicutes	Clostridia	Clostridiales	Lachnospiraceae			denovo8861	0	0	0	0	0	0	0	0	0	0	0	1	0	0	0	0	0	0
Bacteria	Proteobacteria	Gammaproteobacteria					denovo2524	0	0	0	0	0	0	0	0	0	1	0	0	0	0	0	0	0	0
Bacteria	Firmicutes	Clostridia	Clostridiales				denovo10043	0	0	0	0	0	0	0	0	0	0	0	0	0	0	0	0	1	0
Bacteria	Firmicutes	Clostridia	Clostridiales	Ruminococcaceae	Oscillospira		denovo8981	0	0	0	0	0	0	0	0	0	0	0	2	0	0	0	0	0	0
Bacteria	Firmicutes	Erysipelotrichi	Erysipelotrichales	Erysipelotrichaceae	[Eubacterium]		denovo10191	0	0	0	0	0	0	0	0	0	0	0	0	0	0	1	0	0	0
Bacteria	Firmicutes	Clostridia	Clostridiales	Ruminococcaceae	Oscillospira		denovo1932	0	0	0	0	0	0	0	0	0	0	0	1	0	0	0	0	0	0
Bacteria	Firmicutes	Clostridia	Clostridiales	Lachnospiraceae			denovo4112	0	0	0	0	0	1	0	0	0	0	0	1	1	0	0	0	0	0
Bacteria	Firmicutes	Clostridia	Clostridiales	Ruminococcaceae	Oscillospira		denovo185	0	0	0	0	0	0	0	0	0	0	0	0	0	1	0	0	0	0
Bacteria	Bacteroidetes	Bacteroidia	Bacteroidales	Rikenellaceae	Alistipes	massiliensis	denovo6765	0	0	0	0	0	0	0	0	0	0	0	0	0	0	1	0	0	0
Bacteria	Bacteroidetes	Bacteroidia	Bacteroidales				denovo5545	0	0	0	0	0	0	0	0	0	0	0	0	0	0	0	1	0	0
Bacteria	Firmicutes	Clostridia	Clostridiales				denovo6425	0	0	0	0	0	0	0	0	0	0	0	1	0	0	0	0	0	0
Bacteria	Firmicutes	Clostridia	Clostridiales				denovo4296	0	0	0	0	0	0	0	0	0	0	0	0	0	0	1	0	0	0
Bacteria	Firmicutes	Clostridia	Clostridiales	Ruminococcaceae			denovo11285	0	0	0	0	0	0	0	0	0	0	0	2	0	0	0	0	0	0
Bacteria	Firmicutes	Clostridia	Clostridiales	Ruminococcaceae	Oscillospira		denovo19346	0	0	0	0	0	0	0	0	0	1	0	0	0	0	0	0	0	0
Bacteria	Proteobacteria	Gammaproteobacteria					denovo3193	0	0	0	0	0	0	2	0	0	0	0	0	0	0	1	0	0	0
Bacteria	Proteobacteria	Gammaproteobacteria	Aeromonadales	Succinivibrionaceae	Succinatimonas	hippei	denovo11312	0	0	0	0	0	0	0	0	0	0	0	0	0	0	1	0	0	0
Bacteria	Bacteroidetes	Bacteroidia	Bacteroidales	Bacteroidaceae	Bacteroides		denovo12379	0	0	0	0	0	0	1	0	0	0	0	0	0	0	0	0	0	0
Bacteria	Bacteroidetes	Bacteroidia	Bacteroidales	Bacteroidaceae	Bacteroides		denovo13052	0	0	0	0	1	0	2	1	0	0	0	0	0	0	0	0	0	0
Bacteria	Bacteroidetes	Bacteroidia	Bacteroidales	[Paraprevotellaceae]	Paraprevotella		denovo10091	0	0	0	0	0	0	0	0	0	0	0	0	0	0	0	0	1	0
Bacteria	Firmicutes						denovo18068	0	0	0	0	0	0	0	0	0	0	0	0	0	0	0	0	1	0
Bacteria	Firmicutes	Clostridia	Clostridiales	Ruminococcaceae	Faecalibacterium		denovo3162	0	0	0	0	0	0	1	0	0	0	0	0	0	0	0	0	0	0
Bacteria	Firmicutes	Clostridia	Clostridiales	Ruminococcaceae	Oscillospira		denovo15634	0	1	0	0	0	0	0	0	0	0	0	0	0	0	0	0	0	0
Bacteria	Bacteroidetes	Bacteroidia	Bacteroidales	Bacteroidaceae	Bacteroides		denovo7172	0	0	0	0	0	0	5	1	0	0	0	0	0	0	0	0	0	0
Bacteria	Bacteroidetes	Bacteroidia	Bacteroidales	Bacteroidaceae	Bacteroides		denovo1429	0	0	0	0	0	0	0	1	0	0	0	0	0	0	0	0	0	0
Bacteria	Firmicutes	Clostridia	Clostridiales	Ruminococcaceae	Oscillospira		denovo3424	0	0	0	0	0	0	0	0	0	0	0	0	0	0	0	2	0	0
Bacteria	Proteobacteria	Gammaproteobacteria	Aeromonadales				denovo17157	0	0	0	0	0	0	5	0	0	0	0	0	0	0	0	0	1	0
Bacteria	Firmicutes	Clostridia	Clostridiales	Ruminococcaceae	Faecalibacterium	prausnitzii	denovo4352	0	0	0	0	0	0	0	0	0	0	0	2	5	0	0	0	0	0
Bacteria	Firmicutes	Clostridia	Clostridiales	Ruminococcaceae			denovo5293	0	0	0	0	0	0	0	0	0	0	0	0	0	0	0	1	0	0
Bacteria	Firmicutes	Clostridia	Clostridiales				denovo4019	0	0	0	0	0	0	0	0	0	0	0	0	1	0	0	0	0	0
Bacteria	Firmicutes	Clostridia	Clostridiales	Ruminococcaceae			denovo189	0	0	0	0	0	0	0	0	0	0	0	1	0	0	0	0	0	0
Bacteria	Bacteroidetes	Bacteroidia	Bacteroidales	Bacteroidaceae	Bacteroides		denovo15511	0	0	0	0	0	0	0	0	0	0	0	0	0	0	0	1	0	0
Bacteria	Firmicutes	Clostridia	Clostridiales	Ruminococcaceae	Ruminococcus		denovo9983	0	0	0	0	0	0	0	0	0	2	1	0	0	0	0	0	0	0
Bacteria	Firmicutes	Clostridia	Clostridiales				denovo13911	0	0	0	0	0	0	0	2	0	3	3	3	0	1	13	29	21	0
Bacteria	Firmicutes	Clostridia	Clostridiales	Ruminococcaceae	Oscillospira		denovo13480	0	0	0	0	0	1	0	0	0	0	0	0	0	0	0	0	0	0
Bacteria	Firmicutes	Clostridia	Clostridiales	Lachnospiraceae			denovo10531	0	0	0	0	0	0	0	0	0	0	1	0	0	0	0	0	0	0
Bacteria	Bacteroidetes	Bacteroidia	Bacteroidales				denovo4740	0	0	0	0	0	0	0	1	0	0	0	0	0	0	0	0	0	0
Bacteria	Firmicutes	Clostridia	Clostridiales	Veillonellaceae	Phascolarctobacterium		denovo1747	0	0	0	0	0	0	0	0	0	0	0	0	0	0	0	1	0	1
Bacteria	Firmicutes	Clostridia	Clostridiales	Ruminococcaceae			denovo3003	0	0	0	0	0	0	0	0	0	1	0	0	0	0	0	0	0	0
Bacteria	Proteobacteria	Alphaproteobacteria	RF32				denovo284	0	0	0	0	0	0	0	0	0	0	0	0	0	0	0	1	2	0
Bacteria	Firmicutes	Clostridia	Clostridiales				denovo6154	0	0	0	0	0	0	0	0	0	0	0	1	0	0	0	0	0	0
Bacteria	Firmicutes	Clostridia	Clostridiales	Lachnospiraceae			denovo15451	0	0	0	0	0	0	1	1	0	0	0	0	0	0	0	0	0	0
Bacteria	Bacteroidetes	Bacteroidia	Bacteroidales				denovo6023	0	0	0	0	0	0	1	0	0	0	0	0	0	0	0	0	0	0
Bacteria	Bacteroidetes	Bacteroidia	Bacteroidales	Bacteroidaceae	Bacteroides		denovo3934	0	0	0	0	0	0	0	0	0	0	0	1	0	0	0	0	0	0
Bacteria	Firmicutes	Clostridia	Clostridiales	Ruminococcaceae	Oscillospira		denovo8938	0	0	0	0	0	0	0	0	0	0	0	0	0	0	1	0	0	0
Bacteria	Firmicutes	Clostridia	Clostridiales				denovo18968	0	0	0	0	0	0	1	0	0	0	0	0	0	0	0	0	0	0
Bacteria	Actinobacteria	Coriobacteriia	Coriobacteriales	Coriobacteriaceae	Atopobium		denovo8897	0	0	0	0	0	0	0	0	0	0	0	0	0	0	1	0	0	0
Bacteria	Bacteroidetes	Bacteroidia	Bacteroidales	Prevotellaceae	Prevotella		denovo10893	0	0	0	0	0	0	0	0	0	0	1	0	0	0	0	0	0	0
Bacteria	WPS-2						denovo19269	0	0	0	0	0	0	0	0	0	0	0	0	0	0	0	0	1	0
Bacteria	Firmicutes	Clostridia	Clostridiales	Lachnospiraceae			denovo1399	0	0	0	0	0	0	0	0	0	0	0	1	0	0	0	0	0	0
Bacteria	Firmicutes	Clostridia	Clostridiales	Lachnospiraceae	[Ruminococcus]		denovo7246	0	1	0	0	1	0	0	0	0	4	1	1	0	0	0	0	0	0
Bacteria	Firmicutes	Bacilli					denovo18063	1	0	0	0	0	0	0	0	0	0	0	0	0	0	0	0	0	0
Bacteria	Firmicutes	Clostridia	Clostridiales	Ruminococcaceae	Ruminococcus		denovo8763	0	0	0	0	0	0	0	0	0	0	1	0	0	0	0	0	0	0
Bacteria	Bacteroidetes	Bacteroidia	Bacteroidales	Bacteroidaceae	Bacteroides	plebeius	denovo16627	0	0	0	0	0	0	0	0	0	0	0	0	1	1	0	27	22	1
Bacteria	Firmicutes	Clostridia	Clostridiales				denovo19489	0	0	0	0	0	0	0	0	0	0	0	0	0	0	0	0	1	0
Bacteria	Firmicutes	Clostridia	Clostridiales	Ruminococcaceae			denovo2587	0	0	0	0	0	0	0	0	0	0	0	0	1	0	0	0	0	0
Bacteria	Bacteroidetes	Bacteroidia	Bacteroidales	Rikenellaceae	Alistipes	massiliensis	denovo14353	0	0	0	0	0	0	0	0	0	0	0	0	0	0	0	0	1	0
Bacteria	Firmicutes	Clostridia	Clostridiales	Lachnospiraceae			denovo19277	0	0	0	0	0	0	0	0	0	0	0	0	0	0	1	0	0	0
Bacteria	Firmicutes	Clostridia	Clostridiales	Ruminococcaceae	Oscillospira		denovo11580	0	0	0	0	0	0	0	0	0	3	1	0	0	0	0	0	0	0
Bacteria	Firmicutes	Clostridia	Clostridiales	Lachnospiraceae			denovo14232	0	0	0	0	0	0	0	0	0	1	0	0	0	0	0	0	0	0
Bacteria	Firmicutes	Clostridia	Clostridiales	Ruminococcaceae	Faecalibacterium	prausnitzii	denovo5633	0	0	0	0	0	0	0	0	0	0	0	2	1	0	0	0	0	0
Bacteria	Firmicutes	Clostridia	Clostridiales				denovo8944	0	0	0	0	0	0	0	0	0	0	0	1	0	0	0	0	0	0
Bacteria	Proteobacteria	Gammaproteobacteria	Enterobacteriales	Enterobacteriaceae			denovo12067	0	0	0	0	0	0	0	1	0	0	0	0	0	0	0	0	0	0
Bacteria	Bacteroidetes	Bacteroidia	Bacteroidales	[Paraprevotellaceae]			denovo19547	0	0	0	0	0	0	1	0	0	0	0	0	0	0	0	0	1	1
Bacteria	Bacteroidetes	Bacteroidia	Bacteroidales	Bacteroidaceae	Bacteroides	fragilis	denovo19357	33	11	5	2007	1563	2065	26	45	7	6	2	309	241	445	6	12	7	12
Bacteria	Firmicutes	Clostridia	Clostridiales	Ruminococcaceae			denovo15541	0	0	0	0	0	0	0	0	1	0	0	0	0	0	0	0	0	0
Bacteria	Firmicutes	Clostridia	Clostridiales	Veillonellaceae	Megamonas		denovo5146	0	0	0	0	0	0	0	1	0	0	0	0	0	0	0	0	0	0
Bacteria	Firmicutes	Clostridia	Clostridiales	Ruminococcaceae	Oscillospira		denovo10959	0	0	0	0	0	0	0	0	0	0	0	1	0	0	0	0	0	1
Bacteria	Bacteroidetes	Bacteroidia	Bacteroidales	Bacteroidaceae	Bacteroides		denovo5656	0	0	0	0	0	0	3	5	0	0	1	0	0	0	1	1	1	19
Bacteria	Bacteroidetes	Bacteroidia	Bacteroidales				denovo3218	0	0	0	0	0	0	0	2	0	0	0	0	0	0	0	0	0	0
Bacteria	Bacteroidetes	Bacteroidia	Bacteroidales				denovo14037	0	0	0	0	0	0	0	0	0	0	0	0	0	0	0	1	0	1
Bacteria	Firmicutes	Bacilli	Bacillales	Staphylococcaceae	Staphylococcus	sciuri	denovo16876	0	0	0	0	0	1	0	0	0	0	0	0	0	0	0	0	0	0
Bacteria	Firmicutes	Clostridia	Clostridiales	Ruminococcaceae	Butyricicoccus	pullicaecorum	denovo7135	0	0	0	0	0	0	0	0	0	0	0	1	0	0	0	0	0	0
Bacteria	Bacteroidetes	Bacteroidia	Bacteroidales	Bacteroidaceae	Bacteroides		denovo19495	0	0	0	0	0	0	0	1	0	0	0	0	0	0	0	0	0	0
Bacteria	Firmicutes	Clostridia	Clostridiales	Lachnospiraceae			denovo2182	1	0	0	0	0	0	0	0	0	0	0	0	0	0	0	0	0	1
Bacteria	Firmicutes	Clostridia	Clostridiales				denovo1962	0	0	0	0	0	0	0	0	0	0	1	0	0	0	0	0	0	0
Bacteria	Firmicutes	Clostridia	Clostridiales	Ruminococcaceae			denovo4009	0	0	0	0	0	0	0	0	1	0	0	0	0	0	0	0	0	0
Bacteria	Firmicutes	Clostridia	Clostridiales	Lachnospiraceae	[Ruminococcus]		denovo12513	0	0	0	0	0	0	0	0	0	0	1	0	0	0	0	0	0	0
Bacteria	Firmicutes	Clostridia	Clostridiales	Ruminococcaceae	Faecalibacterium		denovo14100	0	0	0	0	0	0	0	0	0	0	0	0	0	0	0	0	1	0
Bacteria	Firmicutes	Clostridia	Clostridiales	[Mogibacteriaceae]			denovo12960	0	0	0	0	0	0	0	0	0	0	0	0	1	0	0	0	0	0
Bacteria	Bacteroidetes	Bacteroidia	Bacteroidales	Bacteroidaceae	Bacteroides	fragilis	denovo16189	0	0	0	3	3	0	0	0	0	0	0	1	0	0	0	0	0	0
Bacteria	Proteobacteria	Deltaproteobacteria	Desulfovibrionales	Desulfovibrionaceae	Bilophila		denovo1341	0	0	0	0	0	0	0	0	0	0	0	0	1	0	0	4	5	0
Bacteria	Firmicutes	Clostridia	Clostridiales	Veillonellaceae			denovo5240	0	0	0	0	0	0	0	0	0	0	1	0	0	0	0	0	0	0
Bacteria	Firmicutes	Clostridia	Clostridiales	Lachnospiraceae			denovo8289	0	0	0	0	1	0	0	0	0	0	0	0	0	0	0	0	0	0
Bacteria	Firmicutes	Clostridia	Clostridiales	Lachnospiraceae			denovo1650	0	0	0	0	0	0	0	0	0	0	0	0	0	0	0	0	0	1
Bacteria	Firmicutes	Clostridia	Clostridiales	Ruminococcaceae			denovo13775	0	0	0	0	0	0	0	0	0	0	0	1	0	0	0	0	0	0
Bacteria	Firmicutes	Clostridia	Clostridiales				denovo7719	0	0	0	0	0	0	0	0	0	0	0	1	0	0	0	0	0	0
Bacteria	Proteobacteria	Betaproteobacteria					denovo1318	0	0	0	0	0	0	0	0	0	0	0	0	0	0	0	0	1	0
Bacteria	Bacteroidetes	Bacteroidia	Bacteroidales	Bacteroidaceae	Bacteroides		denovo5254	0	0	0	0	0	0	0	0	0	0	0	0	0	0	0	1	0	0
Bacteria	Bacteroidetes	Bacteroidia	Bacteroidales	Bacteroidaceae	Bacteroides		denovo4746	0	0	0	0	0	0	0	0	0	0	0	0	0	0	1	0	0	0
Bacteria	Firmicutes	Clostridia	Clostridiales	Lachnospiraceae	[Ruminococcus]		denovo19327	1	0	0	2	1	0	0	0	0	1	0	13	1	0	1	1	0	0
Bacteria	Verrucomicrobia	Verrucomicrobiae	Verrucomicrobiales	Verrucomicrobiaceae	Akkermansia	muciniphila	denovo1131	0	0	0	0	0	0	0	0	0	1	0	0	0	0	0	0	0	0
Bacteria	Bacteroidetes	Bacteroidia	Bacteroidales	Bacteroidaceae	Bacteroides	fragilis	denovo6513	0	0	0	0	2	0	0	0	0	0	0	0	1	1	1	0	0	0
Bacteria	Bacteroidetes	Bacteroidia	Bacteroidales				denovo12708	0	0	0	0	0	0	3	1	0	0	0	0	0	0	0	0	0	0
Bacteria	Firmicutes	Clostridia	Clostridiales	Lachnospiraceae			denovo13569	0	0	0	0	0	0	0	0	0	1	0	0	0	0	0	0	0	0
Bacteria	Firmicutes	Clostridia	Clostridiales	Lachnospiraceae	Dorea		denovo6229	2	2	0	2	2	25	14	2	7	45	39	21	21	14	1	11	11	11
Bacteria							denovo15827	0	0	0	0	0	0	0	0	0	0	0	0	0	0	0	2	1	0
Bacteria	Firmicutes	Clostridia	Clostridiales	Lachnospiraceae	[Ruminococcus]		denovo15796	0	0	0	0	0	0	0	0	0	0	0	0	0	0	0	1	0	0
Bacteria	Proteobacteria	Gammaproteobacteria	Aeromonadales				denovo15406	0	0	0	0	0	0	1	0	0	0	0	0	0	0	0	0	0	0
Bacteria	Bacteroidetes	Bacteroidia	Bacteroidales	Porphyromonadaceae	Parabacteroides		denovo16201	0	0	0	0	0	0	0	0	0	0	0	1	0	0	0	0	0	0
Bacteria	Firmicutes	Clostridia	Clostridiales	Ruminococcaceae			denovo11690	0	0	0	0	0	0	0	0	0	0	0	0	0	0	0	1	0	0
Bacteria	Firmicutes	Clostridia	Clostridiales	Ruminococcaceae	Oscillospira		denovo14302	0	0	0	0	0	0	0	0	0	0	0	0	0	0	1	0	0	0
Bacteria	Firmicutes	Clostridia	Clostridiales				denovo19499	0	0	0	0	0	0	0	0	0	1	0	0	0	0	0	0	0	0
Bacteria	Firmicutes	Clostridia	Clostridiales	Ruminococcaceae			denovo12617	0	0	0	0	1	0	0	0	0	0	0	0	0	0	0	0	0	0
Bacteria	Bacteroidetes	Bacteroidia	Bacteroidales	Prevotellaceae	Prevotella		denovo4349	0	0	0	0	0	0	0	2	0	0	0	0	0	0	0	0	0	0
Bacteria	Firmicutes	Clostridia	Clostridiales	Ruminococcaceae			denovo7874	0	0	0	0	0	0	0	0	0	0	1	0	0	0	0	0	0	0
Bacteria	Bacteroidetes	Bacteroidia	Bacteroidales				denovo15307	0	0	0	0	0	0	1	0	0	0	0	0	0	0	0	0	0	0
Bacteria	Bacteroidetes	Bacteroidia	Bacteroidales	Bacteroidaceae	Bacteroides		denovo11667	0	0	0	0	0	0	1	0	0	0	0	0	0	0	0	0	0	0
Bacteria	Bacteroidetes	Bacteroidia	Bacteroidales	Bacteroidaceae	Bacteroides		denovo8326	0	0	0	0	0	0	0	1	0	0	0	0	0	0	0	0	0	0
Bacteria	Firmicutes	Clostridia	Clostridiales	Veillonellaceae			denovo18645	0	0	0	0	0	0	1	0	0	0	0	0	0	0	0	0	0	0
Bacteria	Firmicutes	Bacilli	Turicibacterales	Turicibacteraceae	Turicibacter		denovo4367	1	0	0	0	0	0	0	0	0	0	0	0	0	0	0	0	0	0
Bacteria	Firmicutes	Clostridia	Clostridiales				denovo8885	0	0	0	0	0	0	0	0	0	0	0	0	0	0	0	0	1	0
Bacteria	Bacteroidetes	Bacteroidia	Bacteroidales	Bacteroidaceae	Bacteroides		denovo12151	0	0	0	0	0	0	0	0	0	0	0	0	0	0	0	1	0	0
Bacteria	Firmicutes	Clostridia	Clostridiales	Ruminococcaceae			denovo5173	0	0	0	0	0	0	0	0	0	0	1	0	0	0	0	0	0	0
Bacteria	Firmicutes	Clostridia	Clostridiales				denovo9226	0	0	0	0	0	0	0	0	0	0	0	0	0	0	0	0	0	1
Bacteria	Actinobacteria	Actinobacteria	Actinomycetales	Micrococcaceae	Rothia	nasimurium	denovo14623	0	0	0	0	0	0	0	0	0	0	0	0	0	1	0	0	0	0
Bacteria	Firmicutes	Clostridia	Clostridiales	Ruminococcaceae	Oscillospira		denovo19459	0	0	0	0	1	0	0	0	0	0	0	2	0	0	0	0	0	0
Bacteria	Bacteroidetes	Bacteroidia	Bacteroidales				denovo5913	0	0	0	0	0	0	0	0	0	0	0	0	0	0	1	0	0	0
Bacteria	Firmicutes	Clostridia	Clostridiales	Ruminococcaceae	Oscillospira		denovo2680	0	0	0	0	0	0	0	0	0	1	0	0	0	0	0	0	0	0
Bacteria	Firmicutes	Clostridia	Clostridiales	Lachnospiraceae			denovo12056	0	0	0	0	0	0	0	0	0	0	0	0	0	0	0	1	0	0
Bacteria	Bacteroidetes	Bacteroidia	Bacteroidales				denovo11554	0	0	0	0	0	0	0	0	0	0	0	0	0	0	0	0	2	0
Bacteria	Firmicutes	Bacilli	Lactobacillales	Lactobacillaceae	Lactobacillus		denovo4858	0	0	0	0	0	0	0	0	0	0	0	0	1	0	0	0	0	0
Bacteria	Firmicutes	Clostridia	Clostridiales	Ruminococcaceae			denovo6969	0	0	0	0	0	0	0	0	0	1	0	1	0	0	0	0	0	0
Bacteria	Firmicutes	Clostridia	Clostridiales	Lachnospiraceae			denovo6388	0	0	0	0	0	0	0	0	0	1	0	0	0	0	0	0	0	0
Bacteria	Bacteroidetes	Bacteroidia	Bacteroidales				denovo18235	0	0	0	0	0	0	0	1	0	0	0	0	0	0	0	0	0	0
Bacteria	Firmicutes	Clostridia	Clostridiales	Lachnospiraceae	[Ruminococcus]		denovo12885	0	0	0	0	0	0	0	0	0	0	0	0	1	0	0	0	0	0
Bacteria	Firmicutes	Clostridia	Clostridiales	Lachnospiraceae	Coprococcus		denovo6632	1	0	0	0	0	0	0	0	0	0	0	0	0	0	0	0	0	0
Bacteria	Firmicutes	Clostridia	Clostridiales	Ruminococcaceae			denovo2839	0	0	0	0	0	0	0	0	0	0	0	0	0	0	0	0	1	0
Bacteria	Firmicutes	Clostridia	Clostridiales				denovo7432	0	0	0	0	0	0	0	0	0	1	0	0	0	0	0	0	0	0
Bacteria	Firmicutes	Clostridia	Clostridiales				denovo11662	0	0	0	0	0	0	0	0	0	1	0	0	0	0	0	0	0	0
Bacteria	Firmicutes	Clostridia	Clostridiales	Ruminococcaceae			denovo7239	0	0	0	1	0	0	0	0	0	0	0	0	0	0	0	0	0	0
Bacteria	Firmicutes	Clostridia	Clostridiales				denovo1574	0	0	0	0	0	0	0	0	0	0	0	0	0	1	0	0	1	0
Bacteria	Firmicutes	Clostridia	Clostridiales	Lachnospiraceae			denovo15459	0	0	0	0	1	2	0	0	0	0	0	1	0	0	0	0	0	0
Bacteria	Bacteroidetes	Bacteroidia	Bacteroidales				denovo17092	0	0	0	0	0	0	0	1	0	0	0	0	0	0	0	0	0	0
Bacteria	Firmicutes	Clostridia	Clostridiales	Ruminococcaceae	Oscillospira		denovo15516	0	0	0	1	0	0	0	0	0	0	0	0	0	0	0	0	0	0
Bacteria	Firmicutes	Clostridia	Clostridiales	Lachnospiraceae			denovo15320	0	0	0	0	0	0	0	0	0	0	1	0	0	0	0	0	0	0
Bacteria	Firmicutes	Clostridia	Clostridiales	Lachnospiraceae			denovo43	0	0	0	0	1	0	0	0	0	0	0	1	0	1	0	0	0	0
Bacteria	Bacteroidetes	Bacteroidia	Bacteroidales				denovo8571	0	0	0	0	0	0	1	1	0	0	0	0	0	0	0	0	0	0
Bacteria	Proteobacteria	Betaproteobacteria	Burkholderiales	Alcaligenaceae	Sutterella		denovo5238	0	0	0	0	0	0	0	0	0	0	0	0	0	0	0	1	0	0
Bacteria	Firmicutes	Clostridia	Clostridiales	Lachnospiraceae			denovo15243	0	0	0	0	0	0	0	0	0	1	0	0	0	0	0	0	0	0
Bacteria	Firmicutes	Clostridia	Clostridiales				denovo9200	0	0	0	0	0	0	0	0	0	0	0	0	0	0	0	1	0	0
Bacteria	Firmicutes	Clostridia	Clostridiales	Lachnospiraceae			denovo15219	0	0	0	0	0	0	0	0	0	1	0	0	0	0	0	0	0	0
Bacteria	Firmicutes	Clostridia	Clostridiales	Ruminococcaceae			denovo2939	0	0	0	0	1	0	0	0	0	0	0	0	0	0	0	0	0	0
Bacteria	Firmicutes	Clostridia	Clostridiales	Ruminococcaceae	Faecalibacterium		denovo12798	0	5	0	0	0	0	0	0	2	1	1	0	2	0	0	0	0	0
Bacteria	Firmicutes	Clostridia	Clostridiales	Ruminococcaceae			denovo13921	0	0	0	0	0	0	1	0	0	0	0	0	0	0	0	0	0	0
Bacteria	Firmicutes	Clostridia	Clostridiales	Ruminococcaceae			denovo16012	0	0	0	0	0	0	0	0	0	2	2	1	0	0	0	0	0	0
Bacteria	Firmicutes	Clostridia	Clostridiales				denovo13703	0	0	0	0	0	0	0	0	2	1	0	0	0	0	0	0	0	0
Bacteria	Firmicutes	Clostridia	Clostridiales	Ruminococcaceae	Faecalibacterium		denovo15821	0	0	0	0	0	0	0	0	0	0	0	0	0	0	0	1	0	0
Bacteria	Firmicutes	Clostridia	Clostridiales	Clostridiaceae	Clostridium		denovo14745	0	0	0	0	0	0	0	0	0	1	0	0	0	0	0	0	0	0
Bacteria	Bacteroidetes	Bacteroidia	Bacteroidales	Bacteroidaceae	Bacteroides		denovo7977	0	0	0	0	0	0	0	1	0	0	0	0	0	0	0	0	0	0
Bacteria	Firmicutes	Clostridia	Clostridiales	Ruminococcaceae	Butyricicoccus	pullicaecorum	denovo2834	0	0	0	0	0	0	0	0	0	0	0	0	0	0	0	0	1	0
Bacteria	Bacteroidetes	Bacteroidia	Bacteroidales	Prevotellaceae	Prevotella		denovo3622	0	0	0	0	0	0	0	0	0	0	0	0	0	0	0	1	0	0
Bacteria	Firmicutes	Clostridia	Clostridiales				denovo3556	1	0	0	0	0	1	0	0	0	0	0	1	0	0	0	0	0	0
Bacteria	Proteobacteria	Gammaproteobacteria	Enterobacteriales	Enterobacteriaceae	Escherichia	coli	denovo13526	0	0	0	0	0	0	0	0	0	0	0	1	0	0	0	0	0	0
Bacteria	Firmicutes	Clostridia	Clostridiales	Ruminococcaceae			denovo9718	0	0	0	0	0	0	1	0	0	0	0	0	0	0	0	0	0	0
Bacteria	Firmicutes	Clostridia	Clostridiales	Lachnospiraceae			denovo7949	0	0	0	0	0	0	0	0	0	0	0	0	0	0	0	0	1	0
Bacteria	Bacteroidetes	Bacteroidia	Bacteroidales				denovo2352	0	0	0	0	0	0	0	0	0	0	0	0	0	0	0	1	0	0
Bacteria	Proteobacteria	Gammaproteobacteria	Enterobacteriales	Enterobacteriaceae			denovo15097	1	0	0	0	0	0	0	0	0	0	0	0	0	0	0	0	0	0
Bacteria	Firmicutes	Clostridia	Clostridiales	Ruminococcaceae	Faecalibacterium		denovo8539	0	0	0	0	0	0	0	0	0	0	0	0	0	0	1	0	0	0
Bacteria	Firmicutes	Clostridia	Clostridiales	Lachnospiraceae			denovo11521	0	0	0	0	0	0	1	0	0	0	0	8	1	1	0	0	0	0
Bacteria	Firmicutes	Clostridia	Clostridiales	Ruminococcaceae			denovo11707	0	0	0	0	0	0	0	0	0	0	1	0	0	0	0	0	0	0
Bacteria	Bacteroidetes	Bacteroidia	Bacteroidales	Rikenellaceae	Alistipes	massiliensis	denovo7724	0	0	0	0	0	0	0	0	0	0	0	1	0	0	0	0	0	0
Bacteria	Firmicutes	Clostridia	Clostridiales	Lachnospiraceae	Coprococcus		denovo7397	0	0	0	0	0	0	0	0	0	0	0	0	0	0	1	0	0	0
Bacteria	Firmicutes	Clostridia	Clostridiales	Ruminococcaceae			denovo11207	0	0	0	0	0	0	0	0	0	0	0	0	0	0	0	0	1	0
Bacteria	Bacteroidetes	Bacteroidia	Bacteroidales				denovo5801	0	0	0	0	0	0	0	2	0	0	0	0	0	0	0	0	0	0
Bacteria	Bacteroidetes	Bacteroidia	Bacteroidales				denovo4292	0	0	0	0	0	0	1	0	0	0	0	0	0	0	0	0	1	0
Bacteria	Firmicutes	Clostridia	Clostridiales	Ruminococcaceae	Ruminococcus		denovo6773	0	0	0	0	0	0	0	0	0	0	0	0	1	0	0	0	0	0
Bacteria	Firmicutes	Clostridia	Clostridiales	Ruminococcaceae			denovo13148	0	0	0	0	0	0	0	0	1	1	1	0	0	0	0	0	0	0
Bacteria	Firmicutes	Bacilli	Lactobacillales	Lactobacillaceae	Lactobacillus	vaginalis	denovo1204	0	0	0	0	0	0	0	0	0	0	0	1	0	0	0	0	0	0
Bacteria	Firmicutes	Clostridia	Clostridiales	Christensenellaceae			denovo7015	0	0	0	0	0	0	0	0	0	0	0	0	0	0	0	0	1	0
Bacteria	Firmicutes	Clostridia	Clostridiales				denovo5010	0	0	0	0	0	0	0	0	0	1	0	0	0	0	0	0	0	0
Bacteria	Firmicutes	Bacilli	Lactobacillales	Lactobacillaceae			denovo18412	0	0	0	0	0	0	0	0	0	0	0	1	0	0	0	0	0	0
Bacteria	Firmicutes	Clostridia	Clostridiales	Clostridiaceae	Clostridium	celatum	denovo461	0	0	0	0	0	0	0	0	0	0	0	1	0	0	0	1	0	0
Bacteria	Bacteroidetes	Bacteroidia	Bacteroidales	Bacteroidaceae	Bacteroides		denovo15607	0	0	0	0	0	0	0	1	0	0	0	0	0	0	1	0	0	2
Bacteria	Bacteroidetes	Bacteroidia	Bacteroidales				denovo7257	0	0	0	0	0	0	1	0	0	0	0	0	0	0	0	0	0	0
Bacteria	Firmicutes	Clostridia	Clostridiales	Lachnospiraceae			denovo835	0	0	0	0	1	0	0	0	0	0	0	0	0	0	0	0	0	0
Bacteria	Firmicutes	Clostridia	Clostridiales	Ruminococcaceae	Ruminococcus		denovo880	0	0	0	0	0	0	0	0	0	0	0	0	0	0	0	0	1	0
Bacteria	Firmicutes	Clostridia	Clostridiales	Lachnospiraceae			denovo17804	0	0	0	0	0	0	0	0	0	1	0	0	0	0	0	0	0	0
Bacteria	Firmicutes	Clostridia	Clostridiales	Ruminococcaceae			denovo7856	0	0	0	0	0	0	0	0	0	0	0	5	10	7	0	0	0	0
Bacteria	Bacteroidetes						denovo1321	0	0	0	0	0	0	0	0	0	0	0	0	1	0	0	0	0	0
Bacteria	Firmicutes	Clostridia	Clostridiales	Ruminococcaceae	Oscillospira		denovo15375	0	1	0	0	0	0	0	0	0	0	0	0	0	0	0	0	0	0
Bacteria	Firmicutes	Clostridia	Clostridiales				denovo1500	0	0	0	0	0	0	0	0	0	0	0	0	1	0	0	0	0	0
Bacteria	Bacteroidetes	Bacteroidia	Bacteroidales	Bacteroidaceae	Bacteroides		denovo13852	0	0	0	0	0	0	0	0	0	0	0	0	0	0	0	0	1	0
Bacteria	Firmicutes	Clostridia	Clostridiales	Ruminococcaceae	Ruminococcus		denovo8293	0	0	0	0	0	0	0	0	0	1	0	0	0	0	0	0	0	0
Bacteria	Bacteroidetes	Bacteroidia	Bacteroidales	Bacteroidaceae	Bacteroides		denovo1900	0	0	0	0	0	0	0	0	0	0	0	0	0	0	0	0	1	1
Bacteria	Proteobacteria	Gammaproteobacteria	Aeromonadales	Succinivibrionaceae	Succinatimonas	hippei	denovo19300	0	0	0	0	0	0	0	0	0	0	0	0	0	0	0	0	0	1
Bacteria	Actinobacteria	Actinobacteria	Bifidobacteriales	Bifidobacteriaceae	Bifidobacterium		denovo5110	0	0	0	0	0	2	4	0	0	1	2	13	2	0	2	0	0	1
Bacteria	Firmicutes	Clostridia	Clostridiales	Ruminococcaceae			denovo4561	0	0	0	0	0	0	0	0	0	1	0	0	0	0	0	0	0	0
Bacteria	Firmicutes	Clostridia	Clostridiales	Ruminococcaceae	Ruminococcus		denovo1820	0	0	0	0	0	0	0	0	0	0	0	0	0	0	1	0	0	0
Bacteria	Bacteroidetes						denovo10677	0	0	0	0	0	0	0	0	1	0	0	0	0	0	0	0	0	0
Bacteria	Firmicutes	Clostridia	Clostridiales	Ruminococcaceae	Oscillospira		denovo15787	0	0	0	0	0	0	0	0	0	0	0	1	0	0	0	0	0	0
Bacteria	Firmicutes	Clostridia	Clostridiales	Ruminococcaceae			denovo3863	0	0	0	2	0	0	0	0	0	0	0	0	0	0	0	1	0	0
Bacteria	Firmicutes	Clostridia	Clostridiales				denovo12884	0	0	0	0	0	0	0	0	0	0	0	0	1	0	0	0	0	0
Bacteria	Proteobacteria	Gammaproteobacteria	Aeromonadales				denovo11883	0	0	0	0	0	0	2	0	0	0	0	0	0	0	0	0	0	0
Bacteria	Cyanobacteria	4C0d-2	YS2				denovo13559	0	0	0	0	0	0	1	0	0	0	0	0	0	0	0	0	0	0
Bacteria	Firmicutes	Clostridia	Clostridiales	Ruminococcaceae	Oscillospira		denovo7595	0	0	0	0	0	0	0	0	0	0	0	0	0	0	0	2	0	0
Bacteria	Bacteroidetes	Bacteroidia	Bacteroidales	Bacteroidaceae	Bacteroides		denovo632	0	0	0	0	0	0	1	0	0	0	0	0	0	0	0	0	0	0
Bacteria	Firmicutes	Clostridia	Clostridiales	Ruminococcaceae			denovo12527	0	0	0	0	0	0	0	0	0	0	0	0	1	0	0	0	0	0
Bacteria	Bacteroidetes	Bacteroidia	Bacteroidales	Bacteroidaceae	Bacteroides		denovo16842	0	0	0	0	0	0	0	1	0	0	0	0	0	0	0	0	1	2
Bacteria	Firmicutes	Clostridia	Clostridiales				denovo7821	0	0	0	0	0	0	0	0	0	1	0	0	0	0	0	0	0	0
Bacteria	Firmicutes	Clostridia	Clostridiales				denovo12731	0	0	1	46	48	4	0	1	0	0	0	10	187	0	1	2	3	1
Bacteria	Firmicutes	Clostridia	Clostridiales				denovo15332	0	0	0	0	0	0	0	0	0	1	0	0	0	0	0	0	0	0
Bacteria	Firmicutes	Clostridia	Clostridiales				denovo1067	0	0	0	0	0	0	0	0	0	0	0	0	0	0	0	0	1	0
Bacteria	Firmicutes	Clostridia	Clostridiales	Ruminococcaceae			denovo244	0	0	0	0	0	0	0	0	0	0	0	0	0	1	0	0	1	0
Bacteria	Bacteroidetes	Bacteroidia	Bacteroidales	Porphyromonadaceae	Parabacteroides		denovo11819	0	0	0	0	0	0	0	0	0	0	0	0	0	0	0	1	0	0
Bacteria	Bacteroidetes	Bacteroidia	Bacteroidales	Prevotellaceae	Prevotella		denovo1990	0	0	0	0	0	0	0	1	0	0	0	0	0	0	0	0	0	0
Bacteria	Bacteroidetes	Bacteroidia	Bacteroidales	Rikenellaceae	Alistipes	massiliensis	denovo1809	0	0	0	0	0	0	0	0	0	0	0	0	0	0	1	2	3	0
Bacteria	Firmicutes	Clostridia	Clostridiales	Veillonellaceae	Phascolarctobacterium		denovo14948	0	0	0	0	0	0	0	0	0	0	0	0	0	0	0	1	0	0
Bacteria	Firmicutes	Bacilli	Lactobacillales	Lactobacillaceae	Lactobacillus		denovo15584	0	0	0	0	0	0	0	0	0	0	1	0	0	0	0	0	0	0
Bacteria	Firmicutes	Clostridia	Clostridiales	Lachnospiraceae			denovo11952	0	0	0	0	0	0	0	0	0	0	0	1	0	0	0	0	0	0
Bacteria	Bacteroidetes	Bacteroidia	Bacteroidales				denovo1483	0	0	0	0	0	0	0	0	0	0	0	0	0	0	0	0	1	0
Bacteria	Firmicutes	Clostridia	Clostridiales				denovo18164	0	0	0	0	0	0	0	0	0	0	0	0	1	0	0	0	0	0
Bacteria	Firmicutes	Clostridia	Clostridiales	Peptostreptococcaceae	Clostridium	ruminantium	denovo16123	0	0	0	0	0	0	0	0	0	1	0	0	0	0	0	0	0	0
Bacteria	Firmicutes	Clostridia	Clostridiales	Ruminococcaceae	Oscillospira		denovo6047	1	2	0	3	6	3	0	0	21	72	32	4	15	2	1	6	3	5
Bacteria	Firmicutes	Clostridia	Clostridiales	Ruminococcaceae	Oscillospira		denovo1760	0	0	0	0	0	0	0	0	0	0	1	0	0	0	0	0	0	0
Bacteria	Firmicutes	Clostridia	Clostridiales	Ruminococcaceae			denovo13983	0	0	0	0	0	1	0	0	0	0	0	0	0	0	0	0	0	0
Bacteria	Bacteroidetes						denovo9548	1	0	0	0	0	0	0	0	0	0	0	0	0	0	0	0	0	0
Bacteria	Firmicutes	Clostridia	Clostridiales	Ruminococcaceae			denovo7345	0	0	0	0	0	0	0	0	0	1	0	0	0	0	0	0	0	0
Bacteria	Firmicutes	Clostridia	Clostridiales	Ruminococcaceae			denovo2361	0	0	0	0	0	0	0	0	0	0	1	2	0	0	0	0	0	0
Bacteria	Proteobacteria	Gammaproteobacteria	Enterobacteriales	Enterobacteriaceae	Shigella	sonnei	denovo18562	1	0	0	0	0	0	0	0	0	0	0	0	0	0	0	0	0	0
Bacteria	Firmicutes	Clostridia	Clostridiales	Lachnospiraceae	Coprococcus		denovo16322	0	0	0	0	0	0	0	0	0	0	1	0	0	0	0	0	0	0
Bacteria	Bacteroidetes	Bacteroidia	Bacteroidales				denovo1678	0	0	0	0	0	0	0	0	0	0	0	0	0	0	0	0	0	1
Bacteria	Firmicutes	Clostridia	Clostridiales	Ruminococcaceae	Faecalibacterium		denovo7939	0	0	0	0	0	0	0	0	0	1	1	1	2	0	0	0	0	0
Bacteria	Proteobacteria	Deltaproteobacteria	Desulfovibrionales	Desulfovibrionaceae	Desulfovibrio		denovo6183	0	0	0	0	0	0	0	1	0	0	0	0	0	0	0	0	0	0
Bacteria	Firmicutes	Clostridia	Clostridiales	Lachnospiraceae	[Ruminococcus]		denovo5636	2	0	0	1	0	0	0	0	0	2	0	60	3	0	1	2	1	2
Bacteria	Bacteroidetes	Bacteroidia	Bacteroidales	Bacteroidaceae	Bacteroides		denovo817	0	0	0	0	0	0	0	0	0	0	0	0	0	0	0	1	0	0
Bacteria	Firmicutes	Clostridia	Clostridiales				denovo14465	0	0	0	0	0	0	0	0	0	0	0	0	0	0	0	0	1	0
Bacteria	Firmicutes	Clostridia	Clostridiales	Lachnospiraceae	[Ruminococcus]		denovo10727	0	0	0	0	0	1	0	0	0	0	0	0	0	0	0	0	0	0
Bacteria	Firmicutes	Clostridia	Clostridiales	Ruminococcaceae	Faecalibacterium		denovo12461	0	0	0	0	1	0	0	0	0	0	0	0	0	0	0	0	0	0
Bacteria	Bacteroidetes						denovo17548	0	0	0	0	0	0	0	10	0	0	0	0	0	0	1	0	0	0
Bacteria	Firmicutes	Clostridia	Clostridiales				denovo7376	0	0	0	0	0	0	0	1	0	0	0	0	0	0	0	0	0	0
Bacteria	Firmicutes	Clostridia	Clostridiales	Ruminococcaceae	Ruminococcus		denovo5923	0	0	0	0	0	1	0	0	0	0	0	1	0	0	0	0	0	0
Bacteria	Firmicutes	Clostridia	Clostridiales	Ruminococcaceae	Oscillospira		denovo2973	0	0	0	0	0	0	0	0	0	0	0	0	0	0	0	0	0	1
Bacteria	Firmicutes	Clostridia	Clostridiales	Ruminococcaceae	Oscillospira		denovo224	0	0	0	0	0	0	0	0	0	1	0	0	0	0	0	0	0	0
Bacteria	Proteobacteria	Gammaproteobacteria	Aeromonadales	Succinivibrionaceae	Succinatimonas	hippei	denovo6025	0	0	0	0	0	0	0	0	0	0	0	0	0	0	0	0	1	0
Bacteria	Firmicutes	Clostridia	Clostridiales	Ruminococcaceae	Ruminococcus		denovo3513	0	0	0	0	0	0	0	0	0	1	1	0	1	0	1	0	2	0
Bacteria	Bacteroidetes	Bacteroidia	Bacteroidales	Bacteroidaceae	Bacteroides		denovo13736	0	0	0	0	0	0	0	2	0	0	0	0	0	0	0	0	0	2
Bacteria	Firmicutes	Clostridia	Clostridiales	Ruminococcaceae	Ruminococcus		denovo10990	0	0	0	0	0	0	0	0	0	0	0	0	1	0	0	0	0	0
Bacteria	Firmicutes	Clostridia	Clostridiales	Ruminococcaceae			denovo16796	0	0	0	0	0	0	0	0	1	0	0	0	0	0	0	0	0	0
Bacteria	Firmicutes	Erysipelotrichi	Erysipelotrichales	Erysipelotrichaceae			denovo18482	0	0	0	0	0	0	0	0	0	0	0	1	0	0	0	0	0	0
Bacteria	Bacteroidetes	Bacteroidia	Bacteroidales	Rikenellaceae	Alistipes		denovo14863	0	0	0	0	0	0	0	0	0	0	0	1	0	0	0	0	0	0
Bacteria	Firmicutes	Clostridia	Clostridiales	Ruminococcaceae			denovo6295	0	0	0	0	0	0	0	0	0	0	0	0	1	0	0	0	0	0
Bacteria	Bacteroidetes	Bacteroidia	Bacteroidales				denovo7228	0	0	0	0	0	0	0	0	0	0	0	0	0	0	1	0	0	0
Bacteria	Bacteroidetes	Bacteroidia	Bacteroidales				denovo12055	0	0	0	0	0	0	1	0	0	0	0	0	0	0	0	0	0	0
Bacteria	Firmicutes	Clostridia	Clostridiales				denovo9585	0	0	0	0	0	0	0	0	0	0	0	0	0	0	0	1	0	0
Bacteria	Bacteroidetes	Bacteroidia	Bacteroidales	Bacteroidaceae	Bacteroides		denovo2790	0	0	0	0	0	0	1	0	0	0	0	0	0	0	0	0	0	0
Bacteria	Firmicutes	Clostridia	Clostridiales	Ruminococcaceae	Oscillospira		denovo575	0	0	0	0	0	0	0	0	0	0	0	1	0	0	0	0	0	0
Bacteria	Firmicutes	Clostridia	Clostridiales	Lachnospiraceae			denovo13658	0	0	0	0	0	0	0	0	0	0	1	1	0	0	0	0	0	0
Bacteria	Firmicutes	Clostridia	Clostridiales	Ruminococcaceae			denovo10041	0	0	0	0	0	0	0	0	0	2	0	1	1	0	0	0	2	0
Bacteria	Firmicutes	Clostridia	Clostridiales	Lachnospiraceae	[Ruminococcus]		denovo18095	0	0	0	0	0	1	0	0	0	0	0	0	0	0	0	0	0	0
Bacteria	Firmicutes	Clostridia	Clostridiales				denovo1107	0	0	0	0	0	6	1	0	1	10	3	1	5	2	0	2	2	2
Bacteria	Bacteroidetes	Bacteroidia	Bacteroidales	Bacteroidaceae	Bacteroides		denovo14309	0	0	0	0	0	0	0	0	0	0	0	0	0	0	0	1	0	0
Bacteria	Bacteroidetes	Bacteroidia	Bacteroidales				denovo5524	0	0	0	0	0	0	0	0	0	0	0	0	0	0	0	0	0	1
Bacteria							denovo2729	0	0	0	0	0	0	0	0	0	0	0	0	0	0	0	0	1	0
Bacteria							denovo15499	0	0	0	0	0	0	0	0	0	0	0	0	0	0	0	0	0	1
Bacteria	Firmicutes	Clostridia	Clostridiales	Lachnospiraceae	Blautia		denovo9640	0	0	0	1	3	4	1	1	0	1	2	19	17	8	1	1	0	2
Bacteria	Firmicutes	Clostridia	Clostridiales	Lachnospiraceae			denovo7427	0	0	0	0	0	0	0	0	0	0	0	0	0	0	0	1	0	0
Bacteria	Firmicutes	Clostridia	Clostridiales	Lachnospiraceae			denovo10100	0	0	0	0	0	0	0	0	0	0	0	0	0	0	0	0	0	1
Bacteria	Bacteroidetes	Bacteroidia	Bacteroidales	Bacteroidaceae	Bacteroides		denovo1761	0	0	0	0	0	0	0	0	0	0	0	0	0	0	0	0	1	0
Bacteria	Firmicutes	Clostridia	Clostridiales	Ruminococcaceae			denovo7295	0	0	0	0	0	0	0	0	0	0	0	1	0	0	0	0	0	0
Bacteria	Firmicutes	Clostridia	Clostridiales	Ruminococcaceae	Oscillospira		denovo19515	0	0	0	0	0	0	0	0	0	0	0	0	0	0	0	0	2	0
Bacteria	Firmicutes						denovo16439	0	0	0	0	0	0	0	0	0	0	0	0	0	0	0	1	0	0
Bacteria	Firmicutes	Clostridia	Clostridiales	Ruminococcaceae			denovo14598	0	0	0	0	0	0	0	0	0	0	1	0	0	0	0	0	0	0
Bacteria	Firmicutes	Clostridia	Clostridiales				denovo18564	0	0	0	0	0	0	0	0	0	1	0	0	0	0	0	0	0	0
Bacteria	Firmicutes	Clostridia	Clostridiales	Ruminococcaceae			denovo15368	0	0	0	0	0	0	0	0	0	0	0	0	0	0	0	1	0	0
Bacteria	Bacteroidetes	Bacteroidia	Bacteroidales	Rikenellaceae			denovo4598	0	0	0	0	0	0	0	0	0	0	1	0	0	0	0	0	0	0
Bacteria	Firmicutes	Clostridia	Clostridiales	Ruminococcaceae	Oscillospira		denovo762	0	0	0	0	0	0	0	0	0	0	0	1	0	0	0	0	0	0
Bacteria	Firmicutes	Clostridia	Clostridiales	Lachnospiraceae	[Ruminococcus]		denovo11505	0	0	0	0	0	0	1	0	0	0	0	0	0	0	0	0	0	0
Bacteria	Firmicutes	Clostridia	Clostridiales	Ruminococcaceae			denovo9207	0	0	0	0	0	0	0	0	0	0	1	0	0	0	0	0	0	0
Bacteria	Firmicutes	Clostridia	Clostridiales	Lachnospiraceae	Blautia	producta	denovo5842	0	1	0	0	0	0	0	0	0	0	0	0	0	0	0	0	0	0
Bacteria	Bacteroidetes	Bacteroidia	Bacteroidales	Bacteroidaceae	Bacteroides		denovo17664	0	0	0	0	0	0	5	0	0	0	0	0	0	0	0	0	0	0
Bacteria	Bacteroidetes						denovo2983	0	0	0	0	0	0	0	0	0	0	0	0	0	0	0	2	2	1
Bacteria	Firmicutes	Clostridia	Clostridiales	Peptostreptococcaceae	Clostridium	ruminantium	denovo2068	0	0	0	0	1	0	0	0	0	0	0	0	0	0	0	0	0	0
Bacteria	Firmicutes	Clostridia	Clostridiales	Ruminococcaceae			denovo17847	0	0	0	0	0	0	0	0	0	0	0	0	0	0	0	0	0	1
Bacteria	Firmicutes	Clostridia	Clostridiales				denovo5181	1	0	0	0	0	0	0	1	0	2	0	23	2	5	1	0	1	1
Bacteria	Proteobacteria	Gammaproteobacteria	Enterobacteriales	Enterobacteriaceae	Escherichia	coli	denovo8904	1	0	1	0	0	0	0	0	0	0	0	0	0	0	0	0	0	0
Bacteria	Firmicutes	Clostridia	Clostridiales	Ruminococcaceae			denovo17648	0	0	0	1	0	0	0	0	0	0	0	0	0	0	0	0	0	0
Bacteria	Firmicutes	Clostridia	Clostridiales	Ruminococcaceae			denovo3691	0	0	0	0	0	0	0	0	0	0	1	0	0	0	0	0	0	0
Bacteria	Bacteroidetes	Bacteroidia	Bacteroidales				denovo15547	0	0	0	0	0	0	0	1	0	0	0	0	0	0	0	0	0	0
Bacteria	Firmicutes	Clostridia	Clostridiales	Ruminococcaceae			denovo9627	0	0	0	0	0	0	0	0	0	0	0	0	1	0	0	0	0	0
Bacteria	Firmicutes	Clostridia	Clostridiales	Lachnospiraceae	Coprococcus		denovo14596	0	0	0	0	0	0	0	0	0	0	0	0	1	0	0	0	0	0
Bacteria	Bacteroidetes	Bacteroidia	Bacteroidales				denovo1507	0	0	0	0	0	0	0	0	0	0	0	0	0	0	0	0	0	1
Bacteria	Firmicutes	Clostridia	Clostridiales	Ruminococcaceae			denovo11763	0	0	0	0	0	0	0	0	0	0	0	1	0	0	1	0	0	0
Bacteria	Firmicutes	Bacilli					denovo17095	0	0	0	0	0	0	0	0	0	0	0	1	0	0	0	0	0	0
Bacteria	Firmicutes	Clostridia	Clostridiales				denovo6683	0	0	0	0	0	0	0	0	0	0	0	0	0	0	0	0	1	0
Bacteria	Tenericutes	Mollicutes					denovo10736	0	0	0	1	1	0	0	0	0	0	0	0	0	0	0	0	0	0
Bacteria	Firmicutes	Clostridia	Clostridiales	Lachnospiraceae			denovo15741	0	0	0	0	0	0	0	0	0	0	0	0	0	0	0	0	0	1
Bacteria	Firmicutes	Clostridia	Clostridiales				denovo583	0	0	0	0	0	0	0	0	0	0	0	0	1	0	0	0	0	0
Bacteria	Firmicutes	Clostridia	Clostridiales				denovo12094	2	0	1	4	26	145	2	3	0	3	2	17	18	1	4	3	14	5
Bacteria	Firmicutes	Clostridia	Clostridiales	Ruminococcaceae			denovo4505	0	0	0	0	0	0	0	0	0	0	0	1	0	0	0	0	0	0
Bacteria	Firmicutes	Clostridia	Clostridiales	Ruminococcaceae	Faecalibacterium	prausnitzii	denovo8786	0	0	0	0	0	0	0	0	0	0	0	0	1	0	0	0	0	0
Bacteria	Firmicutes	Clostridia	Clostridiales				denovo16194	0	0	0	0	0	0	0	0	1	0	0	0	0	0	0	0	0	0
Bacteria	Bacteroidetes	Bacteroidia	Bacteroidales	Bacteroidaceae	Bacteroides		denovo6103	0	0	0	0	0	0	0	0	0	0	0	0	0	0	1	0	0	0
Bacteria	Firmicutes	Clostridia	Clostridiales	Lachnospiraceae	[Ruminococcus]		denovo16969	1	0	0	0	0	0	0	0	0	0	0	0	0	0	0	0	0	0
Bacteria	Firmicutes	Clostridia	Clostridiales	Ruminococcaceae			denovo11536	0	0	0	0	0	0	0	0	0	0	0	1	0	0	0	0	0	0
Bacteria	Bacteroidetes	Bacteroidia	Bacteroidales	Prevotellaceae	Prevotella		denovo10059	0	0	0	0	0	0	0	0	0	0	0	0	0	0	0	0	0	1
Bacteria	Proteobacteria	Gammaproteobacteria					denovo13673	0	0	0	0	0	0	1	0	0	0	0	0	0	0	0	0	0	0
Bacteria	Firmicutes	Clostridia	Clostridiales				denovo12308	0	0	0	0	0	0	0	0	0	0	0	1	1	0	0	0	0	0
Bacteria	Firmicutes	Clostridia	Clostridiales	Lachnospiraceae			denovo12433	0	0	0	0	0	0	0	0	0	1	1	0	0	0	0	0	0	0
Bacteria	Firmicutes	Clostridia	Clostridiales				denovo12332	0	0	0	0	1	0	0	0	0	2	1	0	0	0	0	0	1	1
Bacteria	Firmicutes	Clostridia	Clostridiales				denovo8952	0	0	0	0	0	0	0	0	0	1	1	2	1	1	0	0	0	0
Bacteria	Bacteroidetes	Bacteroidia	Bacteroidales	Rikenellaceae	Rikenella		denovo7548	0	1	0	0	0	0	0	0	0	0	0	0	0	0	0	0	0	0
Bacteria	Bacteroidetes	Bacteroidia	Bacteroidales				denovo17729	0	0	0	0	0	0	0	1	0	0	0	0	0	0	0	0	0	0
Bacteria	Firmicutes	Clostridia	Clostridiales				denovo2368	0	0	0	0	0	0	0	0	0	0	0	0	0	0	0	0	1	0
Bacteria	Firmicutes	Clostridia	Clostridiales	Ruminococcaceae			denovo7703	0	0	0	0	0	0	0	0	0	0	2	1	0	0	0	0	1	0
Bacteria	Firmicutes	Clostridia	Clostridiales	Lachnospiraceae			denovo15947	0	0	0	0	0	0	0	0	0	0	0	1	0	0	0	0	0	0
Bacteria	Firmicutes	Clostridia	Clostridiales	Lachnospiraceae	Coprococcus		denovo5264	0	0	0	0	0	0	0	0	0	2	0	0	0	0	0	0	0	0
Bacteria	Firmicutes	Bacilli	Lactobacillales	Lactobacillaceae	Lactobacillus	vaginalis	denovo3923	0	0	0	0	0	0	0	0	0	0	0	4	1	1	0	0	0	0
Bacteria	Firmicutes	Bacilli	Lactobacillales	Lactobacillaceae			denovo15539	0	0	0	0	0	0	0	0	0	2	0	0	0	0	0	0	0	0
Bacteria	Firmicutes	Clostridia	Clostridiales	Lachnospiraceae			denovo1032	0	0	0	0	0	0	0	0	0	0	2	0	0	0	0	0	0	1
[truncated: 7,463 more rows]
